# Supplementary material for: Transcriptional and metabolic stasis define desiccation-induced dormancy in the soil bacterium Arthrobacter sp. AZCC_0090 until water vapor initiates resuscitation
Source: mSystems. 2026 Feb 6;11(3):e00493-25. doi: 10.1128/msystems.00493-25 (PMC13011423; doi:10.1128/msystems.00493-25)
Supplement: Table S1 — Transcriptome ImpulseDE2 and module results. [file msystems.00493-25-s0002.xlsx]

## Sheet: Complete GE ImpulseDE2 Results
Supplementary Table 1: Gene expression ImpulseDE2 results and module assignments
Gene	Annotation	p	padj	loglik_full	loglik_red	df_full	df_red	mean	converge_combined	converge_case	converge_control	allZero
HNP00_000002	hypothetical protein	0.855909	0.932051	-59.5028	-60.808	13	7	5.50369	0	0	0	FALSE
HNP00_000003	pimeloyl-ACP methyl ester carboxylesterase	0.0670278	0.139119	-50.9812	-56.8719	13	7	5.50638	0	0	0	FALSE
HNP00_000004	NADPH:quinone reductase-like Zn-dependent oxidoreductase	0.0552383	0.118701	-70.0223	-76.1813	13	7	13.2914	0	0	0	FALSE
HNP00_000005	hypothetical protein	0.130479	0.230903	-72.1366	-77.0688	13	7	10.1383	0	0	0	FALSE
HNP00_000006	hypothetical protein	0.247585	0.386487	-53.0532	-56.9895	13	7	4.42489	0	0	0	FALSE
HNP00_000007	y4mF family transcriptional regulator	0.200619	0.327306	-112.122	-116.396	13	7	52.0613	0	0	0	FALSE
HNP00_000008	hypothetical protein	0.998351	1	-61.576	-61.8031	13	7	7.04096	0	0	0	FALSE
HNP00_000009	hypothetical protein	0.983674	1	-58.1942	-58.7188	13	7	6.2152	0	0	0	FALSE
HNP00_000010	DNA ligase-1	0.538514	0.692561	-83.7778	-86.2985	13	7	22.4426	0	0	0	FALSE
HNP00_000011	NADPH:quinone reductase-like Zn-dependent oxidoreductase	0.974414	0.999047	-73.3772	-74.0015	13	7	14.5336	0	0	0	FALSE
HNP00_000012	hypothetical protein	0.260155	0.402048	-96.8305	-100.685	13	7	26.2092	0	0	0	FALSE
HNP00_000013	putative transcriptional regulator	0.102436	0.193745	-115.106	-120.393	13	7	63.4738	0	0	0	FALSE
HNP00_000014	superfamily II DNA or RNA helicase	0.0117694	0.033579	-103.834	-112.033	13	7	58.5786	0	0	0	FALSE
HNP00_000016	tellurite resistance protein	4.82e-08	6.65e-07	-60.9726	-83.44	13	7	9.18601	0	0	0	FALSE
HNP00_000017	uncharacterized protein (TIGR00369 family)	7.92e-10	1.58e-08	-25.5566	-52.4796	13	7	3.33136	0	0	0	FALSE
HNP00_000018	NAD(P)-dependent dehydrogenase (short-subunit alcohol dehydrogenase family)	3.16e-11	8.26e-10	-39.8462	-70.2238	13	7	4.5704	0	0	0	FALSE
HNP00_000019	DNA-binding HxlR family transcriptional regulator	0.00196371	0.00737933	-172.73	-183.148	13	7	806.179	0	0	0	FALSE
HNP00_000020	hypothetical protein	0.000152822	0.000809736	-87.2931	-100.731	13	7	17.9933	0	0	0	FALSE
HNP00_000021	glucose 1-dehydrogenase	4.42e-07	4.94e-06	-74.6867	-94.7191	13	7	21.1416	0	0	0	FALSE
HNP00_000022	sugar phosphate isomerase/epimerase	0.00878612	0.0261931	-66.2743	-74.8437	13	7	9.9213	0	0	0	FALSE
HNP00_000023	MHS family alpha-ketoglutarate permease-like MFS transporter	0.00237761	0.00862874	-106.668	-116.854	13	7	43.6371	0	0	0	FALSE
HNP00_000027	putative dehydrogenase	0.736848	0.84893	-72.2171	-73.9938	13	7	7.37506	0	0	0	FALSE
HNP00_000028	LacI family transcriptional regulator/LacI family repressor for deo operon, udp, cdd, tsx, nupC, and nupG	0.294693	0.442337	-72.5364	-76.1823	13	7	10.0851	0	0	0	FALSE
HNP00_000029	catechol 2,3-dioxygenase-like lactoylglutathione lyase family enzyme	0.711977	0.829373	-59.529	-61.3984	13	7	5.1267	0	0	0	FALSE
HNP00_000030	sugar phosphate isomerase/epimerase	0.303561	0.451628	-43.4237	-47.0191	13	7	3.66711	0	0	0	FALSE
HNP00_000031	virulence factor	0.108142	0.20176	-56.3991	-61.6078	13	7	4.77673	0	0	0	FALSE
HNP00_000032	NAD(P)-dependent dehydrogenase (short-subunit alcohol dehydrogenase family)	0.507966	0.665034	-60.0524	-62.6943	13	7	4.94528	0	0	0	FALSE
HNP00_000034	NADPH2:quinone reductase	0.860374	0.935266	-69.3361	-70.6219	13	7	8.77344	0	0	0	FALSE
HNP00_000036	levanase/levanbiose-producing levanase	0.12549	0.224851	-80.9201	-85.9102	13	7	16.2476	0	0	0	FALSE
HNP00_000038	D-serine deaminase-like pyridoxal phosphate-dependent protein	0.956912	0.988906	-58.8687	-59.6378	13	7	5.05424	0	0	0	FALSE
HNP00_000040	hypothetical protein	0.0344259	0.0804573	-44.9494	-51.7499	13	7	2.98028	0	0	0	FALSE
HNP00_000041	phage FluMu protein Com	0.0026038	0.00927715	-72.601	-82.6762	13	7	12.5328	0	0	0	FALSE
HNP00_000042	ferredoxin-NADP reductase	9.25e-08	1.2e-06	-85.336	-107.09	13	7	34.2054	0	0	0	FALSE
HNP00_000043	DMSO/TMAO reductase YedYZ molybdopterin-dependent catalytic subunit	0.00202358	0.00754318	-103.701	-114.083	13	7	45.0699	0	0	0	FALSE
HNP00_000044	poly-gamma-glutamate synthesis protein (capsule biosynthesis protein)	0.0072947	0.0224809	-68.8127	-77.616	13	7	8.58203	0	0	0	FALSE
HNP00_000045	putative phosphoribosyltransferase	0.130486	0.230903	-77.2512	-82.1833	13	7	10.1583	0	0	0	FALSE
HNP00_000046	DeoR/GlpR family transcriptional regulator of sugar metabolism	0.0254997	0.0630944	-67.8718	-75.0705	13	7	9.73672	0	0	0	FALSE
HNP00_000047	multiple sugar transport system substrate-binding protein	0.00477745	0.0157228	-108.045	-117.375	13	7	48.0197	0	0	0	FALSE
HNP00_000048	multiple sugar transport system permease protein	0.0025062	0.00898778	-93.4169	-103.539	13	7	26.9424	0	0	0	FALSE
HNP00_000049	multiple sugar transport system permease protein	0.00110723	0.00450296	-87.0156	-98.1227	13	7	19.6098	0	0	0	FALSE
HNP00_000050	fructose-bisphosphate aldolase class II	0.0227962	0.0576354	-83.2926	-90.6384	13	7	14.2646	0	0	0	FALSE
HNP00_000051	ADP-dependent phosphofructokinase/glucokinase	9.66e-05	0.000543614	-73.4168	-87.385	13	7	12.0418	0	0	0	FALSE
HNP00_000052	mannose-6-phosphate isomerase	0.00177981	0.00679461	-72.2077	-82.7444	13	7	10.3233	0	0	0	FALSE
HNP00_000053	glutamate dehydrogenase	0.0129984	0.0364751	-138.304	-146.376	13	7	190.079	0	0	0	FALSE
HNP00_000054	5'-3' exonuclease	0.0873703	0.171187	-100.77	-106.286	13	7	33.9502	0	0	0	FALSE
HNP00_000055	hypothetical protein	0.175521	0.294955	-167.281	-171.764	13	7	584.09	0	0	0	FALSE
HNP00_000056	hypothetical protein	0.00308355	0.0107692	-173.586	-183.455	13	7	706.495	0	0	0	FALSE
HNP00_000057	hypothetical protein	8.7e-05	0.000499577	-166.993	-181.081	13	7	641.393	0	0	0	FALSE
HNP00_000058	HSP20 family protein	0.0768895	0.155498	-204.762	-210.46	13	7	2606.53	0	0	0	FALSE
HNP00_000059	DNA-binding transcriptional MerR regulator	9.18e-05	0.000520728	-123.007	-137.034	13	7	116.086	0	0	0	FALSE
HNP00_000060	aryl-alcohol dehydrogenase-like predicted oxidoreductase	2.53e-17	1.8e-15	-104.869	-150.059	13	7	72.4386	0	0	0	FALSE
HNP00_000061	diketogulonate reductase-like aldo/keto reductase	1.16e-13	5.17e-12	-87.5993	-123.935	13	7	35.8178	0	0	0	FALSE
HNP00_000062	transcriptional regulator with XRE-family HTH domain	1.65e-06	1.57e-05	-79.5824	-98.1519	13	7	18.268	0	0	0	FALSE
HNP00_000064	LacI family transcriptional regulator	0.610576	0.749628	-117.34	-119.585	13	7	76.5282	0	0	0	FALSE
HNP00_000065	multiple sugar transport system substrate-binding protein	0.0446773	0.0996442	-103.708	-110.157	13	7	53.6147	0	0	0	FALSE
HNP00_000066	multiple sugar transport system permease protein	0.493299	0.651583	-82.0369	-84.7382	13	7	15.8444	0	0	0	FALSE
HNP00_000067	multiple sugar transport system permease protein	0.173867	0.293237	-77.6251	-82.1226	13	7	12.4821	0	0	0	FALSE
HNP00_000068	levanase/fructan beta-fructosidase	0.0448162	0.0998938	-59.9214	-66.3664	13	7	6.79505	0	0	0	FALSE
HNP00_000071	dihydrofolate reductase	0.000121765	0.000666117	-100.525	-114.225	13	7	63.2062	0	0	0	FALSE
HNP00_000072	hypothetical protein	2.77e-05	0.000181359	-81.6237	-97.0218	13	7	23.6277	0	0	0	FALSE
HNP00_000073	nucleoside-diphosphate-sugar epimerase	0.376657	0.530179	-63.5434	-66.759	13	7	8.46499	0	0	0	FALSE
HNP00_000074	aryl-alcohol dehydrogenase (NADP+)	0.964688	0.993621	-84.5853	-85.2949	13	7	25.3933	0	0	0	FALSE
HNP00_000075	ribosome-associated protein	0.826378	0.914791	-99.1505	-100.58	13	7	43.0687	0	0	0	FALSE
HNP00_000076	hypothetical protein	0.0422706	0.0955985	-80.813	-87.3373	13	7	16.7642	0	0	0	FALSE
HNP00_000078	DNA-binding transcriptional MerR regulator	0.0649621	0.13582	-90.4561	-96.3905	13	7	25.1893	0	0	0	FALSE
HNP00_000079	hypothetical protein	0.0951688	0.182702	-73.6878	-79.0816	13	7	15.0647	0	0	0	FALSE
HNP00_000080	uncharacterized protein YbjT (DUF2867 family)	0.0251923	0.0624588	-98.9062	-106.121	13	7	34.8011	0	0	0	FALSE
HNP00_000081	putative HhH-GPD family protein	0.0727667	0.148701	-78.8327	-84.6083	13	7	14.6668	0	0	0	FALSE
HNP00_000082	ABC-2 type transport system permease protein	0.650446	0.781504	-62.8513	-64.9483	13	7	6.49317	0	0	0	FALSE
HNP00_000083	ABC-2 type transport system ATP-binding protein	0.128948	0.228837	-57.2062	-62.1559	13	7	5.00577	0	0	0	FALSE
HNP00_000084	DNA-binding ferritin-like protein (Dps family)	0.0101649	0.029593	-42.9933	-51.3785	13	7	2.91191	0	0	0	FALSE
HNP00_000086	glycosyltransferase involved in cell wall biosynthesis	0.500157	0.658064	-53.8444	-56.5178	13	7	3.46476	0	0	0	FALSE
HNP00_000087	acyl-CoA synthetase (AMP-forming)/AMP-acid ligase II	0.000810469	0.00342372	-95.2141	-106.693	13	7	35.0262	0	0	0	FALSE
HNP00_000088	pyruvate,water dikinase	0.0187848	0.0494835	-95.1405	-102.739	13	7	40.616	0	0	0	FALSE
HNP00_000090	exopolysaccharide biosynthesis protein	0.00584022	0.0186575	-51.8602	-60.9411	13	7	3.40227	0	0	0	FALSE
HNP00_000093	hypothetical protein	0.995348	1	-63.0432	-63.3723	13	7	5.54523	0	0	0	FALSE
HNP00_000094	cellulose synthase/poly-beta-1,6-N-acetylglucosamine synthase-like glycosyltransferase/peptidoglycan/xylan/chitin deacetylase (PgdA/CDA1 family)	0.0962559	0.18426	-74.271	-79.6484	13	7	9.03441	0	0	0	FALSE
HNP00_000095	cyclic pyranopterin phosphate synthase	2.4e-08	3.54e-07	-139.677	-162.908	13	7	279.545	0	0	0	FALSE
HNP00_000096	uncharacterized protein YegP (UPF0339 family)	0.000548158	0.00242616	-144.061	-156.004	13	7	248.581	0	0	0	FALSE
HNP00_000097	5-methylcytosine-specific restriction protein A	0.834593	0.921242	-90.233	-91.6284	13	7	32.8713	0	0	0	FALSE
HNP00_000098	hypothetical protein	0.0334603	0.0784477	-72.5602	-79.3987	13	7	13.2453	0	0	0	FALSE
HNP00_000099	ATP-dependent Clp protease ATP-binding subunit ClpC	0.00159831	0.00614313	-157.699	-168.366	13	7	517.354	0	0	0	FALSE
HNP00_000100	uncharacterized protein YbjT (DUF2867 family)	0.749525	0.856699	-165.748	-167.477	13	7	521.101	0	0	0	FALSE
HNP00_000101	putative membrane protein	0.804799	0.899909	-144.713	-146.229	13	7	227.469	0	0	0	FALSE
HNP00_000102	D-xylose transport system permease protein	0.141	0.245988	-106.63	-111.446	13	7	84.533	0	0	0	FALSE
HNP00_000103	D-xylose transport system substrate-binding protein	0.101675	0.192896	-127.612	-132.91	13	7	95.3109	0	0	0	FALSE
HNP00_000104	hypothetical protein	0.0256316	0.0633785	-206.726	-213.917	13	7	2640.28	0	0	0	FALSE
HNP00_000105	hypothetical protein	0.00309537	0.0108003	-218.41	-228.274	13	7	4030.29	0	0	0	FALSE
HNP00_000106	propanol-preferring alcohol dehydrogenase	0.262039	0.40328	-164.103	-167.946	13	7	618.395	0	0	0	FALSE
HNP00_000107	hypothetical protein	0.348616	0.5002	-103.177	-106.531	13	7	42.8141	0	0	0	FALSE
HNP00_000108	threonine dehydrogenase-like Zn-dependent dehydrogenase	4.92e-05	0.000300543	-106.992	-121.736	13	7	54.6639	0	0	0	FALSE
HNP00_000109	chloramphenicol 3-O-phosphotransferase	8.43e-07	8.88e-06	-73.8948	-93.2136	13	7	15.0934	0	0	0	FALSE
HNP00_000110	low temperature requirement protein LtrA	0.578451	0.725067	-79.8436	-82.2102	13	7	18.6585	0	0	0	FALSE
HNP00_000111	phenylacetaldehyde dehydrogenase	0.253127	0.393482	-66.6316	-70.5316	13	7	11.2596	0	0	0	FALSE
HNP00_000112	hypothetical protein	0.791285	0.888549	-75.4052	-76.9744	13	7	9.79006	0	0	0	FALSE
HNP00_000113	amino acid transporter	0.602698	0.743648	-117.746	-120.021	13	7	55.1223	0	0	0	FALSE
HNP00_000114	primary-amine oxidase	0.378354	0.532164	-123.966	-127.173	13	7	64.2051	0	0	0	FALSE
HNP00_000115	AcrR family transcriptional regulator	0.569864	0.718431	-97.1434	-99.5428	13	7	24.1681	0	0	0	FALSE
HNP00_000116	formylglycine-generating enzyme required for sulfatase activity	0.0236615	0.0592811	-105.176	-112.473	13	7	68.2494	0	0	0	FALSE
HNP00_000117	DNA-binding PadR family transcriptional regulator	0.000270171	0.00133787	-88.9952	-101.769	13	7	22.5096	0	0	0	FALSE
HNP00_000118	arylsulfatase A-like enzyme	5.41e-15	2.91e-13	-101.098	-140.662	13	7	49.2824	0	0	0	FALSE
HNP00_000119	MFS family permease	1.44e-09	2.71e-08	-98.683	-124.961	13	7	38.9163	0	0	0	FALSE
HNP00_000120	beta-glucosidase	4.72e-10	9.83e-09	-130.732	-158.213	13	7	168.88	0	0	0	FALSE
HNP00_000121	hypothetical protein	9.57e-07	1e-05	-147.086	-166.264	13	7	323.605	0	0	0	FALSE
HNP00_000122	hypothetical protein	2.31e-06	2.12e-05	-142.533	-160.731	13	7	245.441	0	0	0	FALSE
HNP00_000123	MFS family permease	5.32e-10	1.09e-08	-162.957	-190.308	13	7	659.955	0	0	0	FALSE
HNP00_000124	HSP20 family protein	0.839774	0.923428	-118.679	-120.053	13	7	100.769	0	0	0	FALSE
HNP00_000125	hypothetical protein	0.322398	0.472452	-111.548	-115.04	13	7	89.5559	0	0	0	FALSE
HNP00_000126	hypothetical protein	0.123943	0.222687	-111.52	-116.528	13	7	66.3708	0	0	0	FALSE
HNP00_000128	pimeloyl-ACP methyl ester carboxylesterase	0.648833	0.780831	-79.0783	-81.1813	13	7	14.3332	0	0	0	FALSE
HNP00_000129	hypothetical protein	0.451019	0.606757	-161.961	-164.839	13	7	364.322	0	0	0	FALSE
HNP00_000130	hypothetical protein	0.177618	0.297554	-143.187	-147.651	13	7	186.901	0	0	0	FALSE
HNP00_000131	hypothetical protein	0.0223658	0.0568183	-125.652	-133.023	13	7	105.615	0	0	0	FALSE
HNP00_000132	isopenicillin N synthase-like dioxygenase	0.00927737	0.0274182	-133.423	-141.924	13	7	181.306	0	0	0	FALSE
HNP00_000133	hypothetical protein	0.00155765	0.00601178	-89.679	-100.376	13	7	35.4902	0	0	0	FALSE
HNP00_000134	aryl-alcohol dehydrogenase-like predicted oxidoreductase	0.607236	0.747488	-76.5042	-78.762	13	7	20.0997	0	0	0	FALSE
HNP00_000135	DNA-binding LacI/PurR family transcriptional regulator	0.689741	0.813175	-59.9812	-61.9329	13	7	5.92719	0	0	0	FALSE
HNP00_000136	uncharacterized protein (UPF0303 family)	0.73796	0.849683	-59.6025	-61.375	13	7	4.68815	0	0	0	FALSE
HNP00_000137	LacI family transcriptional regulator	0.000648711	0.00281319	-69.6434	-81.387	13	7	9.53956	0	0	0	FALSE
HNP00_000153	cytidine deaminase	0.400228	0.554311	-61.919	-65.0233	13	7	6.72539	0	0	0	FALSE
HNP00_000154	hypothetical protein	0.122339	0.220913	-76.1241	-81.1518	13	7	11.0841	0	0	0	FALSE
HNP00_000155	hypothetical protein	0.0442013	0.0989393	-142.563	-149.027	13	7	222.001	0	0	0	FALSE
HNP00_000156	hypothetical protein	0.00338079	0.0116971	-120.735	-130.491	13	7	125.18	0	0	0	FALSE
HNP00_000157	serine/threonine protein kinase	0.28969	0.436063	-123.972	-127.647	13	7	110.088	0	0	0	FALSE
HNP00_000158	hypothetical protein	0.0172767	0.0462665	-58.5191	-66.2256	13	7	5.45318	0	0	0	FALSE
HNP00_000160	membrane-bound ClpP family serine protease	0.310059	0.458834	-93.5072	-97.0663	13	7	25.6942	0	0	0	FALSE
HNP00_000161	hypothetical protein	0.000111463	0.000617039	-72.727	-86.5299	13	7	17.3092	0	0	0	FALSE
HNP00_000162	AcrR family transcriptional regulator	0.177444	0.297397	-74.2933	-78.7593	13	7	11.5849	0	0	0	FALSE
HNP00_000163	hypothetical protein	0.149373	0.257783	-75.093	-79.8224	13	7	15.5066	0	0	0	FALSE
HNP00_000164	dihydrofolate reductase	0.99826	1	-78.4212	-78.6527	13	7	17.387	0	0	0	FALSE
HNP00_000168	hypothetical protein	0.39937	0.553606	-58.8751	-61.9834	13	7	5.51965	0	0	0	FALSE
HNP00_000169	AcrR family transcriptional regulator	0.917802	0.966533	-104.987	-105.997	13	7	32.1654	0	0	0	FALSE
HNP00_000170	hypothetical protein	0.997101	1	-132.156	-132.434	13	7	117.551	0	0	0	FALSE
HNP00_000171	hypothetical protein	0.0303066	0.0720559	-125.273	-132.243	13	7	111.184	0	0	0	FALSE
HNP00_000172	hypothetical protein	0.260532	0.402128	-119.841	-123.693	13	7	118.856	0	0	0	FALSE
HNP00_000173	low affinity Fe/Cu permease	0.0712363	0.146137	-94.0937	-99.8991	13	7	41.821	0	0	0	FALSE
HNP00_000174	hypothetical protein	0.306362	0.455248	-85.3134	-88.8931	13	7	23.7234	0	0	0	FALSE
HNP00_000175	carboxylate-amine ligase	6.23e-05	0.000370459	-129.25	-143.722	13	7	148.83	0	0	0	FALSE
HNP00_000176	hypothetical protein	0.000197613	0.00100818	-84.4302	-97.5691	13	7	17.9009	0	0	0	FALSE
HNP00_000179	MFS family permease	0.57681	0.723499	-62.2734	-64.6463	13	7	6.54854	0	0	0	FALSE
HNP00_000180	L-iditol 2-dehydrogenase	0.00341756	0.0118134	-47.2646	-57.0074	13	7	3.23201	0	0	0	FALSE
HNP00_000181	fructuronate reductase	0.613967	0.752794	-58.6618	-60.8945	13	7	5.12217	0	0	0	FALSE
HNP00_000183	phosphoglycerate dehydrogenase-like enzyme	0.0578156	0.123028	-54.9546	-61.0507	13	7	4.42437	0	0	0	FALSE
HNP00_000184	LacI family transcriptional regulator	0.335126	0.485949	-57.0442	-60.4682	13	7	4.80399	0	0	0	FALSE
HNP00_000185	gamma-glutamyltranspeptidase/glutathione hydrolase	2.44e-07	2.87e-06	-153.989	-174.678	13	7	366.178	0	0	0	FALSE
HNP00_000186	DNA ligase D	1.13e-05	8.25e-05	-122.049	-138.462	13	7	106.367	0	0	0	FALSE
HNP00_000187	hypothetical protein	0.0746408	0.151944	-101.15	-106.89	13	7	53.526	0	0	0	FALSE
HNP00_000188	hypothetical protein	0.126767	0.226484	-86.1539	-91.1289	13	7	19.0454	0	0	0	FALSE
HNP00_000189	glycine/D-amino acid oxidase-like deaminating enzyme	0.0511468	0.111328	-81.3106	-87.5754	13	7	13.7137	0	0	0	FALSE
HNP00_000190	putative dehydrogenase	4.12e-09	6.94e-08	-68.0944	-93.2379	13	7	13.2607	0	0	0	FALSE
HNP00_000191	polar amino acid transport system ATP-binding protein	0.740694	0.850875	-75.8682	-77.6305	13	7	11.1996	0	0	0	FALSE
HNP00_000192	polar amino acid transport system permease protein	0.136437	0.239379	-80.7576	-85.6232	13	7	18.051	0	0	0	FALSE
HNP00_000193	polar amino acid transport system substrate-binding protein	0.105586	0.197787	-97.6852	-102.929	13	7	28.6864	0	0	0	FALSE
HNP00_000194	LacI family transcriptional regulator	0.0157264	0.0430156	-123.222	-131.05	13	7	90.5628	0	0	0	FALSE
HNP00_000195	transketolase	0.849499	0.929699	-177.644	-178.977	13	7	1257.21	0	0	0	FALSE
HNP00_000196	hypothetical protein	0.000246997	0.00123299	-145.023	-157.902	13	7	456.773	0	0	0	FALSE
HNP00_000197	putative membrane protein YeaQ/YmgE (transglycosylase-associated protein family)	0.000294254	0.00143983	-128.288	-140.962	13	7	196.571	0	0	0	FALSE
HNP00_000198	hypothetical protein	0.0079279	0.0241021	-168.251	-176.95	13	7	705.225	0	0	0	FALSE
HNP00_000199	ribosome-associated toxin RatA of RatAB toxin-antitoxin module	7.45e-05	0.000432531	-180.739	-195.006	13	7	1821.45	0	0	0	FALSE
HNP00_000200	hypothetical protein	1.86e-05	0.00012987	-129.499	-145.351	13	7	210.613	0	0	0	FALSE
HNP00_000201	hypothetical protein	0.00841398	0.0252487	-164.972	-173.596	13	7	1358.35	0	0	0	FALSE
HNP00_000202	VIT1/CCC1 family predicted Fe2+/Mn2+ transporter	0.0104612	0.0303603	-151.675	-160.024	13	7	415.032	0	0	0	FALSE
HNP00_000203	putative membrane protein	0.515864	0.671347	-156.204	-158.814	13	7	340.236	0	0	0	FALSE
HNP00_000204	uncharacterized protein YecE (DUF72 family)	0.0118746	0.0338271	-106.917	-115.105	13	7	63.9518	0	0	0	FALSE
HNP00_000205	cation diffusion facilitator family transporter	2.75e-08	4e-07	-97.7515	-120.831	13	7	58.4391	0	0	0	FALSE
HNP00_000206	FtsZ-interacting cell division protein ZipA	0.00184982	0.00700817	-63.4277	-73.9177	13	7	8.9931	0	0	0	FALSE
HNP00_000207	transcriptional regulator with XRE-family HTH domain	0.935038	0.979677	-90.2369	-91.1496	13	7	32.7862	0	0	0	FALSE
HNP00_000208	hypothetical protein	0.578682	0.725112	-75.6278	-77.9935	13	7	10.8897	0	0	0	FALSE
HNP00_000209	glutamine amidotransferase	0.997281	1	-83.4555	-83.7268	13	7	13.7121	0	0	0	FALSE
HNP00_000210	glutamate decarboxylase	0.103201	0.194316	-104.028	-109.305	13	7	39.387	0	0	0	FALSE
HNP00_000211	kumamolisin	5.03e-06	4.17e-05	-107.868	-125.194	13	7	79.59	0	0	0	FALSE
HNP00_000212	uncharacterized protein YegP (UPF0339 family)	0.0443735	0.0991454	-171.152	-177.61	13	7	616.657	0	0	0	FALSE
HNP00_000213	hypothetical protein	1.03e-05	7.68e-05	-152.371	-168.887	13	7	283.377	0	0	0	FALSE
HNP00_000214	threonyl-tRNA synthetase	0.000112865	0.000622939	-168.884	-182.672	13	7	518.079	0	0	0	FALSE
HNP00_000215	ATP adenylyltransferase	6.35e-07	6.89e-06	-118.476	-138.108	13	7	85.2838	0	0	0	FALSE
HNP00_000216	CDP-diacylglycerol--glycerol-3-phosphate 3-phosphatidyltransferase	3.41e-08	4.87e-07	-100.574	-123.418	13	7	45.7127	0	0	0	FALSE
HNP00_000217	pyridoxal 5'-phosphate synthase pdxS subunit	5.91e-10	1.2e-08	-120.659	-147.898	13	7	111.222	0	0	0	FALSE
HNP00_000218	peptidyl-dipeptidase Dcp	0.110268	0.204389	-89.7408	-94.9211	13	7	21.7609	0	0	0	FALSE
HNP00_000219	poly-gamma-glutamate synthesis protein (capsule biosynthesis protein)	0.496165	0.653971	-64.1285	-66.8181	13	7	8.62668	0	0	0	FALSE
HNP00_000220	hypothetical protein	0.93461	0.979677	-73.0558	-73.971	13	7	8.41787	0	0	0	FALSE
HNP00_000221	UDP-N-acetylmuramyl tripeptide synthase	0.937221	0.97983	-73.7326	-74.6321	13	7	11.3969	0	0	0	FALSE
HNP00_000222	5'-phosphate synthase pdxT subunit	0.979597	1	-81.3511	-81.9227	13	7	22.9682	0	0	0	FALSE
HNP00_000223	YebC/PmpR family DNA-binding regulatory protein	0.0412716	0.0935845	-113.976	-120.533	13	7	105.49	0	0	0	FALSE
HNP00_000224	crossover junction endodeoxyribonuclease RuvC	0.285862	0.432394	-79.698	-83.3955	13	7	14.447	0	0	0	FALSE
HNP00_000225	Holliday junction DNA helicase RuvA	0.0178873	0.0475584	-72.1002	-79.7618	13	7	13.438	0	0	0	FALSE
HNP00_000226	Holliday junction DNA helicase RuvB	0.377319	0.530909	-76.1212	-79.3336	13	7	12.8003	0	0	0	FALSE
HNP00_000227	preprotein translocase subunit YajC	0.109037	0.202644	-136.001	-141.198	13	7	157.525	0	0	0	FALSE
HNP00_000228	preprotein translocase subunit SecD	0.0226479	0.0572996	-109.032	-116.387	13	7	89.8466	0	0	0	FALSE
HNP00_000229	preprotein translocase subunit SecF	0.955377	0.988534	-94.9537	-95.734	13	7	37.9032	0	0	0	FALSE
HNP00_000230	GTP pyrophosphokinase	0.98412	1	-137.803	-138.322	13	7	265.83	0	0	0	FALSE
HNP00_000231	hypothetical protein	0.0379139	0.0869114	-92.2497	-98.9207	13	7	22.838	0	0	0	FALSE
HNP00_000232	hypothetical protein	0.105551	0.197787	-118.116	-123.36	13	7	112.889	0	0	0	FALSE
HNP00_000233	peptidyl-prolyl cis-trans isomerase B (cyclophilin B)	0.000410737	0.00192351	-83.4059	-95.6889	13	7	20.7638	0	0	0	FALSE
HNP00_000234	histidyl-tRNA synthetase	0.0724627	0.148243	-77.4498	-83.2312	13	7	12.44	0	0	0	FALSE
HNP00_000235	aspartyl-tRNA synthetase	8.38e-09	1.32e-07	-97.541	-121.914	13	7	39.8219	0	0	0	FALSE
HNP00_000236	GNAT superfamily N-acetyltransferase	0.735679	0.848456	-56.0609	-57.8419	13	7	4.92929	0	0	0	FALSE
HNP00_000237	hypothetical protein	0.02961	0.0708287	-55.1625	-62.1636	13	7	5.175	0	0	0	FALSE
HNP00_000238	putative ATPase	0.0122156	0.0346389	-91.9853	-100.137	13	7	32.0074	0	0	0	FALSE
HNP00_000239	small subunit ribosomal protein S4	0.000218598	0.00110161	-128.841	-141.863	13	7	119.848	0	0	0	FALSE
HNP00_000242	alanyl-tRNA synthetase	5.7e-14	2.61e-12	-105.796	-142.879	13	7	70.9353	0	0	0	FALSE
HNP00_000243	putative Holliday junction resolvase	0.627906	0.764578	-63.0013	-65.1819	13	7	6.52582	0	0	0	FALSE
HNP00_000244	UPF0755 protein	0.876093	0.943511	-125.425	-126.641	13	7	84.2653	0	0	0	FALSE
HNP00_000245	shikimate dehydrogenase	0.125621	0.224978	-84.2109	-89.1994	13	7	14.8411	0	0	0	FALSE
HNP00_000246	chorismate synthase	0.382468	0.536323	-111.517	-114.705	13	7	59.2669	0	0	0	FALSE
HNP00_000247	shikimate kinase	0.347092	0.49855	-70.8275	-74.1897	13	7	7.8276	0	0	0	FALSE
HNP00_000248	3-dehydroquinate synthase	0.125776	0.225037	-88.091	-93.0777	13	7	16.5438	0	0	0	FALSE
HNP00_000249	tetratricopeptide (TPR) repeat protein	0.165827	0.282005	-70.8879	-75.4582	13	7	7.79224	0	0	0	FALSE
HNP00_000250	elongation factor P	0.357014	0.510079	-150.875	-154.187	13	7	319.053	0	0	0	FALSE
HNP00_000251	N utilization substance protein B	0.0494182	0.108457	-111.114	-117.426	13	7	61.2115	0	0	0	FALSE
HNP00_000252	pyrimidine operon attenuation protein/uracil phosphoribosyltransferase	0.147194	0.254875	-99.0668	-103.818	13	7	45.0849	0	0	0	FALSE
HNP00_000253	aspartate carbamoyltransferase catalytic subunit	3.75e-06	3.26e-05	-84.4198	-102.074	13	7	22.2309	0	0	0	FALSE
HNP00_000254	dihydroorotase	1.3e-07	1.6e-06	-80.6405	-102.022	13	7	21.635	0	0	0	FALSE
HNP00_000255	hypothetical protein	0.926512	0.973218	-63.0158	-63.978	13	7	4.93494	0	0	0	FALSE
HNP00_000256	carbamoyl-phosphate synthase small subunit	0.0318563	0.0752101	-71.9247	-78.8287	13	7	10.2426	0	0	0	FALSE
HNP00_000257	carbamoyl-phosphate synthase large subunit	0.0339041	0.0793378	-97.789	-104.61	13	7	32.5427	0	0	0	FALSE
HNP00_000259	transposase	0.142779	0.248158	-68.7399	-73.5374	13	7	9.97005	0	0	0	FALSE
HNP00_000260	guanylate kinase	0.0551564	0.118594	-82.9381	-89.0992	13	7	20.2934	0	0	0	FALSE
HNP00_000261	DNA-directed RNA polymerase subunit omega	0.420669	0.575619	-117.138	-120.149	13	7	72.0801	0	0	0	FALSE
HNP00_000262	phosphopantothenoylcysteine decarboxylase/phosphopantothenate--cysteine ligase	0.00286199	0.0100808	-86.8633	-96.8232	13	7	31.9273	0	0	0	FALSE
HNP00_000263	S-adenosylmethionine synthetase	0.897439	0.955647	-78.5124	-79.6271	13	7	11.1807	0	0	0	FALSE
HNP00_000264	primosomal protein N' (replication factor Y)	1.23e-06	1.23e-05	-85.4586	-104.361	13	7	26.7342	0	0	0	FALSE
HNP00_000265	glycosyltransferase involved in cell wall biosynthesis	0.705198	0.825104	-73.8497	-75.7442	13	7	8.19438	0	0	0	FALSE
HNP00_000266	pimeloyl-ACP methyl ester carboxylesterase	0.970676	0.997196	-67.0797	-67.7385	13	7	9.93294	0	0	0	FALSE
HNP00_000267	diketogulonate reductase-like aldo/keto reductase	0.383113	0.537024	-78.1925	-81.3772	13	7	12.5741	0	0	0	FALSE
HNP00_000268	DNA-binding transcriptional regulator LsrR (DeoR family)	0.328808	0.478818	-88.5899	-92.0472	13	7	16.6196	0	0	0	FALSE
HNP00_000269	glycerol-3-phosphate dehydrogenase	0.27443	0.419219	-128.065	-131.831	13	7	113.707	0	0	0	FALSE
HNP00_000270	glycerol uptake facilitator protein	1.09e-05	7.97e-05	-141.752	-158.211	13	7	235.432	0	0	0	FALSE
HNP00_000271	glycerol kinase	0.000786315	0.00333689	-154.286	-165.801	13	7	329.706	0	0	0	FALSE
HNP00_000272	leucyl-tRNA synthetase	0.00200636	0.00749404	-99.5288	-109.92	13	7	34.5039	0	0	0	FALSE
HNP00_000273	DegV family protein with EDD domain	0.0194949	0.050992	-100.465	-108.015	13	7	34.8952	0	0	0	FALSE
HNP00_000274	inhibitor of cysteine peptidase	0.022451	0.056879	-88.698	-96.0637	13	7	23.4654	0	0	0	FALSE
HNP00_000275	C1A family cysteine protease	0.00818393	0.0246782	-157.3	-165.959	13	7	369.809	0	0	0	FALSE
HNP00_000278	DNA polymerase-3 subunit delta	0.971721	0.997541	-103.894	-104.544	13	7	48.6459	0	0	0	FALSE
HNP00_000279	small subunit ribosomal protein S20	9.15e-05	0.000519957	-99.8912	-113.921	13	7	34.5454	0	0	0	FALSE
HNP00_000280	hypothetical protein	0.176218	0.295665	-90.9696	-95.4463	13	7	20.3999	0	0	0	FALSE
HNP00_000281	GTP-binding protein LepA	0.48061	0.638233	-100.501	-103.255	13	7	58.4185	0	0	0	FALSE
HNP00_000282	oxygen-independent coproporphyrinogen-3 oxidase	0.275303	0.420206	-64.9103	-68.671	13	7	7.48868	0	0	0	FALSE
HNP00_000283	hypothetical protein	0.706028	0.825319	-73.6187	-75.5102	13	7	13.7783	0	0	0	FALSE
HNP00_000284	hypothetical protein	0.135732	0.23848	-58.8189	-63.6923	13	7	4.95362	0	0	0	FALSE
HNP00_000285	heat-inducible transcriptional repressor	2.76e-05	0.000181138	-126.397	-141.802	13	7	176.665	0	0	0	FALSE
HNP00_000286	molecular chaperone DnaJ	7.35e-12	2.13e-10	-112.533	-144.466	13	7	108.609	0	0	0	FALSE
HNP00_000287	16S rRNA (uracil1498-N3)-methyltransferase	1.2e-06	1.21e-05	-101.557	-120.481	13	7	46.6016	0	0	0	FALSE
HNP00_000288	spore germination protein GerM	0.1629	0.277918	-143.256	-147.854	13	7	194.882	0	0	0	FALSE
HNP00_000289	hypothetical protein	0.0493865	0.108451	-82.2398	-88.5525	13	7	14.2125	0	0	0	FALSE
HNP00_000290	phosphate starvation-inducible PhoH-like protein	0.0017327	0.00664589	-112.278	-122.847	13	7	82.2438	0	0	0	FALSE
HNP00_000291	putative rRNA maturation factor	5.37e-05	0.000325456	-90.0288	-104.672	13	7	40.0256	0	0	0	FALSE
HNP00_000292	CBS domain containing-hemolysin-like protein	0.295979	0.443629	-98.4803	-102.119	13	7	35.2513	0	0	0	FALSE
HNP00_000293	GTP-binding protein Era	0.123577	0.222282	-126.9	-131.913	13	7	93.4975	0	0	0	FALSE
HNP00_000294	LCP family protein required for cell wall assembly	1.32e-05	9.54e-05	-89.9619	-106.198	13	7	36.8615	0	0	0	FALSE
HNP00_000295	putative endopeptidase	4.43e-10	9.27e-09	-93.4221	-120.972	13	7	58.0892	0	0	0	FALSE
HNP00_000296	2-isopropylmalate synthase	1.89e-06	1.78e-05	-121.512	-139.933	13	7	101.27	0	0	0	FALSE
HNP00_000297	DNA repair protein RecO (recombination protein O)	2.33e-10	5.06e-09	-104.04	-132.278	13	7	54.889	0	0	0	FALSE
HNP00_000298	undecaprenyl diphosphate synthase	1.28e-10	3.01e-09	-85.4831	-114.363	13	7	23.5235	0	0	0	FALSE
HNP00_000299	alpha-beta hydrolase superfamily lysophospholipase	0.0775025	0.156396	-83.2449	-88.9316	13	7	24.8791	0	0	0	FALSE
HNP00_000300	alpha-beta hydrolase superfamily lysophospholipase	0.724979	0.838905	-83.6161	-85.4372	13	7	18.623	0	0	0	FALSE
HNP00_000301	hypothetical protein	0.00157217	0.00605521	-83.4952	-94.1814	13	7	20.2945	0	0	0	FALSE
HNP00_000302	dihydroorotate dehydrogenase	0.816801	0.907312	-72.7142	-74.1824	13	7	10.7668	0	0	0	FALSE
HNP00_000303	hypothetical protein	0.237083	0.373235	-114.419	-118.426	13	7	95.2481	0	0	0	FALSE
HNP00_000304	acetylornithine deacetylase/succinyl-diaminopimelate desuccinylase-like protein	0.174636	0.293887	-96.2313	-100.722	13	7	26.9003	0	0	0	FALSE
HNP00_000305	iron-sulfur cluster assembly accessory protein	0.234689	0.370094	-148.572	-152.595	13	7	271.967	0	0	0	FALSE
HNP00_000306	cytochrome c oxidase subunit 2	0.00187892	0.0071039	-99.6641	-110.135	13	7	57.4549	0	0	0	FALSE
HNP00_000307	cytochrome c oxidase subunit 1	0.0460137	0.102072	-122.387	-128.796	13	7	142.837	0	0	0	FALSE
HNP00_000308	CHASE2 domain-containing sensor protein	0.781978	0.883178	-79.9932	-81.5985	13	7	17.2156	0	0	0	FALSE
HNP00_000309	phosphocarrier protein	0.46118	0.616624	-61.1244	-63.9593	13	7	8.0454	0	0	0	FALSE
HNP00_000310	GntR family transcriptional regulator	0.557199	0.707273	-128.796	-131.244	13	7	99.7889	0	0	0	FALSE
HNP00_000311	ubiquinol-cytochrome c reductase cytochrome b subunit	0.145739	0.25271	-120.274	-125.04	13	7	92.3264	0	0	0	FALSE
HNP00_000312	ubiquinol-cytochrome c reductase iron-sulfur subunit	0.0237161	0.0593142	-108.955	-116.249	13	7	63.4622	0	0	0	FALSE
HNP00_000313	ubiquinol-cytochrome c reductase cytochrome c subunit	0.482598	0.639974	-96.2146	-98.9599	13	7	31.1467	0	0	0	FALSE
HNP00_000314	cytochrome c oxidase subunit 3	0.122646	0.221211	-112.451	-117.475	13	7	56.2789	0	0	0	FALSE
HNP00_000315	anthranilate phosphoribosyltransferase	0.0754883	0.153249	-73.2339	-78.9577	13	7	10.5835	0	0	0	FALSE
HNP00_000316	DNA-binding Lrp family transcriptional regulator	0.955486	0.988534	-58.6036	-59.383	13	7	5.11403	0	0	0	FALSE
HNP00_000318	methylmalonyl-CoA/ethylmalonyl-CoA epimerase	0.130359	0.230898	-66.9983	-71.9318	13	7	8.42616	0	0	0	FALSE
HNP00_000319	threonine/homoserine/homoserine lactone efflux protein	0.0362995	0.0843576	-89.3792	-96.1086	13	7	23.2837	0	0	0	FALSE
HNP00_000320	PhnB protein	0.00541081	0.017451	-145.695	-154.871	13	7	249.295	0	0	0	FALSE
HNP00_000321	lysophospholipase L1-like esterase	1.35e-10	3.11e-09	-114.586	-143.412	13	7	96.9176	0	0	0	FALSE
HNP00_000322	hypothetical protein	0.697968	0.818711	-60.8533	-62.7746	13	7	6.28666	0	0	0	FALSE
HNP00_000323	hypothetical protein	0.0859709	0.168981	-46.6665	-52.2059	13	7	3.45104	0	0	0	FALSE
HNP00_000324	LCP family protein required for cell wall assembly	0.839284	0.923428	-94.3858	-95.7618	13	7	41.0476	0	0	0	FALSE
HNP00_000325	threonine/homoserine/homoserine lactone efflux protein	0.0619064	0.130165	-70.6397	-76.6411	13	7	9.22256	0	0	0	FALSE
HNP00_000326	hypothetical protein	0.0368194	0.0853519	-59.735	-66.4454	13	7	5.21264	0	0	0	FALSE
HNP00_000327	hypothetical protein	1.01e-05	7.59e-05	-76.3863	-92.9321	13	7	19.3298	0	0	0	FALSE
HNP00_000328	hypothetical protein	1.36e-08	2.08e-07	-73.031	-96.8779	13	7	20.9651	0	0	0	FALSE
HNP00_000329	pimeloyl-ACP methyl ester carboxylesterase	3.45e-12	1.07e-10	-109.365	-142.103	13	7	113.093	0	0	0	FALSE
HNP00_000330	DNA-binding CsgD family transcriptional regulator	0.012833	0.0361134	-106.951	-115.039	13	7	53.5571	0	0	0	FALSE
HNP00_000331	hypothetical protein	0.0891136	0.174051	-75.1293	-80.6175	13	7	11.8803	0	0	0	FALSE
HNP00_000333	AcrR family transcriptional regulator	0.192176	0.316713	-134.253	-138.595	13	7	115.396	0	0	0	FALSE
HNP00_000334	putative naringenin-chalcone synthase	0.0160718	0.0436387	-122.79	-130.59	13	7	81.105	0	0	0	FALSE
HNP00_000335	2-polyprenyl-3-methyl-5-hydroxy-6-metoxy-1,4-benzoquinol methylase	0.37071	0.523198	-84.0218	-87.2663	13	7	17.2926	0	0	0	FALSE
HNP00_000336	2-polyprenyl-6-methoxyphenol hydroxylase-like FAD-dependent oxidoreductase	0.0142625	0.0396847	-87.5777	-95.5312	13	7	22.504	0	0	0	FALSE
HNP00_000337	limonene-1,2-epoxide hydrolase	0.869661	0.939313	-64.2005	-65.4452	13	7	6.41788	0	0	0	FALSE
HNP00_000338	hypothetical protein	0.737006	0.84893	-70.9114	-72.6875	13	7	8.35954	0	0	0	FALSE
HNP00_000339	peptide deformylase	0.582142	0.727286	-63.4139	-65.7665	13	7	7.17941	0	0	0	FALSE
HNP00_000340	dipeptidyl aminopeptidase/acylaminoacyl peptidase	0.0193035	0.0505985	-68.6703	-76.233	13	7	8.98976	0	0	0	FALSE
HNP00_000342	membrane protein implicated in regulation of membrane protease activity	0.907074	0.959499	-144.77	-145.837	13	7	271.092	0	0	0	FALSE
HNP00_000343	regulator of protease activity HflC (stomatin/prohibitin superfamily)	0.481129	0.638693	-163.748	-166.499	13	7	541.339	0	0	0	FALSE
HNP00_000344	hypothetical protein	0.000480238	0.00217751	-168.019	-180.118	13	7	541.939	0	0	0	FALSE
HNP00_000345	dolichol-phosphate mannosyltransferase	0.115634	0.211378	-107.316	-112.427	13	7	60.8491	0	0	0	FALSE
HNP00_000346	hypothetical protein	0.364448	0.517906	-70.0151	-73.2902	13	7	13.0632	0	0	0	FALSE
HNP00_000347	ATP-dependent RNA helicase HelY	2.76e-05	0.000181138	-86.468	-101.872	13	7	44.3641	0	0	0	FALSE
HNP00_000348	sec-independent protein translocase protein TatC	0.000906245	0.0037852	-111.31	-122.656	13	7	52.5169	0	0	0	FALSE
HNP00_000349	sec-independent protein translocase protein TatA	2.34e-05	0.000156916	-120.1	-135.689	13	7	78.3623	0	0	0	FALSE
HNP00_000350	hypothetical protein	0.00806614	0.0243825	-51.3213	-59.9984	13	7	4.34912	0	0	0	FALSE
HNP00_000351	proteasome accessory factor C	0.784022	0.884409	-81.6924	-83.2899	13	7	10.7858	0	0	0	FALSE
HNP00_000352	peptidylprolyl isomerase	0.549746	0.701413	-71.0879	-73.5648	13	7	7.06601	0	0	0	FALSE
HNP00_000353	peptidylprolyl isomerase	0.0565197	0.120965	-96.2484	-102.376	13	7	37.1057	0	0	0	FALSE
HNP00_000354	proteasome accessory factor A	0.418443	0.573754	-138.611	-141.632	13	7	187.785	0	0	0	FALSE
HNP00_000355	proteasome alpha subunit	0.62388	0.760924	-119.419	-121.614	13	7	92.461	0	0	0	FALSE
HNP00_000356	proteasome beta subunit	0.26494	0.407406	-147.587	-151.411	13	7	255.083	0	0	0	FALSE
HNP00_000357	ubiquitin-like protein Pup	0.119912	0.217164	-109.98	-115.037	13	7	48.0533	0	0	0	FALSE
HNP00_000358	proteasome accessory factor A	0.22464	0.358054	-137.827	-141.921	13	7	199.588	0	0	0	FALSE
HNP00_000359	proteasome-associated ATPase	0.245727	0.384234	-161.416	-165.365	13	7	421.314	0	0	0	FALSE
HNP00_000360	tRNA (adenine57-N1/adenine58-N1)-methyltransferase	0.287885	0.434227	-64.5638	-68.2494	13	7	5.74575	0	0	0	FALSE
HNP00_000361	Zn-dependent protease	0.00449972	0.0149681	-83.6939	-93.0981	13	7	17.4471	0	0	0	FALSE
HNP00_000362	HAD superfamily hydrolase (TIGR01509 family)	5.47e-06	4.44e-05	-83.6249	-100.858	13	7	22.1726	0	0	0	FALSE
HNP00_000363	proteasome assembly chaperone (PAC2) family protein	0.869562	0.939313	-107.156	-108.401	13	7	80.3178	0	0	0	FALSE
HNP00_000364	L-cysteine:1D-myo-inositol 2-amino-2-deoxy-alpha-D-glucopyranoside ligase	0.197832	0.323955	-80.4502	-84.7464	13	7	12.4456	0	0	0	FALSE
HNP00_000366	aryl-alcohol dehydrogenase-like predicted oxidoreductase	1.91e-11	5.24e-10	-94.6241	-125.54	13	7	56.3606	0	0	0	FALSE
HNP00_000367	hypothetical protein	2.43e-05	0.000161447	-99.2736	-114.822	13	7	38.2377	0	0	0	FALSE
HNP00_000368	hypothetical protein	0.900074	0.956554	-95.6659	-96.7676	13	7	24.5293	0	0	0	FALSE
HNP00_000369	alkylation response protein AidB-like acyl-CoA dehydrogenase	0.0186667	0.0492425	-91.6383	-99.2446	13	7	33.133	0	0	0	FALSE
HNP00_000370	acetylornithine deacetylase/succinyl-diaminopimelate desuccinylase-like protein	0.842063	0.925595	-92.3249	-93.6891	13	7	25.0632	0	0	0	FALSE
HNP00_000371	acyl dehydratase	1.84e-09	3.37e-08	-126.698	-152.71	13	7	128.668	0	0	0	FALSE
HNP00_000372	3-oxoacyl-[acyl-carrier protein] reductase	0.000169041	0.000880333	-132.095	-145.415	13	7	128.22	0	0	0	FALSE
HNP00_000373	acetyl-CoA C-acetyltransferase	0.000339835	0.00162849	-137.388	-149.893	13	7	151.701	0	0	0	FALSE
HNP00_000374	AcrR family transcriptional regulator	6.45e-08	8.57e-07	-97.1539	-119.303	13	7	40.914	0	0	0	FALSE
HNP00_000375	acyl-CoA oxidase	6.02e-13	2.21e-11	-134.248	-168.838	13	7	194.338	0	0	0	FALSE
HNP00_000376	starch synthase	0.991164	1	-125.167	-125.583	13	7	76.3294	0	0	0	FALSE
HNP00_000377	glucose-1-phosphate adenylyltransferase	0.122746	0.221216	-166.023	-171.046	13	7	433.979	0	0	0	FALSE
HNP00_000378	NAD(P)-dependent dehydrogenase (short-subunit alcohol dehydrogenase family)	0.00171446	0.00658274	-108.831	-119.413	13	7	81.6367	0	0	0	FALSE
HNP00_000379	transglutaminase-like putative cysteine protease	0.127671	0.227222	-91.3554	-96.32	13	7	22.7966	0	0	0	FALSE
HNP00_000380	putative alpha-E superfamily protein	0.279797	0.425837	-84.7455	-88.479	13	7	13.347	0	0	0	FALSE
HNP00_000381	putative circularly permuted ATP-grasp superfamily protein	0.587758	0.731297	-107.099	-109.431	13	7	42.5338	0	0	0	FALSE
HNP00_000383	aminopeptidase N	0.383305	0.537091	-80.5405	-83.7242	13	7	11.1735	0	0	0	FALSE
HNP00_000384	lipoate-protein ligase A	0.812878	0.905187	-92.122	-93.6059	13	7	29.1732	0	0	0	FALSE
HNP00_000385	large subunit ribosomal protein L31	0.857494	0.933229	-139.428	-140.726	13	7	224.878	0	0	0	FALSE
HNP00_000389	phosphoserine phosphatase	0.937237	0.97983	-64.0157	-64.9151	13	7	5.62687	0	0	0	FALSE
HNP00_000390	NAD(P)-dependent dehydrogenase (short-subunit alcohol dehydrogenase family)	0.468704	0.624434	-68.3134	-71.1165	13	7	10.0228	0	0	0	FALSE
HNP00_000392	hypothetical protein	0.194271	0.319393	-115.147	-119.472	13	7	63.2161	0	0	0	FALSE
HNP00_000393	hypothetical protein	0.197968	0.324005	-80.4688	-84.7639	13	7	18.2611	0	0	0	FALSE
HNP00_000394	cytochrome oxidase assembly protein ShyY1	0.0287428	0.0693488	-80.5865	-87.6271	13	7	23.1926	0	0	0	FALSE
HNP00_000395	prolyl-tRNA editing enzyme YbaK/EbsC (Cys-tRNA(Pro) deacylase)	0.0433137	0.0974231	-62.1965	-68.6878	13	7	5.22445	0	0	0	FALSE
HNP00_000396	uncharacterized protein YndB with AHSA1/START domain	0.0429323	0.0967999	-100.73	-107.233	13	7	47.5572	0	0	0	FALSE
HNP00_000397	ATPase subunit of ABC transporter with duplicated ATPase domains	1.99e-05	0.000136881	-118.783	-134.558	13	7	92.2657	0	0	0	FALSE
HNP00_000403	acyl-CoA synthetase (AMP-forming)/AMP-acid ligase II	0.873542	0.941304	-64.7443	-65.9715	13	7	6.53772	0	0	0	FALSE
HNP00_000404	hypothetical protein	0.000438774	0.00203562	-89.8097	-102.015	13	7	30.3236	0	0	0	FALSE
HNP00_000405	metal-sulfur cluster biosynthetic enzyme	0.205986	0.334941	-108.165	-112.398	13	7	50.6922	0	0	0	FALSE
HNP00_000406	Fe-S cluster assembly ATP-binding protein	0.120802	0.218456	-133.533	-138.579	13	7	193.733	0	0	0	FALSE
HNP00_000407	3-phenylpropionate/trans-cinnamate dioxygenase ferredoxin subunit	0.548439	0.701413	-107.349	-109.831	13	7	55.8057	0	0	0	FALSE
HNP00_000408	Fe-S cluster assembly protein SufD	0.000139079	0.00074329	-148.7	-162.247	13	7	418.793	0	0	0	FALSE
HNP00_000409	Fe-S cluster assembly protein SufB	0.295463	0.443135	-170.614	-174.255	13	7	876.85	0	0	0	FALSE
HNP00_000410	putative ArsR family transcriptional regulator	0.197529	0.323602	-151.449	-155.748	13	7	461.733	0	0	0	FALSE
HNP00_000411	ABC-2 type transport system ATP-binding protein	0.447281	0.602166	-69.2023	-72.0966	13	7	10.0692	0	0	0	FALSE
HNP00_000412	ABC-2 type transport system permease protein	0.447062	0.602089	-64.4192	-67.3145	13	7	10.0795	0	0	0	FALSE
HNP00_000413	cytochrome c oxidase assembly protein subunit 15	0.736643	0.84893	-71.6082	-73.3857	13	7	10.7352	0	0	0	FALSE
HNP00_000414	protoheme IX farnesyltransferase	0.00274409	0.00972294	-96.3687	-106.38	13	7	35.4518	0	0	0	FALSE
HNP00_000415	transketolase	0.241575	0.379179	-123.652	-127.629	13	7	89.7183	0	0	0	FALSE
HNP00_000416	transaldolase	0.065907	0.137177	-113.815	-119.729	13	7	69.9853	0	0	0	FALSE
HNP00_000417	glucose-6-phosphate isomerase	0.543405	0.69716	-133.85	-136.351	13	7	136.334	0	0	0	FALSE
HNP00_000418	glucose-6-phosphate 1-dehydrogenase	0.0905366	0.17572	-115.93	-121.395	13	7	54.1285	0	0	0	FALSE
HNP00_000419	glucose-6-phosphate dehydrogenase assembly protein OpcA	0.00138011	0.00544555	-90.0951	-100.938	13	7	20.5714	0	0	0	FALSE
HNP00_000420	6-phosphogluconolactonase	0.439981	0.595145	-104.537	-107.463	13	7	91.4458	0	0	0	FALSE
HNP00_000421	rubredoxin	0.489215	0.647472	-154.513	-157.231	13	7	275.648	0	0	0	FALSE
HNP00_000422	preprotein translocase subunit SecG	0.990848	1	-89.542	-89.9639	13	7	26.7876	0	0	0	FALSE
HNP00_000423	triosephosphate isomerase	0.48442	0.642143	-97.0697	-99.8074	13	7	25.4758	0	0	0	FALSE
HNP00_000424	phosphoglycerate kinase	0.308677	0.457632	-122.399	-125.965	13	7	118.564	0	0	0	FALSE
HNP00_000425	glyceraldehyde 3-phosphate dehydrogenase	0.00230268	0.00842272	-153.509	-163.734	13	7	485.744	0	0	0	FALSE
HNP00_000426	Fe-Mn family superoxide dismutase	0.993512	1	-100.133	-100.504	13	7	38.7022	0	0	0	FALSE
HNP00_000427	hypothetical protein	0.0526933	0.114225	-91.0873	-97.3112	13	7	27.1543	0	0	0	FALSE
HNP00_000428	putative cofD-like protein	0.00150702	0.0058468	-94.1237	-104.861	13	7	30.8073	0	0	0	FALSE
HNP00_000429	UPF0042 nucleotide-binding protein	0.000960352	0.00397538	-96.3442	-107.621	13	7	53.8824	0	0	0	FALSE
HNP00_000430	excinuclease ABC subunit C	7.18e-22	1.33e-19	-120.697	-176.778	13	7	170.503	0	0	0	FALSE
HNP00_000431	1-acyl-sn-glycerol-3-phosphate acyltransferase	0.24718	0.386017	-58.6533	-62.5923	13	7	6.29794	0	0	0	FALSE
HNP00_000432	phosphoglycolate phosphatase	0.576194	0.723216	-66.2645	-68.6397	13	7	7.8997	0	0	0	FALSE
HNP00_000433	excinuclease ABC subunit A	1.31e-09	2.49e-08	-119.335	-145.719	13	7	140.966	0	0	0	FALSE
HNP00_000434	DNA-binding transcriptional regulator YhcF (GntR family)	0.472915	0.628915	-62.4632	-65.2488	13	7	5.53376	0	0	0	FALSE
HNP00_000435	ATP-binding cassette subfamily B protein	0.0432302	0.0972942	-105.066	-111.56	13	7	43.718	0	0	0	FALSE
HNP00_000436	ATP-binding cassette subfamily B protein	0.0139478	0.0388618	-136.97	-144.952	13	7	165.283	0	0	0	FALSE
HNP00_000437	trans-aconitate 2-methyltransferase	0.860629	0.935269	-64.8669	-66.1516	13	7	6.60554	0	0	0	FALSE
HNP00_000438	superfamily II RNA helicase	0.838549	0.923393	-75.7248	-77.1038	13	7	15.7724	0	0	0	FALSE
HNP00_000439	GNAT superfamily N-acetyltransferase	0.0584027	0.123993	-82.9217	-89.0039	13	7	21.8132	0	0	0	FALSE
HNP00_000440	proline iminopeptidase	0.745521	0.853701	-97.3413	-99.0855	13	7	30.2149	0	0	0	FALSE
HNP00_000441	MFS family permease	0.796551	0.892898	-77.4022	-78.9508	13	7	18.8286	0	0	0	FALSE
HNP00_000442	tellurite resistance protein TerC	0.36264	0.51613	-107.762	-111.046	13	7	53.52	0	0	0	FALSE
HNP00_000443	excinuclease ABC subunit B	0.64489	0.777428	-121.439	-123.557	13	7	124.644	0	0	0	FALSE
HNP00_000445	dephospho-CoA kinase	0.652818	0.783592	-72.8884	-74.9766	13	7	9.98315	0	0	0	FALSE
HNP00_000446	putative YigZ family protein	0.0711322	0.146137	-59.676	-65.4834	13	7	6.05606	0	0	0	FALSE
HNP00_000447	small subunit ribosomal protein S1	0.710877	0.828612	-181.883	-183.756	13	7	1433.37	0	0	0	FALSE
HNP00_000448	peptidoglycan/xylan/chitin deacetylase (PgdA/CDA1 family)	6.84e-06	5.38e-05	-74.2878	-91.2699	13	7	12.8954	0	0	0	FALSE
HNP00_000449	putative acetyltransferase	0.000181898	0.000934431	-95.769	-109.004	13	7	47.9087	0	0	0	FALSE
HNP00_000450	DNA polymerase-1	0.00460163	0.0152661	-128.734	-138.111	13	7	135.412	0	0	0	FALSE
HNP00_000451	uncharacterized protein (TIGR00369 family)	0.0883267	0.172696	-67.9437	-73.4445	13	7	10.3719	0	0	0	FALSE
HNP00_000452	dihydrofolate reductase	0.000160044	0.000843025	-96.949	-110.333	13	7	47.9026	0	0	0	FALSE
HNP00_000453	hypothetical protein	0.0315234	0.0744716	-102.718	-109.636	13	7	52.1852	0	0	0	FALSE
HNP00_000454	hypothetical protein	0.172818	0.291754	-150.427	-154.933	13	7	271.36	0	0	0	FALSE
HNP00_000456	PiT family inorganic phosphate transporter	0.0773078	0.156181	-67.4371	-73.1273	13	7	7.50834	0	0	0	FALSE
HNP00_000457	hypothetical protein	0.136358	0.239379	-87.4379	-92.3043	13	7	19.1654	0	0	0	FALSE
HNP00_000458	tryptophan 2,3-dioxygenase	0.0826952	0.164009	-66.0897	-71.6844	13	7	7.02286	0	0	0	FALSE
HNP00_000459	kynureninase	0.635124	0.770331	-72.8977	-75.0515	13	7	8.16065	0	0	0	FALSE
HNP00_000461	outer membrane lipoprotein-sorting protein	0.746011	0.853735	-173.408	-175.15	13	7	724.49	0	0	0	FALSE
HNP00_000462	ABC-2 type transport system ATP-binding protein	0.293584	0.441387	-119.04	-122.692	13	7	112.773	0	0	0	FALSE
HNP00_000463	ABC-2 type transport system permease protein	0.0284967	0.0688389	-103.639	-110.69	13	7	44.9184	0	0	0	FALSE
HNP00_000464	tRNA threonylcarbamoyl adenosine modification protein (Sua5/YciO/YrdC/YwlC family)	0.421635	0.576222	-74.6324	-77.6393	13	7	16.0242	0	0	0	FALSE
HNP00_000465	hypothetical protein	0.0084925	0.0254638	-81.1856	-89.7979	13	7	15.4002	0	0	0	FALSE
HNP00_000466	elongation factor G	0.0155683	0.0426722	-112.468	-120.309	13	7	126.133	0	0	0	FALSE
HNP00_000468	ATP-dependent helicase HrpB	0.082448	0.163855	-84.1785	-89.7775	13	7	18.3719	0	0	0	FALSE
HNP00_000469	hypothetical protein	0.391713	0.547012	-180.095	-183.239	13	7	717.063	0	0	0	FALSE
HNP00_000470	regulator of protease activity HflC (stomatin/prohibitin superfamily)	0.00209397	0.00776653	-177.453	-187.793	13	7	835.167	0	0	0	FALSE
HNP00_000471	hypothetical protein	0.00508827	0.0165452	-137.16	-146.412	13	7	196.066	0	0	0	FALSE
HNP00_000472	uncharacterized protein (DUF305 family)	0.265319	0.407819	-115.979	-119.801	13	7	64.1738	0	0	0	FALSE
HNP00_000473	hypothetical protein	0.134722	0.237063	-160.619	-165.504	13	7	415.846	0	0	0	FALSE
HNP00_000474	hypothetical protein	3.94e-05	0.000248286	-103.208	-118.205	13	7	69.6623	0	0	0	FALSE
HNP00_000475	hypothetical protein	2.85e-12	8.95e-11	-69.9047	-102.846	13	7	21.9707	0	0	0	FALSE
HNP00_000476	putative zinc-type alcohol dehydrogenase-like protein	1.56e-19	1.81e-17	-126.863	-177.356	13	7	276.037	0	0	0	FALSE
HNP00_000477	putative membrane protein	4.39e-12	1.33e-10	-163.226	-195.708	13	7	901.728	0	0	0	FALSE
HNP00_000478	phosphinothricin acetyltransferase	0.241543	0.379179	-54.1332	-58.1098	13	7	5.34401	0	0	0	FALSE
HNP00_000479	thioredoxin reductase (NADPH)	0.0289135	0.0695912	-116.006	-123.038	13	7	67.3355	0	0	0	FALSE
HNP00_000480	manganese transport protein	0.303515	0.451628	-167.031	-170.626	13	7	374.604	0	0	0	FALSE
HNP00_000481	APA family basic amino acid/polyamine antiporter	0.756477	0.862253	-84.0488	-85.7516	13	7	16.9913	0	0	0	FALSE
HNP00_000482	hypothetical protein	0.0110494	0.0318158	-129.815	-138.095	13	7	98.7904	0	0	0	FALSE
HNP00_000483	hypothetical protein	7.24e-09	1.15e-07	-90.6525	-115.184	13	7	29.6576	0	0	0	FALSE
HNP00_000484	mycoredoxin	0.208292	0.337212	-71.7848	-75.9996	13	7	9.38158	0	0	0	FALSE
HNP00_000485	S-(hydroxymethyl)mycothiol dehydrogenase	0.0019348	0.00729288	-94.6722	-105.108	13	7	30.0467	0	0	0	FALSE
HNP00_000486	glyoxylase-like metal-dependent hydrolase (beta-lactamase superfamily II)	0.00121354	0.00487653	-98.0933	-109.091	13	7	34.6652	0	0	0	FALSE
HNP00_000487	formate dehydrogenase major subunit	0.00197728	0.0074153	-162.57	-172.98	13	7	467.005	0	0	0	FALSE
HNP00_000488	hypothetical protein	0.589776	0.732823	-71.3269	-73.6506	13	7	11.4175	0	0	0	FALSE
HNP00_000489	hypothetical protein	0.0243273	0.0605164	-104.431	-111.692	13	7	42.6459	0	0	0	FALSE
HNP00_000490	membrane protein DedA with SNARE-associated domain	0.87742	0.944111	-128.257	-129.467	13	7	123.943	0	0	0	FALSE
HNP00_000491	hypothetical protein	0.996113	1	-133.963	-134.271	13	7	122.38	0	0	0	FALSE
HNP00_000492	peptidoglycan/xylan/chitin deacetylase (PgdA/CDA1 family)	4.33e-06	3.68e-05	-108.682	-126.175	13	7	67.5422	0	0	0	FALSE
HNP00_000493	hypothetical protein	0.56767	0.716884	-57.2176	-59.6254	13	7	4.8304	0	0	0	FALSE
HNP00_000494	carboxymethylenebutenolidase	0.367792	0.520466	-56.1877	-59.4464	13	7	4.55701	0	0	0	FALSE
HNP00_000495	hypothetical protein	0.0614217	0.129366	-100.642	-106.654	13	7	36.6028	0	0	0	FALSE
HNP00_000496	ribonuclease Z	0.0169002	0.0454554	-83.9753	-91.7102	13	7	16.6898	0	0	0	FALSE
HNP00_000497	PAS domain S-box-containing protein	1.51e-14	7.69e-13	-155.195	-193.676	13	7	523.446	0	0	0	FALSE
HNP00_000498	hypothetical protein	0.0533672	0.115416	-89.7404	-95.9469	13	7	25.4547	0	0	0	FALSE
HNP00_000499	hypothetical protein	5.29e-06	4.34e-05	-133.326	-150.597	13	7	171.664	0	0	0	FALSE
HNP00_000500	Cu/Ag efflux pump CusA	6.66e-05	0.00039344	-138.346	-152.742	13	7	216.667	0	0	0	FALSE
HNP00_000501	hypothetical protein	5.8e-06	4.66e-05	-84.8522	-102.019	13	7	26.0971	0	0	0	FALSE
HNP00_000502	CzcA family heavy metal efflux pump	0.117329	0.213845	-126.043	-131.132	13	7	102.772	0	0	0	FALSE
HNP00_000503	hypothetical protein	0.00871989	0.0260194	-85.3037	-93.8827	13	7	16.6875	0	0	0	FALSE
HNP00_000504	hypothetical protein	3.83e-08	5.4e-07	-68.4757	-91.1953	13	7	10.6257	0	0	0	FALSE
HNP00_000505	putative nuclease of restriction endonuclease-like (RecB) superfamily	9.52e-07	9.97e-06	-67.415	-86.5987	13	7	10.537	0	0	0	FALSE
HNP00_000507	hypothetical protein	9.53e-05	0.000538829	-110.286	-124.27	13	7	47.0833	0	0	0	FALSE
HNP00_000508	ribonucleoside-diphosphate reductase beta chain	1.11e-15	6.52e-14	-123.955	-165.186	13	7	155.422	0	0	0	FALSE
HNP00_000509	ribonucleoside-diphosphate reductase alpha chain	2.13e-22	4.64e-20	-166.975	-224.317	13	7	1322.62	0	0	0	FALSE
HNP00_000510	protein involved in ribonucleotide reduction	5.86e-15	3.06e-13	-147.282	-186.762	13	7	402.72	0	0	0	FALSE
HNP00_000511	glutaredoxin-like protein NrdH	4.43e-14	2.05e-12	-162.928	-200.277	13	7	684.285	0	0	0	FALSE
HNP00_000513	hypothetical protein	0.719002	0.834933	-140.606	-142.45	13	7	157.045	0	0	0	FALSE
HNP00_000514	5-methyltetrahydropteroyltriglutamate--homocysteine methyltransferase	0.103155	0.194316	-78.3491	-83.6264	13	7	10.7723	0	0	0	FALSE
HNP00_000515	methylenetetrahydrofolate reductase (NADPH)	0.842807	0.925939	-55.2634	-56.6246	13	7	4.11986	0	0	0	FALSE
HNP00_000521	MoxR-like ATPase	0.864363	0.938227	-67.3963	-68.6645	13	7	6.62197	0	0	0	FALSE
HNP00_000522	hypothetical protein	0.00266157	0.0094557	-124.232	-134.28	13	7	96.0474	0	0	0	FALSE
HNP00_000523	multiple sugar transport system permease protein	3.59e-09	6.13e-08	-118.007	-143.3	13	7	87.7697	0	0	0	FALSE
HNP00_000524	multiple sugar transport system permease protein	0.30163	0.450018	-66.1418	-69.7481	13	7	7.71758	0	0	0	FALSE
HNP00_000525	multiple sugar transport system substrate-binding protein	0.0236869	0.0592811	-113.275	-120.571	13	7	53.5994	0	0	0	FALSE
HNP00_000526	putative NBD/HSP70 family sugar kinase	0.0309	0.0732705	-127.688	-134.632	13	7	93.3015	0	0	0	FALSE
HNP00_000527	aminoglycoside phosphotransferase (APT) family kinase protein	0.863455	0.937516	-69.038	-70.3102	13	7	12.4606	0	0	0	FALSE
HNP00_000528	16S rRNA (guanine1207-N2)-methyltransferase	0.230919	0.364779	-61.8862	-65.9358	13	7	5.56177	0	0	0	FALSE
HNP00_000529	quercetin dioxygenase-like cupin family protein	1.1e-05	8.07e-05	-181.851	-198.295	13	7	1066.45	0	0	0	FALSE
HNP00_000530	hypothetical protein	3.14e-11	8.26e-10	-134.165	-164.55	13	7	208.321	0	0	0	FALSE
HNP00_000531	polar amino acid transport system substrate-binding protein	0.0441666	0.0989215	-54.8333	-61.2981	13	7	4.60301	0	0	0	FALSE
HNP00_000534	hypothetical protein	0.0786168	0.158387	-114.983	-120.65	13	7	75.9957	0	0	0	FALSE
HNP00_000535	nucleoside-diphosphate-sugar epimerase	0.358479	0.511581	-121.79	-125.095	13	7	79.9614	0	0	0	FALSE
HNP00_000536	AcrR family transcriptional regulator	0.029289	0.0703581	-85.6907	-92.7064	13	7	29.0087	0	0	0	FALSE
HNP00_000537	hypothetical protein	0.000535433	0.00238185	-77.0644	-89.035	13	7	28.4517	0	0	0	FALSE
HNP00_000538	AcrR family transcriptional regulator	0.936554	0.97983	-61.3724	-62.276	13	7	6.7724	0	0	0	FALSE
HNP00_000542	purine nucleosidase	0.464644	0.620361	-49.0542	-51.8745	13	7	3.02732	0	0	0	FALSE
HNP00_000544	ribokinase	0.149143	0.257529	-54.133	-58.8647	13	7	4.26469	0	0	0	FALSE
HNP00_000545	AcrR family transcriptional regulator	0.598835	0.740926	-64.0913	-66.3807	13	7	6.43924	0	0	0	FALSE
HNP00_000546	agmatine deiminase	0.155852	0.267348	-45.7434	-50.4084	13	7	2.7762	0	0	0	FALSE
HNP00_000547	amidase	0.567182	0.716512	-75.6827	-78.0924	13	7	10.3913	0	0	0	FALSE
HNP00_000548	sec-independent protein translocase protein TatB	0.0973585	0.18604	-92.8518	-98.2128	13	7	19.9454	0	0	0	FALSE
HNP00_000549	hypothetical protein	0.141109	0.246061	-113.417	-118.232	13	7	56.7805	0	0	0	FALSE
HNP00_000550	hypothetical protein	0.550218	0.701774	-103.544	-106.02	13	7	31.9601	0	0	0	FALSE
HNP00_000551	aminoglycoside phosphotransferase (APT) family kinase protein	0.0682077	0.141252	-70.8156	-76.6819	13	7	11.8647	0	0	0	FALSE
HNP00_000552	hypothetical protein	0.286785	0.433272	-71.7588	-75.4508	13	7	13.2223	0	0	0	FALSE
HNP00_000562	hypothetical protein	3.26e-06	2.92e-05	-96.1478	-113.959	13	7	44.6927	0	0	0	FALSE
HNP00_000563	protein ImuB	1.31e-06	1.3e-05	-108.238	-127.064	13	7	74.6678	0	0	0	FALSE
HNP00_000564	error-prone DNA polymerase	2.26e-05	0.000153264	-113.741	-129.371	13	7	86.8126	0	0	0	FALSE
HNP00_000565	glucose-1-phosphate adenylyltransferase	0.000939384	0.00389729	-54.5142	-65.8177	13	7	4.60133	0	0	0	FALSE
HNP00_000566	glucan phosphorylase	5.84e-05	0.000351615	-78.0838	-92.6308	13	7	16.0277	0	0	0	FALSE
HNP00_000569	tyrosyl-tRNA synthetase	0.723938	0.838303	-117.922	-119.747	13	7	61.3246	0	0	0	FALSE
HNP00_000570	DNA helicase IV	0.328277	0.478608	-135.307	-138.767	13	7	188.545	0	0	0	FALSE
HNP00_000571	RimJ/RimL family protein N-acetyltransferase	0.0580318	0.123347	-68.553	-74.644	13	7	9.5649	0	0	0	FALSE
HNP00_000572	DNA-3-methyladenine glycosylase	0.694971	0.817492	-60.7313	-62.6637	13	7	6.4791	0	0	0	FALSE
HNP00_000573	AraC family transcriptional regulator of adaptative response / DNA-3-methyladenine glycosylase II	0.140974	0.245988	-88.2651	-93.0817	13	7	22.0802	0	0	0	FALSE
HNP00_000574	maleylpyruvate isomerase	0.0367093	0.0852032	-106.506	-113.221	13	7	53.8413	0	0	0	FALSE
HNP00_000575	argininosuccinate lyase	0.512955	0.66897	-69.315	-71.9368	13	7	6.75388	0	0	0	FALSE
HNP00_000576	argininosuccinate synthase	0.0756033	0.153398	-71.8598	-77.5815	13	7	8.93869	0	0	0	FALSE
HNP00_000578	ornithine carbamoyltransferase	0.939847	0.981585	-62.7938	-63.6772	13	7	4.52361	0	0	0	FALSE
HNP00_000579	acetylornithine aminotransferase	0.0555416	0.119284	-58.9272	-65.0787	13	7	6.01862	0	0	0	FALSE
HNP00_000581	glutamate N-acetyltransferase/amino-acid N-acetyltransferase	0.553774	0.70413	-65.9939	-68.4553	13	7	5.847	0	0	0	FALSE
HNP00_000582	N-acetyl-gamma-glutamyl-phosphate reductase	0.837332	0.923206	-84.7788	-86.1629	13	7	14.784	0	0	0	FALSE
HNP00_000583	fatty acid desaturase	1.93e-05	0.000133515	-111.917	-127.726	13	7	80.843	0	0	0	FALSE
HNP00_000584	NADPH2:quinone reductase	0.0156312	0.0427867	-91.0821	-98.9178	13	7	32.0596	0	0	0	FALSE
HNP00_000585	non-ribosomal peptide synthetase-like protein	0.284216	0.43046	-103.143	-106.851	13	7	52.6077	0	0	0	FALSE
HNP00_000586	aminopeptidase N	0.191628	0.31617	-78.453	-82.7992	13	7	17.7234	0	0	0	FALSE
HNP00_000588	phenylalanyl-tRNA synthetase beta chain	0.000300782	0.00146404	-98.9349	-111.584	13	7	37.369	0	0	0	FALSE
HNP00_000589	phenylalanyl-tRNA synthetase alpha chain	0.00157022	0.00605399	-87.1753	-97.8631	13	7	23.8491	0	0	0	FALSE
HNP00_000590	hypothetical protein	0.383724	0.537475	-72.0709	-75.2526	13	7	8.6138	0	0	0	FALSE
HNP00_000591	hypothetical protein	0.0413229	0.0936266	-72.3749	-78.9298	13	7	14.4137	0	0	0	FALSE
HNP00_000592	pyroglutamyl-peptidase	0.528093	0.681286	-71.7901	-74.3517	13	7	9.10324	0	0	0	FALSE
HNP00_000593	DNA repair photolyase	3.93e-06	3.37e-05	-86.5482	-104.15	13	7	27.7544	0	0	0	FALSE
HNP00_000594	8-oxo-dGTP diphosphatase	0.643175	0.776037	-60.6439	-62.7678	13	7	5.25285	0	0	0	FALSE
HNP00_000595	DHA1 family inner membrane transport protein	0.114464	0.209964	-86.2378	-91.3634	13	7	16.3328	0	0	0	FALSE
HNP00_000596	cation diffusion facilitator family transporter	0.00425017	0.0142197	-103.684	-113.159	13	7	39.0011	0	0	0	FALSE
HNP00_000597	TrmH family RNA methyltransferase	0.00364491	0.012506	-110.183	-119.847	13	7	61.8401	0	0	0	FALSE
HNP00_000598	large subunit ribosomal protein L20	0.00314671	0.0109485	-161.654	-171.498	13	7	434.35	0	0	0	FALSE
HNP00_000599	large subunit ribosomal protein L35	1.9e-05	0.000132031	-136.318	-152.147	13	7	180.07	0	0	0	FALSE
HNP00_000600	translation initiation factor IF-3	0.0178432	0.0474751	-156.707	-164.371	13	7	693.472	0	0	0	FALSE
HNP00_000601	hypothetical protein	0.113841	0.209338	-67.1888	-72.3225	13	7	8.23978	0	0	0	FALSE
HNP00_000602	MFS family permease	4.35e-05	0.00027127	-109.136	-124.021	13	7	58.1593	0	0	0	FALSE
HNP00_000603	hypothetical protein	0.612132	0.75129	-73.6083	-75.8478	13	7	9.02438	0	0	0	FALSE
HNP00_000604	phosphoribosylformimino-5-aminoimidazole carboxamide ribotide isomerase/phosphoribosylanthranilate isomerase	0.834002	0.920903	-59.7835	-61.1815	13	7	4.12647	0	0	0	FALSE
HNP00_000606	glutamine amidotransferase	0.27204	0.416253	-62.1895	-65.9701	13	7	8.18648	0	0	0	FALSE
HNP00_000607	imidazoleglycerol-phosphate dehydratase	0.404395	0.558302	-92.9533	-96.0384	13	7	24.8911	0	0	0	FALSE
HNP00_000608	histidinol-phosphate aminotransferase	0.00112767	0.00457605	-93.811	-104.896	13	7	43.6597	0	0	0	FALSE
HNP00_000609	LysM repeat protein	1.06e-12	3.61e-11	-73.0663	-107.057	13	7	45.637	0	0	0	FALSE
HNP00_000610	repressor LexA	0.000463296	0.00212144	-82.7549	-94.8962	13	7	21.8258	0	0	0	FALSE
HNP00_000611	ATP-dependent DNA helicase DinG	1.37e-10	3.12e-09	-149.721	-178.529	13	7	399.737	0	0	0	FALSE
HNP00_000612	GTP-binding protein HflX	3.99e-16	2.6e-14	-171.186	-213.486	13	7	1182.64	0	0	0	FALSE
HNP00_000613	16S rRNA G1207 methylase RsmC	0.989118	1	-68.9374	-69.3875	13	7	7.83786	0	0	0	FALSE
HNP00_000614	diaminopimelate epimerase	0.505936	0.662845	-94.9091	-97.5592	13	7	46.8204	0	0	0	FALSE
HNP00_000615	tRNA dimethylallyltransferase	0.261615	0.402961	-67.5439	-71.3894	13	7	6.02942	0	0	0	FALSE
HNP00_000616	tRNA-2-methylthio-N6-dimethylallyladenosine synthase	0.482612	0.639974	-108.217	-110.962	13	7	78.4057	0	0	0	FALSE
HNP00_000617	chemotaxis protein histidine kinase CheA	0.251894	0.391893	-84.7617	-88.6697	13	7	15.7299	0	0	0	FALSE
HNP00_000618	regulatory protein	0.0046464	0.0153871	-93.7698	-103.134	13	7	25.7989	0	0	0	FALSE
HNP00_000619	recombination protein RecA	0.177769	0.297673	-121.113	-125.576	13	7	115.522	0	0	0	FALSE
HNP00_000620	hypothetical protein	5.32e-06	4.36e-05	-97.524	-114.788	13	7	33.3573	0	0	0	FALSE
HNP00_000621	DNA-binding MarR family transcriptional regulator	0.974805	0.999047	-88.9027	-89.5232	13	7	33.7614	0	0	0	FALSE
HNP00_000622	transcriptional regulator with XRE-family HTH domain	8.12e-07	8.65e-06	-200.127	-219.487	13	7	2366.76	0	0	0	FALSE
HNP00_000623	nicotinamide-nucleotide amidase	0.403487	0.557827	-70.9259	-74.0152	13	7	7.94514	0	0	0	FALSE
HNP00_000624	CDP-diacylglycerol--glycerol-3-phosphate 3-phosphatidyltransferase/cardiolipin synthase	0.0239037	0.0596998	-82.651	-89.9346	13	7	31.0663	0	0	0	FALSE
HNP00_000625	S-DNA-T family DNA segregation ATPase FtsK/SpoIIIE	0.599833	0.741594	-109.771	-112.056	13	7	56.7764	0	0	0	FALSE
HNP00_000626	ribonuclease J	1.11e-05	8.09e-05	-115.356	-131.793	13	7	125.69	0	0	0	FALSE
HNP00_000627	4-hydroxy-tetrahydrodipicolinate synthase	0.0281351	0.0681155	-108.104	-115.173	13	7	56.2782	0	0	0	FALSE
HNP00_000628	putative amidohydrolase	0.00150476	0.0058468	-78.3316	-89.0707	13	7	15.6449	0	0	0	FALSE
HNP00_000629	hypothetical protein	2.41e-05	0.000160534	-82.1559	-97.7151	13	7	23.6527	0	0	0	FALSE
HNP00_000630	hypothetical protein	0.428159	0.582341	-77.1247	-80.1026	13	7	14.0975	0	0	0	FALSE
HNP00_000631	4-hydroxy-tetrahydrodipicolinate reductase	0.921001	0.969351	-83.4005	-84.3934	13	7	19.2053	0	0	0	FALSE
HNP00_000632	molybdopterin synthase catalytic subunit	0.488027	0.646462	-70.8696	-73.5925	13	7	12.8172	0	0	0	FALSE
HNP00_000633	molybdenum cofactor synthesis domain-containing protein	0.30667	0.455339	-66.8636	-70.4415	13	7	7.99168	0	0	0	FALSE
HNP00_000634	cyclic pyranopterin phosphate synthase	0.492249	0.650428	-74.2521	-76.9577	13	7	9.95341	0	0	0	FALSE
HNP00_000635	molybdopterin molybdotransferase	0.815304	0.906463	-85.6355	-87.1097	13	7	18.4082	0	0	0	FALSE
HNP00_000636	DMSO/TMAO reductase YedYZ molybdopterin-dependent catalytic subunit	0.1871	0.310216	-116.01	-120.394	13	7	62.6577	0	0	0	FALSE
HNP00_000637	signal transduction histidine kinase	0.125723	0.225037	-105.718	-110.705	13	7	38.2791	0	0	0	FALSE
HNP00_000638	DNA-binding response OmpR family regulator	0.0802637	0.161005	-87.449	-93.0861	13	7	17.3779	0	0	0	FALSE
HNP00_000639	cyclic pyranopterin phosphate synthase	0.568712	0.717711	-103.853	-106.257	13	7	47.7557	0	0	0	FALSE
HNP00_000640	molybdopterin converting factor small subunit	0.00407981	0.0137689	-72.6804	-82.2055	13	7	11.2002	0	0	0	FALSE
HNP00_000641	hypothetical protein	0.0435456	0.0978259	-85.1786	-91.6626	13	7	18.5493	0	0	0	FALSE
HNP00_000642	hypothetical protein	0.00264397	0.00941122	-103.766	-113.823	13	7	42.6652	0	0	0	FALSE
HNP00_000643	putative Zn-dependent peptidase	0.122543	0.221174	-80.5755	-85.6007	13	7	12.5801	0	0	0	FALSE
HNP00_000644	polyribonucleotide nucleotidyltransferase	0.0659056	0.137177	-121.992	-127.906	13	7	82.498	0	0	0	FALSE
HNP00_000645	small subunit ribosomal protein S15	1.75e-06	1.65e-05	-133.266	-151.772	13	7	162.756	0	0	0	FALSE
HNP00_000646	tryptophan 2,3-dioxygenase	0.986532	1	-80.4531	-80.9407	13	7	13.8581	0	0	0	FALSE
HNP00_000647	riboflavin kinase/FMN adenylyltransferase	0.555778	0.706194	-83.9155	-86.3691	13	7	28.1758	0	0	0	FALSE
HNP00_000648	hypothetical protein	0.221732	0.354332	-75.3731	-79.4881	13	7	11.4736	0	0	0	FALSE
HNP00_000649	putative membrane protein YiaA	0.0237963	0.0594747	-65.6269	-72.9164	13	7	6.84925	0	0	0	FALSE
HNP00_000650	tRNA pseudouridine55 synthase	0.000214429	0.00108354	-98.2017	-111.246	13	7	37.5222	0	0	0	FALSE
HNP00_000651	aspartate aminotransferase	0.0817122	0.163117	-88.7456	-94.3573	13	7	24.4435	0	0	0	FALSE
HNP00_000652	guanine deaminase	0.867908	0.939074	-98.8266	-100.079	13	7	43.9972	0	0	0	FALSE
HNP00_000653	ribosome-binding factor A	0.552534	0.703061	-78.9629	-81.4291	13	7	11.9491	0	0	0	FALSE
HNP00_000654	translation initiation factor IF-2	0.0962706	0.18426	-138.974	-144.352	13	7	143.963	0	0	0	FALSE
HNP00_000655	hypothetical protein	0.101185	0.192065	-107.764	-113.069	13	7	65.5592	0	0	0	FALSE
HNP00_000656	N utilization substance protein A	0.0288644	0.0695634	-158.745	-165.78	13	7	357.782	0	0	0	FALSE
HNP00_000657	ribosome maturation factor RimP	0.0412729	0.0935845	-138.373	-144.93	13	7	169.304	0	0	0	FALSE
HNP00_000662	hypothetical protein	0.0020415	0.00759471	-180.278	-190.649	13	7	867.329	0	0	0	FALSE
HNP00_000663	hypothetical protein	0.639172	0.773219	-103.648	-105.786	13	7	32.026	0	0	0	FALSE
HNP00_000664	VIT1/CCC1 family predicted Fe2+/Mn2+ transporter	0.411115	0.565798	-72.8507	-75.905	13	7	17.7112	0	0	0	FALSE
HNP00_000665	streptomycin 6-kinase	0.223907	0.357039	-87.5355	-91.6348	13	7	33.156	0	0	0	FALSE
HNP00_000666	glutamate/tyrosine decarboxylase-like PLP-dependent enzyme	2.63e-05	0.00017382	-107.039	-122.497	13	7	80.3818	0	0	0	FALSE
HNP00_000668	prolyl-tRNA synthetase	0.932691	0.978876	-94.5933	-95.5199	13	7	20.6463	0	0	0	FALSE
HNP00_000669	hypothetical protein	0.0319023	0.075223	-74.3498	-81.2519	13	7	14.6976	0	0	0	FALSE
HNP00_000670	ABC-2 type transport system ATP-binding protein	0.309121	0.458062	-88.0094	-91.5736	13	7	17.6033	0	0	0	FALSE
HNP00_000671	ABC-2 type transport system permease protein	0.865112	0.938373	-81.9308	-83.1957	13	7	19.2196	0	0	0	FALSE
HNP00_000672	AcrR family transcriptional regulator	0.861458	0.935621	-69.9249	-71.2059	13	7	9.2095	0	0	0	FALSE
HNP00_000673	hypothetical protein	0.771821	0.875707	-98.457	-100.101	13	7	46.7989	0	0	0	FALSE
HNP00_000674	(E)-4-hydroxy-3-methylbut-2-enyl-diphosphate synthase	0.00485107	0.0159227	-103.57	-112.882	13	7	71.7783	0	0	0	FALSE
HNP00_000675	hypothetical protein	0.000773936	0.00329189	-83.941	-95.4752	13	7	22.5509	0	0	0	FALSE
HNP00_000676	membrane-associated protease RseP (regulator of RpoE activity)	0.000256349	0.00127453	-97.9115	-110.747	13	7	57.2444	0	0	0	FALSE
HNP00_000677	1-deoxy-D-xylulose-5-phosphate reductoisomerase	0.0631832	0.132399	-123.055	-129.028	13	7	102.657	0	0	0	FALSE
HNP00_000678	hypothetical protein	0.0127425	0.0359134	-118.376	-126.473	13	7	109.008	0	0	0	FALSE
HNP00_000679	citrate lyase subunit beta/citryl-CoA lyase	0.00037319	0.00176776	-116.4	-128.796	13	7	91.6961	0	0	0	FALSE
HNP00_000680	acyl dehydratase	9.21e-08	1.19e-06	-111.407	-133.166	13	7	74.3638	0	0	0	FALSE
HNP00_000681	3-oxoacid CoA-transferase subunit B	5.11e-12	1.54e-10	-125.126	-157.446	13	7	147.535	0	0	0	FALSE
HNP00_000682	3-oxoacid CoA-transferase subunit A	3.99e-13	1.56e-11	-129.63	-164.654	13	7	180.792	0	0	0	FALSE
HNP00_000683	hypothetical protein	4.21e-26	1.95e-23	-125.72	-191.869	13	7	196.38	0	0	0	FALSE
HNP00_000684	acetyl-CoA/propionyl-CoA carboxylase biotin carboxyl carrier protein	3.12e-18	2.76e-16	-144	-191.373	13	7	312.877	0	0	0	FALSE
HNP00_000685	3-methylcrotonyl-CoA carboxylase beta subunit	8.09e-18	6.25e-16	-147.931	-194.311	13	7	373.129	0	0	0	FALSE
HNP00_000686	AcrR family transcriptional regulator	7.42e-10	1.49e-08	-107.602	-134.596	13	7	60.0266	0	0	0	FALSE
HNP00_000687	pyruvate dehydrogenase E2 component (dihydrolipoamide acetyltransferase)	0.392185	0.547464	-145.643	-148.785	13	7	251.796	0	0	0	FALSE
HNP00_000688	pyruvate dehydrogenase E1 component beta subunit	0.722013	0.836858	-143.657	-145.489	13	7	255.014	0	0	0	FALSE
HNP00_000689	pyruvate dehydrogenase E1 component alpha subunit	0.404385	0.558302	-165.659	-168.744	13	7	638.047	0	0	0	FALSE
HNP00_000690	DNA-binding Lrp family transcriptional regulator	0.00153742	0.00594608	-82.2341	-92.9473	13	7	21.4012	0	0	0	FALSE
HNP00_000691	hypothetical protein	0.00676904	0.0211511	-95.1821	-104.079	13	7	34.8363	0	0	0	FALSE
HNP00_000692	putative membrane protein	0.1685	0.285765	-58.8682	-63.4139	13	7	6.44102	0	0	0	FALSE
HNP00_000693	hypothetical protein	0.000649256	0.00281319	-101.33	-113.072	13	7	45.6455	0	0	0	FALSE
HNP00_000694	cation/acetate symporter	0.00418193	0.0140369	-153.863	-163.358	13	7	293.321	0	0	0	FALSE
HNP00_000695	uncharacterized membrane protein (DUF485 family)	0.0799051	0.160372	-141.895	-147.539	13	7	147.843	0	0	0	FALSE
HNP00_000696	two-component system LytT family sensor kinase	0.184213	0.306289	-78.3739	-82.7817	13	7	16.1268	0	0	0	FALSE
HNP00_000697	DNA-binding LytR/AlgR family response regulator	0.0213006	0.0547119	-64.9319	-72.3664	13	7	7.4588	0	0	0	FALSE
HNP00_000699	Na+(H+)/acetate symporter ActP	0.070256	0.144606	-69.6625	-75.4874	13	7	9.93041	0	0	0	FALSE
HNP00_000701	phosphatidate cytidylyltransferase	0.293124	0.440875	-80.8431	-84.4981	13	7	12.9594	0	0	0	FALSE
HNP00_000702	ribosome recycling factor	0.730399	0.844467	-79.9051	-81.7059	13	7	18.0789	0	0	0	FALSE
HNP00_000703	uridylate kinase	0.55143	0.702836	-66.5349	-69.0053	13	7	12.872	0	0	0	FALSE
HNP00_000704	elongation factor Ts	0.00020387	0.00103867	-112.37	-125.473	13	7	61.3595	0	0	0	FALSE
HNP00_000705	small subunit ribosomal protein S2	3.39e-06	2.99e-05	-176.312	-194.081	13	7	796.797	0	0	0	FALSE
HNP00_000707	glutaryl-CoA dehydrogenase	0.155745	0.26731	-68.3644	-73.0305	13	7	6.86943	0	0	0	FALSE
HNP00_000712	excisionase family DNA binding protein	0.796866	0.892898	-76.505	-78.0524	13	7	15.5754	0	0	0	FALSE
HNP00_000718	DNA-binding transcriptional ArsR family regulator	0.243654	0.381635	-118.225	-122.187	13	7	88.9255	0	0	0	FALSE
HNP00_000719	hypothetical protein	0.00673413	0.0210776	-116.283	-125.187	13	7	86.3669	0	0	0	FALSE
HNP00_000720	MFS family permease	2.25e-05	0.000153118	-92.0097	-107.643	13	7	23.8408	0	0	0	FALSE
HNP00_000721	iron complex transport system substrate-binding protein	2.39e-13	1.03e-11	-57.4893	-93.0561	13	7	7.69302	0	0	0	FALSE
HNP00_000729	DNA-binding transcriptional ArsR family regulator	0.891913	0.953344	-64.5646	-65.7061	13	7	4.91049	0	0	0	FALSE
HNP00_000730	Co/Zn/Cd efflux system component	0.058269	0.12378	-89.31	-95.3953	13	7	18.5412	0	0	0	FALSE
HNP00_000731	murein DD-endopeptidase MepM/ murein hydrolase activator NlpD	0.00204402	0.00759647	-89.0957	-99.4649	13	7	26.2613	0	0	0	FALSE
HNP00_000732	hypothetical protein	0.497164	0.654822	-85.1444	-87.83	13	7	18.8542	0	0	0	FALSE
HNP00_000735	peptidoglycan/xylan/chitin deacetylase (PgdA/CDA1 family)	0.0001251	0.000679898	-81.7327	-95.4021	13	7	19.286	0	0	0	FALSE
HNP00_000737	hypothetical protein	0.401787	0.556056	-57.5203	-60.6175	13	7	5.668	0	0	0	FALSE
HNP00_000738	integrase	0.00537694	0.017372	-67.305	-76.4887	13	7	8.31937	0	0	0	FALSE
HNP00_000739	glycosyltransferase involved in cell wall biosynthesis	0.026191	0.0645035	-91.8358	-98.9992	13	7	24.3149	0	0	0	FALSE
HNP00_000740	drug/metabolite transporter (DMT)-like permease	0.995422	1	-67.9882	-68.3154	13	7	6.32487	0	0	0	FALSE
HNP00_000741	cardiolipin synthase	0.629749	0.766067	-66.3334	-68.5072	13	7	6.56938	0	0	0	FALSE
HNP00_000742	hypothetical protein	0.557607	0.707395	-73.8231	-76.2697	13	7	13.9635	0	0	0	FALSE
HNP00_000745	hypothetical protein	3.13e-08	4.51e-07	-155.389	-178.33	13	7	418.732	0	0	0	FALSE
HNP00_000746	glyoxylase-like metal-dependent hydrolase (beta-lactamase superfamily II)	0.393549	0.548956	-81.9346	-85.07	13	7	20.2553	0	0	0	FALSE
HNP00_000747	peptidoglycan/xylan/chitin deacetylase (PgdA/CDA1 family)	0.00102474	0.00421838	-60.9229	-72.1226	13	7	6.28408	0	0	0	FALSE
HNP00_000748	triacylglycerol lipase	0.220178	0.352609	-102.963	-107.09	13	7	36.2649	0	0	0	FALSE
HNP00_000749	DNA primase	1.25e-09	2.41e-08	-116.972	-143.401	13	7	97.1156	0	0	0	FALSE
HNP00_000750	dGTPase	0.00802215	0.0242891	-92.8324	-101.516	13	7	35.3316	0	0	0	FALSE
HNP00_000751	nifR3 family TIM-barrel protein	0.605309	0.746125	-105.393	-107.658	13	7	50.04	0	0	0	FALSE
HNP00_000752	two-component system response regulator DesR	0.41342	0.568127	-53.5048	-56.5487	13	7	4.31928	0	0	0	FALSE
HNP00_000753	two-component system sensor histidine kinase DesK	0.0561462	0.120304	-61.7852	-67.9218	13	7	8.50813	0	0	0	FALSE
HNP00_000756	putative membrane protein	0.977855	0.999323	-90.8254	-91.4154	13	7	31.8293	0	0	0	FALSE
HNP00_000757	selenocysteine lyase/cysteine desulfurase	0.00105422	0.00432055	-97.0803	-108.246	13	7	36.6365	0	0	0	FALSE
HNP00_000758	GNAT superfamily N-acetyltransferase	0.296301	0.443854	-72.6174	-76.2541	13	7	10.0807	0	0	0	FALSE
HNP00_000759	glycyl-tRNA synthetase	0.65742	0.787842	-91.9874	-94.0586	13	7	32.4538	0	0	0	FALSE
HNP00_000760	transporter family-2 protein	0.879309	0.944795	-62.1524	-63.3533	13	7	4.49941	0	0	0	FALSE
HNP00_000762	phospholipase/carboxylesterase	0.663822	0.793207	-69.9452	-71.9927	13	7	9.00847	0	0	0	FALSE
HNP00_000763	lysophospholipase L1-like esterase	2.96e-08	4.29e-07	-75.0164	-98.0158	13	7	21.0295	0	0	0	FALSE
HNP00_000764	hypothetical protein	0.0751889	0.152809	-96.4319	-102.161	13	7	28.4018	0	0	0	FALSE
HNP00_000765	homoserine O-acetyltransferase	0.154434	0.265306	-89.0695	-93.7484	13	7	23.4155	0	0	0	FALSE
HNP00_000766	O-acetylhomoserine (thiol)-lyase	0.979878	1	-77.0404	-77.6089	13	7	10.3079	0	0	0	FALSE
HNP00_000767	hypothetical protein	0.201378	0.328312	-94.4105	-98.6787	13	7	25.4758	0	0	0	FALSE
HNP00_000768	hypothetical protein	0.0216109	0.0553556	-65.4198	-72.8354	13	7	9.22581	0	0	0	FALSE
HNP00_000770	DeoR family transcriptional regulator of aga operon	0.011057	0.0318158	-68.7199	-76.9984	13	7	9.85309	0	0	0	FALSE
HNP00_000771	fructose-bisphosphate aldolase class II	0.944804	0.983519	-63.826	-64.6781	13	7	9.0009	0	0	0	FALSE
HNP00_000772	hypothetical protein	0.0161638	0.0438241	-50.1963	-57.9887	13	7	3.72299	0	0	0	FALSE
HNP00_000773	glucokinase	0.117306	0.213845	-73.5502	-78.6398	13	7	9.44566	0	0	0	FALSE
HNP00_000774	fructoselysine-6-P-deglycase FrlB-like protein	0.0122029	0.0346293	-77.9566	-86.1095	13	7	13.7578	0	0	0	FALSE
HNP00_000775	hypothetical protein	0.336619	0.487606	-52.0641	-55.4803	13	7	3.19635	0	0	0	FALSE
HNP00_000776	imidazolonepropionase	7.78e-06	6.05e-05	-105.525	-122.361	13	7	51.9558	0	0	0	FALSE
HNP00_000777	glycine/D-amino acid oxidase-like deaminating enzyme	0.0378044	0.0867139	-119.671	-126.346	13	7	116.232	0	0	0	FALSE
HNP00_000778	hypothetical protein	0.0637215	0.133301	-116.509	-122.47	13	7	62.614	0	0	0	FALSE
HNP00_000779	6-phospho-beta-glucosidase	0.114266	0.209704	-74.3809	-79.5091	13	7	16.4203	0	0	0	FALSE
HNP00_000780	glycine C-acetyltransferase	0.814731	0.906098	-70.8987	-72.3752	13	7	16.9424	0	0	0	FALSE
HNP00_000781	threonine 3-dehydrogenase	0.582182	0.727286	-83.4187	-85.7712	13	7	23.1589	0	0	0	FALSE
HNP00_000782	DNA-binding transcriptional LysR family regulator	0.115007	0.210647	-71.3366	-76.4553	13	7	8.98618	0	0	0	FALSE
HNP00_000783	putative dehydrogenase	0.511592	0.667661	-77.9994	-80.6267	13	7	11.8332	0	0	0	FALSE
HNP00_000784	LacI family transcriptional regulator	0.662581	0.792234	-72.5171	-74.5692	13	7	12.348	0	0	0	FALSE
HNP00_000785	putative aldouronate transport system substrate-binding protein	0.891529	0.953209	-63.4145	-64.5579	13	7	6.20891	0	0	0	FALSE
HNP00_000786	putative aldouronate transport system permease protein	0.411103	0.565798	-64.4398	-67.4943	13	7	6.37349	0	0	0	FALSE
HNP00_000787	putative aldouronate transport system permease protein	0.705679	0.825319	-79.1251	-81.0179	13	7	8.97035	0	0	0	FALSE
HNP00_000788	arylsulfatase A-like enzyme	0.0376153	0.0864084	-70.7338	-77.4155	13	7	10.8691	0	0	0	FALSE
HNP00_000789	hypothetical protein	0.933257	0.979194	-111.486	-112.409	13	7	53.8319	0	0	0	FALSE
HNP00_000790	aspartyl-tRNA(Asn)/glutamyl-tRNA(Gln) amidotransferase subunit B	0.98227	1	-58.5124	-59.0539	13	7	5.22266	0	0	0	FALSE
HNP00_000791	aspartyl-tRNA(Asn)/glutamyl-tRNA(Gln) amidotransferase subunit A	0.258557	0.400246	-61.4796	-65.3446	13	7	7.26429	0	0	0	FALSE
HNP00_000793	CitMHS family citrate-Mg2+:H+ or citrate-Ca2+:H+ symporter	0.190451	0.314787	-59.3041	-63.66	13	7	5.04668	0	0	0	FALSE
HNP00_000794	two-component system CitB family sensor kinase	0.0287567	0.0693488	-90.0505	-97.0905	13	7	26.2496	0	0	0	FALSE
HNP00_000795	two-component system CitB family response regulator	0.689628	0.813175	-71.3536	-73.3057	13	7	12.9053	0	0	0	FALSE
HNP00_000797	ribosomal protein S18 acetylase RimI-like enzyme	0.0194189	0.050829	-59.1622	-66.7171	13	7	6.78686	0	0	0	FALSE
HNP00_000798	FMN-dependent oxidoreductase (nitrilotriacetate monooxygenase family)	0.943707	0.983429	-58.3999	-59.259	13	7	6.78627	0	0	0	FALSE
HNP00_000799	myo-inositol-1(or 4)-monophosphatase	0.000569442	0.00250839	-89.5136	-101.411	13	7	24.6735	0	0	0	FALSE
HNP00_000800	DNA ligase (NAD+)	2.72e-12	8.62e-11	-129.272	-162.263	13	7	211.186	0	0	0	FALSE
HNP00_000802	S-DNA-T family DNA segregation ATPase FtsK/SpoIIIE	0.242435	0.379956	-94.4048	-98.3755	13	7	27.9736	0	0	0	FALSE
HNP00_000804	serine/threonine protein kinase	0.755891	0.862116	-75.6952	-77.4003	13	7	11.1116	0	0	0	FALSE
HNP00_000805	hypothetical protein	0.082982	0.164325	-76.3946	-81.9844	13	7	13.3364	0	0	0	FALSE
HNP00_000806	protein phosphatase	0.986073	1	-63.2964	-63.7903	13	7	5.51136	0	0	0	FALSE
HNP00_000807	hypothetical protein	0.570518	0.718735	-74.712	-77.1089	13	7	21.0765	0	0	0	FALSE
HNP00_000808	hypothetical protein	0.0470324	0.103835	-87.6945	-94.0738	13	7	24.0272	0	0	0	FALSE
HNP00_000809	uncharacterized protein (DUF58 family)	0.0041505	0.013944	-88.1098	-97.6137	13	7	26.4417	0	0	0	FALSE
HNP00_000810	MoxR-like ATPase	0.0924384	0.178477	-104.291	-109.726	13	7	38.0523	0	0	0	FALSE
HNP00_000811	hypothetical protein	0.0452166	0.100545	-115.703	-122.136	13	7	96.9887	0	0	0	FALSE
HNP00_000812	adenylate cyclase	0.27059	0.414376	-78.0261	-81.8156	13	7	17.2038	0	0	0	FALSE
HNP00_000813	membrane protein YdbS with pleckstrin-like domain	0.437517	0.592638	-71.2793	-74.216	13	7	11.0041	0	0	0	FALSE
HNP00_000814	BirA family biotin operon repressor/biotin-[acetyl-CoA-carboxylase] ligase	0.366275	0.519552	-88.3714	-91.6375	13	7	40.1464	0	0	0	FALSE
HNP00_000815	citronellol/citronellal dehydrogenase	0.574308	0.721878	-53.1433	-55.5257	13	7	3.3793	0	0	0	FALSE
HNP00_000816	propionyl-CoA carboxylase beta chain	0.000332603	0.00159796	-74.786	-87.3168	13	7	10.1976	0	0	0	FALSE
HNP00_000818	uncharacterized protein (DUF885 family)	0.97657	0.999323	-92.4364	-93.0395	13	7	26.3864	0	0	0	FALSE
HNP00_000819	Na+/H+-dicarboxylate symporter	0.182545	0.304434	-85.5733	-89.9953	13	7	14.7671	0	0	0	FALSE
HNP00_000820	uncharacterized protein YbjQ (UPF0145 family)	0.0234188	0.0588483	-96.7412	-104.052	13	7	29.3766	0	0	0	FALSE
HNP00_000821	AcrR family transcriptional regulator	0.890109	0.95224	-60.9555	-62.1057	13	7	4.29834	0	0	0	FALSE
HNP00_000822	RND superfamily putative drug exporter	0.747787	0.855239	-65.9008	-67.6364	13	7	8.23478	0	0	0	FALSE
HNP00_000823	septum formation protein	0.0031398	0.0109389	-65.5556	-75.4022	13	7	8.22497	0	0	0	FALSE
HNP00_000824	hypothetical protein	0.00106534	0.00436131	-101.12	-112.273	13	7	39.0187	0	0	0	FALSE
HNP00_000825	hypothetical protein	0.17254	0.291417	-68.1813	-72.6906	13	7	6.8789	0	0	0	FALSE
HNP00_000826	microcystin-dependent protein	0.627452	0.764526	-80.1166	-82.299	13	7	17.4846	0	0	0	FALSE
HNP00_000827	ribosomal protein S18 acetylase RimI-like enzyme	0.740079	0.850875	-63.4376	-65.2022	13	7	5.2635	0	0	0	FALSE
HNP00_000828	acetyl-CoA/propionyl-CoA carboxylase biotin carboxyl carrier protein	4.99e-08	6.82e-07	-117.418	-139.849	13	7	76.0393	0	0	0	FALSE
HNP00_000829	metabolite-proton symporter	0.361453	0.514835	-87.7786	-91.0686	13	7	24.4811	0	0	0	FALSE
HNP00_000830	NNP family nitrate/nitrite transporter-like MFS transporter	0.459157	0.614807	-56.0015	-58.845	13	7	5.08832	0	0	0	FALSE
HNP00_000833	hypothetical protein	0.102423	0.193745	-71.755	-77.0427	13	7	11.8781	0	0	0	FALSE
HNP00_000834	protein tyrosine/serine phosphatase	0.906758	0.959499	-75.1665	-76.2346	13	7	16.5625	0	0	0	FALSE
HNP00_000835	2-iminobutanoate/2-iminopropanoate deaminase	0.000443681	0.00204933	-61.4424	-73.6346	13	7	8.48446	0	0	0	FALSE
HNP00_000836	hypothetical protein	1.27e-18	1.24e-16	-90.9657	-139.275	13	7	60.6714	0	0	0	FALSE
HNP00_000837	muramoyltetrapeptide carboxypeptidase LdcA involved in peptidoglycan recycling	0.734005	0.847051	-66.2298	-68.0171	13	7	8.36772	0	0	0	FALSE
HNP00_000838	dihydrolipoamide dehydrogenase	0.879584	0.944795	-94.8934	-96.0929	13	7	25.6821	0	0	0	FALSE
HNP00_000839	purine-nucleoside phosphorylase	0.229923	0.363972	-82.2593	-86.3159	13	7	14.263	0	0	0	FALSE
HNP00_000840	hypothetical protein	8.52e-11	2.08e-09	-108.213	-137.53	13	7	69.0697	0	0	0	FALSE
HNP00_000841	hypothetical protein	0.0299362	0.0714961	-97.0488	-104.035	13	7	25.5458	0	0	0	FALSE
HNP00_000842	hypothetical protein	1.15e-06	1.17e-05	-93.148	-112.125	13	7	43.2997	0	0	0	FALSE
HNP00_000843	ABC-type antimicrobial peptide transport system permease subunit	0.934488	0.979677	-55.7104	-56.6264	13	7	4.72846	0	0	0	FALSE
HNP00_000850	phosphomannomutase	0.094302	0.181414	-74.0119	-79.4189	13	7	14.2996	0	0	0	FALSE
HNP00_000855	sugar porter (SP) family MFS transporter	0.000469288	0.00213832	-79.0529	-91.1791	13	7	14.5565	0	0	0	FALSE
HNP00_000856	DNA-binding LacI/PurR family transcriptional regulator	0.207144	0.336102	-106.755	-110.979	13	7	45.1832	0	0	0	FALSE
HNP00_000857	cholesterol oxidase	0.0191365	0.0503118	-164.29	-171.864	13	7	436.779	0	0	0	FALSE
HNP00_000858	hypothetical protein	0.00125421	0.00501278	-136.247	-147.205	13	7	162.353	0	0	0	FALSE
HNP00_000859	hypothetical protein	0.000156334	0.000825985	-120.458	-133.869	13	7	90.1065	0	0	0	FALSE
HNP00_000860	hypothetical protein	0.00196846	0.00738968	-114.404	-124.818	13	7	67.2109	0	0	0	FALSE
HNP00_000861	hypothetical protein	0.000304504	0.00147828	-100.073	-112.707	13	7	36.0429	0	0	0	FALSE
HNP00_000862	hypothetical protein	5.09e-06	4.2e-05	-102.124	-119.437	13	7	43.6693	0	0	0	FALSE
HNP00_000863	hypothetical protein	0.00825323	0.024867	-117.797	-126.446	13	7	68.3446	0	0	0	FALSE
HNP00_000864	NAD(P)H-nitrite reductase large subunit	3.3e-06	2.95e-05	-78.4305	-96.2281	13	7	17.8368	0	0	0	FALSE
HNP00_000865	deoxyribose-phosphate aldolase	0.641935	0.775184	-102.567	-104.696	13	7	38.2746	0	0	0	FALSE
HNP00_000866	hypothetical protein	0.0293788	0.0704825	-73.8973	-80.9089	13	7	16.8477	0	0	0	FALSE
HNP00_000872	transcription-repair coupling factor (superfamily II helicase)	3.27e-14	1.55e-12	-107.351	-145.021	13	7	83.1765	0	0	0	FALSE
HNP00_000873	hypothetical protein	0.501221	0.658996	-54.5297	-57.1988	13	7	4.28147	0	0	0	FALSE
HNP00_000875	NhaA family Na+:H+ antiporter	0.999895	1	-100.056	-100.144	13	7	44.1778	0	0	0	FALSE
HNP00_000877	hypothetical protein	3.12e-06	2.82e-05	-83.51	-101.37	13	7	21.9281	0	0	0	FALSE
HNP00_000878	nitrogen fixation NifU-like protein	3.02e-05	0.00019636	-109.084	-124.384	13	7	65.9826	0	0	0	FALSE
HNP00_000879	cysteine desulfurase/selenocysteine lyase	4.37e-06	3.7e-05	-150.176	-167.661	13	7	350.676	0	0	0	FALSE
HNP00_000880	DNA-binding CsgD family transcriptional regulator	0.192214	0.316713	-68.8625	-73.204	13	7	10.9865	0	0	0	FALSE
HNP00_000881	hypothetical protein	0.000157289	0.000829852	-85.8917	-99.2959	13	7	23.8642	0	0	0	FALSE
HNP00_000882	cellulose synthase/poly-beta-1,6-N-acetylglucosamine synthase-like glycosyltransferase	0.683154	0.809268	-60.7259	-62.702	13	7	6.34497	0	0	0	FALSE
HNP00_000883	peptidoglycan/xylan/chitin deacetylase (PgdA/CDA1 family)	0.0122966	0.0348155	-60.1244	-68.2676	13	7	6.7379	0	0	0	FALSE
HNP00_000885	chitinase	0.00232209	0.00846867	-82.8458	-93.0603	13	7	18.5544	0	0	0	FALSE
HNP00_000886	hypothetical protein	0.787345	0.886002	-62.9157	-64.5002	13	7	6.2086	0	0	0	FALSE
HNP00_000887	peptidoglycan/xylan/chitin deacetylase (PgdA/CDA1 family)	0.230311	0.36443	-65.0646	-69.1185	13	7	7.51128	0	0	0	FALSE
HNP00_000890	DNA-binding NarL/FixJ family response regulator	0.421452	0.576222	-76.466	-79.4738	13	7	18.6734	0	0	0	FALSE
HNP00_000891	DNA-binding CsgD family transcriptional regulator	0.182358	0.304258	-91.5815	-96.0051	13	7	38.7148	0	0	0	FALSE
HNP00_000892	DNA-binding CsgD family transcriptional regulator/energy-coupling factor transporter ATP-binding protein EcfA2	0.00372814	0.0127679	-104.582	-114.217	13	7	72.2798	0	0	0	FALSE
HNP00_000893	DNA-binding CsgD family transcriptional regulator/tetratricopeptide (TPR) repeat protein	0.118696	0.215805	-137.621	-142.694	13	7	231.847	0	0	0	FALSE
HNP00_000894	PTH1 family peptidyl-tRNA hydrolase	0.686049	0.810841	-73.5247	-75.4901	13	7	7.64146	0	0	0	FALSE
HNP00_000895	large subunit ribosomal protein L25	0.0158083	0.0431423	-124.055	-131.877	13	7	77.1097	0	0	0	FALSE
HNP00_000896	hypothetical protein	0.581421	0.72707	-66.7031	-69.0584	13	7	7.37409	0	0	0	FALSE
HNP00_000897	ribose-phosphate pyrophosphokinase	0.399793	0.553916	-61.1675	-64.2738	13	7	7.24948	0	0	0	FALSE
HNP00_000898	bifunctional UDP-N-acetylglucosamine pyrophosphorylase/glucosamine-1-phosphate N-acetyltransferase	0.711542	0.829126	-81.621	-83.492	13	7	17.0115	0	0	0	FALSE
HNP00_000899	AcrR family transcriptional regulator	0.819486	0.90975	-88.558	-90.0153	13	7	25.3335	0	0	0	FALSE
HNP00_000900	ATPase subunit of ABC transporter with duplicated ATPase domains	0.420734	0.575619	-71.6011	-74.612	13	7	8.7177	0	0	0	FALSE
HNP00_000901	4-diphosphocytidyl-2-C-methyl-D-erythritol kinase	0.731997	0.845365	-60.9116	-62.7065	13	7	5.65948	0	0	0	FALSE
HNP00_000902	16S rRNA (adenine1518-N6/adenine1519-N6)-dimethyltransferase	0.404614	0.558302	-81.1191	-84.2032	13	7	20.3865	0	0	0	FALSE
HNP00_000903	uncharacterized protein YabE (DUF348 family)	0.00916055	0.0271378	-122.723	-131.24	13	7	69.7613	0	0	0	FALSE
HNP00_000904	TatD DNase family protein	0.68475	0.809866	-57.0747	-59.0448	13	7	5.76205	0	0	0	FALSE
HNP00_000905	MoxR-like ATPase	0.510592	0.666826	-108.831	-111.463	13	7	84.1785	0	0	0	FALSE
HNP00_000906	uncharacterized protein (DUF58 family)	0.701276	0.821033	-103.74	-105.649	13	7	73.2351	0	0	0	FALSE
HNP00_000907	transglutaminase-like putative cysteine protease	0.0170639	0.0458623	-113.508	-121.23	13	7	124.52	0	0	0	FALSE
HNP00_000908	succinate-semialdehyde dehydrogenase/glutarate-semialdehyde dehydrogenase	0.00236897	0.00862269	-133.421	-143.611	13	7	151.354	0	0	0	FALSE
HNP00_000909	16S rRNA (cytidine1402-2'-O)-methyltransferase	0.883512	0.947642	-99.7897	-100.971	13	7	33.137	0	0	0	FALSE
HNP00_000910	dolichyl-phosphate-mannose--protein O-mannosyl transferase	0.91644	0.965647	-71.8452	-72.8627	13	7	14.895	0	0	0	FALSE
HNP00_000911	integral membrane protein (TIGR01906 family)	0.119655	0.217124	-109.265	-114.326	13	7	91.9492	0	0	0	FALSE
HNP00_000912	putative membrane protein SpoIIM required for sporulation	0.354948	0.507518	-92.3812	-95.7036	13	7	35.5965	0	0	0	FALSE
HNP00_000913	putative RDD family membrane protein YckC	0.0538106	0.11624	-100.064	-106.259	13	7	53.0799	0	0	0	FALSE
HNP00_000914	lipoprotein-anchoring transpeptidase ErfK/SrfK	0.0748456	0.152278	-112.041	-117.777	13	7	98.2062	0	0	0	FALSE
HNP00_000915	lipoprotein-anchoring transpeptidase ErfK/SrfK	0.490473	0.648544	-137.525	-140.238	13	7	186.378	0	0	0	FALSE
HNP00_000916	adenosylhomocysteinase	0.888617	0.951174	-98.464	-99.6213	13	7	32.7367	0	0	0	FALSE
HNP00_000917	hypothetical protein	0.00028836	0.00141659	-71.7503	-84.4482	13	7	13.2147	0	0	0	FALSE
HNP00_000918	hypothetical protein	0.201672	0.328648	-71.6521	-75.918	13	7	12.1958	0	0	0	FALSE
HNP00_000919	putative Zn-dependent protease with MMP-like domain	0.016399	0.0443389	-113.681	-121.455	13	7	70.2715	0	0	0	FALSE
HNP00_000920	hypothetical protein	0.42311	0.576954	-107.292	-110.292	13	7	45.8546	0	0	0	FALSE
HNP00_000921	GT2 family glycosyltransferase	0.630533	0.76677	-123.952	-126.123	13	7	75.8551	0	0	0	FALSE
HNP00_000922	WhiB family redox-sensing transcriptional regulator	0.893514	0.954139	-112.764	-113.897	13	7	37.4199	0	0	0	FALSE
HNP00_000923	uncharacterized protein (TIGR03089 family)	0.441527	0.596802	-85.3646	-88.2838	13	7	24.3598	0	0	0	FALSE
HNP00_000924	putative flippase GtrA	7.72e-11	1.92e-09	-111.354	-140.777	13	7	107.353	0	0	0	FALSE
HNP00_000925	5-(carboxyamino)imidazole ribonucleotide synthase	0.509271	0.666039	-96.7104	-99.347	13	7	30.2979	0	0	0	FALSE
HNP00_000926	5-(carboxyamino)imidazole ribonucleotide mutase	0.672179	0.800357	-73.4411	-75.4578	13	7	10.9556	0	0	0	FALSE
HNP00_000927	LCP family protein required for cell wall assembly	0.357337	0.510344	-78.9157	-82.2261	13	7	14.9345	0	0	0	FALSE
HNP00_000928	mannose-6-phosphate isomerase	0.664958	0.793964	-71.9754	-74.0187	13	7	8.96959	0	0	0	FALSE
HNP00_000930	hypothetical protein	0.0362234	0.0842337	-60.983	-67.7153	13	7	4.97813	0	0	0	FALSE
HNP00_000931	fructose-1,6-bisphosphatase II	0.000137947	0.000739374	-121.848	-135.404	13	7	137.319	0	0	0	FALSE
HNP00_000932	hypothetical protein	0.284147	0.43046	-102.205	-105.913	13	7	38.881	0	0	0	FALSE
HNP00_000933	carbonic anhydrase	0.00801756	0.0242891	-64.598	-73.2826	13	7	9.26786	0	0	0	FALSE
HNP00_000934	fumarate hydratase class II	0.887226	0.950252	-94.5984	-95.7623	13	7	33.3967	0	0	0	FALSE
HNP00_000936	EmrB/QacA subfamily drug resistance transporter	0.34342	0.495621	-66.0088	-69.3898	13	7	7.10623	0	0	0	FALSE
HNP00_000937	hypothetical protein	0.157436	0.269464	-81.5346	-86.1843	13	7	16.7208	0	0	0	FALSE
HNP00_000938	ADP-ribose pyrophosphatase YjhB (NUDIX family)	0.0660837	0.137467	-87.8709	-93.7814	13	7	25.1924	0	0	0	FALSE
HNP00_000939	leader peptidase (prepilin peptidase)/N-methyltransferase	0.112844	0.208222	-59.999	-65.1455	13	7	5.1376	0	0	0	FALSE
HNP00_000940	hypothetical protein	2.16e-10	4.7e-09	-119.155	-147.478	13	7	126.184	0	0	0	FALSE
HNP00_000941	PhoH-like ATPase	0.679483	0.805691	-164.912	-166.902	13	7	604.976	0	0	0	FALSE
HNP00_000942	short-chain Z-isoprenyl diphosphate synthase	0.0222045	0.056633	-94.3745	-101.755	13	7	28.2535	0	0	0	FALSE
HNP00_000943	hemolysin III	0.397946	0.552224	-70.4945	-73.6094	13	7	13.6567	0	0	0	FALSE
HNP00_000944	hypothetical protein	1.41e-06	1.38e-05	-109.466	-128.213	13	7	66.676	0	0	0	FALSE
HNP00_000945	hypothetical protein	4.81e-06	4.01e-05	-89.1258	-106.502	13	7	29.2927	0	0	0	FALSE
HNP00_000946	mycothiol S-conjugate amidase	1.25e-06	1.24e-05	-132.39	-151.274	13	7	221.819	0	0	0	FALSE
HNP00_000947	hypothetical protein	0.306254	0.455248	-96.3205	-99.9007	13	7	48.4484	0	0	0	FALSE
HNP00_000948	transcription elongation factor GreA	0.21566	0.347322	-111.789	-115.949	13	7	66.1059	0	0	0	FALSE
HNP00_000949	membrane associated rhomboid family serine protease	0.783434	0.884409	-79.1545	-80.7542	13	7	13.6839	0	0	0	FALSE
HNP00_000950	threonine dehydratase	0.00143985	0.00564525	-82.1081	-92.9002	13	7	27.0557	0	0	0	FALSE
HNP00_000951	putative PurR-regulated permease PerM	0.162882	0.277918	-79.9696	-84.5673	13	7	24.7009	0	0	0	FALSE
HNP00_000952	aldose 1-epimerase	0.736238	0.848837	-78.0846	-79.8636	13	7	15.7688	0	0	0	FALSE
HNP00_000953	UDPglucose--hexose-1-phosphate uridylyltransferase	0.00153659	0.00594608	-73.0912	-83.805	13	7	14.2803	0	0	0	FALSE
HNP00_000954	galactokinase	0.88327	0.947642	-64.9255	-66.108	13	7	8.19161	0	0	0	FALSE
HNP00_000955	acetyl-CoA C-acetyltransferase	0.507284	0.664377	-105.901	-108.545	13	7	81.3349	0	0	0	FALSE
HNP00_000956	putative YccA/Bax inhibitor family protein	0.448752	0.603927	-102.02	-104.908	13	7	58.966	0	0	0	FALSE
HNP00_000957	branched-chain amino acid transport system permease protein	0.221107	0.353638	-165.126	-169.246	13	7	393.387	0	0	0	FALSE
HNP00_000958	branched-chain amino acid transport system permease protein	0.362807	0.516169	-163.186	-166.469	13	7	374.552	0	0	0	FALSE
HNP00_000959	branched-chain amino acid transport system ATP-binding protein	0.148617	0.25674	-157.727	-162.464	13	7	282.437	0	0	0	FALSE
HNP00_000960	branched-chain amino acid transport system ATP-binding protein	0.100383	0.191129	-155.426	-160.743	13	7	281.629	0	0	0	FALSE
HNP00_000961	branched-chain amino acid transport system substrate-binding protein	0.343815	0.495804	-193.076	-196.455	13	7	1241.43	0	0	0	FALSE
HNP00_000962	hypothetical protein	0.00686965	0.0214294	-76.5341	-85.4125	13	7	17.4064	0	0	0	FALSE
HNP00_000963	NADH dehydrogenase	0.00403542	0.0137108	-113.048	-122.586	13	7	73.2261	0	0	0	FALSE
HNP00_000964	subtilisin family serine protease	4.63e-05	0.000285076	-98.7462	-113.558	13	7	44.7587	0	0	0	FALSE
HNP00_000965	exopolyphosphatase/guanosine-5'-triphosphate,3'-diphosphate pyrophosphatase	1.13e-10	2.68e-09	-113.766	-142.784	13	7	94.7847	0	0	0	FALSE
HNP00_000966	hypothetical protein	1.25e-05	9.05e-05	-116.562	-132.862	13	7	83.0577	0	0	0	FALSE
HNP00_000967	cell division protein FtsB	0.346851	0.49855	-72.7651	-76.1285	13	7	11.1475	0	0	0	FALSE
HNP00_000968	enolase	0.0903323	0.175599	-99.6046	-105.073	13	7	55.1438	0	0	0	FALSE
HNP00_000970	adenosine deaminase	0.0110438	0.0318158	-90.8323	-99.1124	13	7	28.6025	0	0	0	FALSE
HNP00_000971	membrane protein DedA with SNARE-associated domain	0.28724	0.433784	-128.757	-132.446	13	7	106.758	0	0	0	FALSE
HNP00_000972	membrane protein DedA with SNARE-associated domain	0.692557	0.815774	-72.3664	-74.3078	13	7	17.4301	0	0	0	FALSE
HNP00_000973	thymidine phosphorylase	0.303165	0.451401	-93.0241	-96.6217	13	7	54.8349	0	0	0	FALSE
HNP00_000974	cytidine deaminase	0.988773	1	-72.6944	-73.1497	13	7	10.6894	0	0	0	FALSE
HNP00_000975	simple sugar transport system permease protein	0.373052	0.525503	-124.226	-127.459	13	7	168.311	0	0	0	FALSE
HNP00_000976	simple sugar transport system permease protein	0.119005	0.216261	-120.547	-125.615	13	7	134.978	0	0	0	FALSE
HNP00_000977	simple sugar transport system ATP-binding protein	0.228567	0.362288	-138.539	-142.605	13	7	223.651	0	0	0	FALSE
HNP00_000978	basic membrane protein A	0.000349041	0.00166614	-149.948	-162.423	13	7	280.824	0	0	0	FALSE
HNP00_000979	hypothetical protein	3.52e-15	1.98e-13	-89.9068	-129.922	13	7	32.796	0	0	0	FALSE
HNP00_000980	Ohr subfamily peroxiredoxin	3.34e-06	2.96e-05	-73.7424	-91.5289	13	7	10.9708	0	0	0	FALSE
HNP00_000981	DNA-binding MarR family transcriptional regulator	0.000401815	0.00189369	-58.7927	-71.1015	13	7	5.25602	0	0	0	FALSE
HNP00_000982	amidohydrolase	0.271355	0.415376	-73.1492	-76.934	13	7	8.91381	0	0	0	FALSE
HNP00_000983	mannose-1-phosphate guanylyltransferase	0.619481	0.756056	-72.6232	-74.8353	13	7	9.79545	0	0	0	FALSE
HNP00_000984	succinate dehydrogenase / fumarate reductase cytochrome b subunit	0.550858	0.702349	-77.7695	-80.2421	13	7	12.9567	0	0	0	FALSE
HNP00_000985	succinate dehydrogenase / fumarate reductase membrane anchor subunit	0.438844	0.593825	-76.6632	-79.5941	13	7	14.3063	0	0	0	FALSE
HNP00_000986	succinate dehydrogenase / fumarate reductase flavoprotein subunit	0.850239	0.929699	-87.3759	-88.7055	13	7	26.3324	0	0	0	FALSE
HNP00_000987	succinate dehydrogenase / fumarate reductase iron-sulfur subunit	0.971142	0.997222	-73.7917	-74.4463	13	7	13.2414	0	0	0	FALSE
HNP00_000988	putative redox protein	0.395688	0.550491	-61.3162	-64.4416	13	7	7.08188	0	0	0	FALSE
HNP00_000990	beta-fructofuranosidase	0.302342	0.450536	-70.8927	-74.495	13	7	12.0925	0	0	0	FALSE
HNP00_000991	hypothetical protein	0.191427	0.316119	-72.6629	-77.0107	13	7	7.84314	0	0	0	FALSE
HNP00_000992	LacI family transcriptional regulator	0.153245	0.263507	-73.6258	-78.3165	13	7	13.6226	0	0	0	FALSE
HNP00_000993	raffinose/stachyose/melibiose transport system substrate-binding protein	0.763425	0.868571	-68.9472	-70.6236	13	7	8.87873	0	0	0	FALSE
HNP00_000994	raffinose/stachyose/melibiose transport system permease protein	0.808025	0.901885	-52.7555	-54.2587	13	7	3.41823	0	0	0	FALSE
HNP00_000995	raffinose/stachyose/melibiose transport system permease protein	0.678958	0.805583	-50.6787	-52.6703	13	7	3.62403	0	0	0	FALSE
HNP00_001001	membrane protein	0.477044	0.634178	-91.7463	-94.5146	13	7	29.6268	0	0	0	FALSE
HNP00_001002	2'-5' RNA ligase	0.530509	0.683788	-81.9148	-84.467	13	7	20.3156	0	0	0	FALSE
HNP00_001003	tryptophanyl-tRNA synthetase	0.888856	0.951174	-111.893	-113.05	13	7	59.4264	0	0	0	FALSE
HNP00_001004	exodeoxyribonuclease-3	0.561095	0.710758	-98.5682	-101.001	13	7	61.0055	0	0	0	FALSE
HNP00_001005	hypothetical protein	0.0495191	0.108614	-105.342	-111.651	13	7	60.9992	0	0	0	FALSE
HNP00_001006	lipooligosaccharide transport system permease protein	0.0050306	0.0163959	-92.3584	-101.625	13	7	22.1168	0	0	0	FALSE
HNP00_001007	lipooligosaccharide transport system permease protein	4.62e-05	0.00028434	-108.428	-123.245	13	7	54.7934	0	0	0	FALSE
HNP00_001008	lipooligosaccharide transport system ATP-binding protein	0.000127799	0.000690974	-121.482	-135.126	13	7	92.063	0	0	0	FALSE
HNP00_001011	signal transduction histidine kinase	0.997764	1	-71.7434	-71.9965	13	7	11.0805	0	0	0	FALSE
HNP00_001012	methylenetetrahydrofolate dehydrogenase (NADP+)/methenyltetrahydrofolate cyclohydrolase	0.28597	0.432394	-67.4553	-71.1521	13	7	5.84871	0	0	0	FALSE
HNP00_001013	glycine hydroxymethyltransferase	0.000119953	0.000657174	-99.4401	-113.158	13	7	33.9152	0	0	0	FALSE
HNP00_001014	formyltetrahydrofolate deformylase	0.000197184	0.00100738	-73.308	-86.4494	13	7	14.892	0	0	0	FALSE
HNP00_001015	ubiquinone/menaquinone biosynthesis C-methylase UbiE	0.209528	0.338918	-81.2021	-85.4075	13	7	19.0757	0	0	0	FALSE
HNP00_001016	carbonic anhydrase/acetyltransferase-like protein (isoleucine patch superfamily)	0.313397	0.462717	-67.4933	-71.034	13	7	6.08648	0	0	0	FALSE
HNP00_001017	tryptophan 2-monooxygenase	2.67e-05	0.00017652	-102.109	-117.548	13	7	40.9376	0	0	0	FALSE
HNP00_001018	APA family basic amino acid/polyamine antiporter	8.16e-13	2.86e-11	-70.1774	-104.445	13	7	22.4843	0	0	0	FALSE
HNP00_001020	purine catabolism regulator	0.905155	0.959205	-60.7121	-61.7883	13	7	4.7498	0	0	0	FALSE
HNP00_001021	hypothetical protein	0.300564	0.448609	-44.3883	-48.0007	13	7	2.61612	0	0	0	FALSE
HNP00_001022	putative membrane protein	0.402125	0.556315	-63.2992	-66.3947	13	7	6.45659	0	0	0	FALSE
HNP00_001025	hypothetical protein	0.805842	0.900148	-58.6522	-60.1642	13	7	5.06398	0	0	0	FALSE
HNP00_001027	hypothetical protein	0.00857916	0.0256201	-63.5411	-72.1406	13	7	7.25	0	0	0	FALSE
HNP00_001028	putative amidohydrolase	0.848122	0.929699	-86.382	-87.7206	13	7	21.8422	0	0	0	FALSE
HNP00_001029	putative NBD/HSP70 family sugar kinase	2.03e-12	6.49e-11	-91.5291	-124.831	13	7	36.5151	0	0	0	FALSE
HNP00_001030	putative multiple sugar transport system ATP-binding protein	1.31e-06	1.3e-05	-122.57	-141.399	13	7	115.5	0	0	0	FALSE
HNP00_001031	putative multiple sugar transport system permease protein	9.75e-09	1.52e-07	-128.524	-152.733	13	7	156.496	0	0	0	FALSE
HNP00_001032	putative multiple sugar transport system substrate-binding protein	1.33e-10	3.08e-09	-143.142	-171.984	13	7	304.828	0	0	0	FALSE
HNP00_001035	putative ABC transport system permease protein	0.0564718	0.120932	-94.6525	-100.781	13	7	37.6698	0	0	0	FALSE
HNP00_001036	putative ABC transport system ATP-binding protein	0.00215647	0.00796951	-106.793	-117.098	13	7	65.5971	0	0	0	FALSE
HNP00_001037	multidrug efflux pump subunit AcrA (membrane-fusion protein)	6.85e-06	5.38e-05	-118.67	-135.649	13	7	97.055	0	0	0	FALSE
HNP00_001038	putative dehydrogenase	0.984653	1	-73.852	-74.3644	13	7	9.73186	0	0	0	FALSE
HNP00_001039	hypothetical protein	4.51e-05	0.000279912	-184.425	-199.267	13	7	1593.72	0	0	0	FALSE
HNP00_001040	hypothetical protein	2.72e-07	3.17e-06	-138.334	-158.902	13	7	198.16	0	0	0	FALSE
HNP00_001041	hypothetical protein	0.00118115	0.00475667	-127.176	-138.206	13	7	100.014	0	0	0	FALSE
HNP00_001042	cytosine/adenosine deaminase-related metal-dependent hydrolase	0.720858	0.836304	-74.843	-76.6794	13	7	7.8281	0	0	0	FALSE
HNP00_001044	hypothetical protein	0.589267	0.732617	-81.958	-84.2835	13	7	16.4646	0	0	0	FALSE
HNP00_001048	L-ascorbate metabolism protein UlaG (beta-lactamase superfamily)	0.254603	0.395155	-45.5491	-49.4396	13	7	3.3839	0	0	0	FALSE
HNP00_001049	transcriptional regulator GlxA family with amidase domain	0.868567	0.939313	-65.3656	-66.6151	13	7	6.05445	0	0	0	FALSE
HNP00_001050	sarcosine oxidase	0.00133256	0.00528043	-88.3995	-99.2846	13	7	30.581	0	0	0	FALSE
HNP00_001051	isocitrate dehydrogenase	0.946095	0.984035	-96.3252	-97.1689	13	7	41.7381	0	0	0	FALSE
HNP00_001052	V8-like Glu-specific endopeptidase	2.4e-07	2.84e-06	-134.151	-154.857	13	7	171.364	0	0	0	FALSE
HNP00_001053	hypothetical protein	1.29e-11	3.65e-10	-124.405	-155.74	13	7	119.167	0	0	0	FALSE
HNP00_001054	phosphoribosylaminoimidazolecarboxamide formyltransferase/IMP cyclohydrolase	0.193598	0.318428	-98.9634	-103.294	13	7	32.238	0	0	0	FALSE
HNP00_001056	N-acetylmuramic acid 6-phosphate etherase	0.245544	0.384109	-83.3623	-87.3121	13	7	19.7958	0	0	0	FALSE
HNP00_001057	putative MFS transporter	0.982275	1	-59.8278	-60.3692	13	7	7.35193	0	0	0	FALSE
HNP00_001060	hypothetical protein	0.79587	0.892886	-65.7369	-67.2882	13	7	8.15561	0	0	0	FALSE
HNP00_001061	hypothetical protein	0.478677	0.635893	-210.584	-213.346	13	7	2189.14	0	0	0	FALSE
HNP00_001062	maleylpyruvate isomerase	5.01e-07	5.52e-06	-121.003	-140.898	13	7	94.499	0	0	0	FALSE
HNP00_001063	acylpyruvate hydrolase	6.69e-05	0.00039381	-96.1828	-110.574	13	7	35.7686	0	0	0	FALSE
HNP00_001064	gentisate 1,2-dioxygenase	0.140852	0.245961	-106.783	-111.601	13	7	57.1489	0	0	0	FALSE
HNP00_001065	DNA-binding IclR family transcriptional regulator	0.0147081	0.0406802	-42.451	-50.3649	13	7	3.5126	0	0	0	FALSE
HNP00_001066	AAHS family benzoate transporter-like MFS transporter	0.345581	0.497771	-74.4451	-77.815	13	7	10.7415	0	0	0	FALSE
HNP00_001067	salicylate hydroxylase	0.553402	0.703899	-83.9348	-86.3976	13	7	16.4666	0	0	0	FALSE
HNP00_001068	putative membrane protein YqiK	0.000327344	0.00157883	-131.344	-143.894	13	7	138.738	0	0	0	FALSE
HNP00_001069	hypothetical protein	0.00231017	0.00843349	-62.1282	-72.3489	13	7	8.30274	0	0	0	FALSE
HNP00_001070	hypothetical protein	0.209765	0.339128	-67.0945	-71.2981	13	7	10.5235	0	0	0	FALSE
HNP00_001080	hypothetical protein	0.123814	0.222602	-50.3741	-55.3841	13	7	3.04715	0	0	0	FALSE
HNP00_001085	DNA-binding CsgD family transcriptional regulator	0.752714	0.859285	-52.0866	-53.8037	13	7	2.97641	0	0	0	FALSE
HNP00_001087	pyruvate/2-oxoglutarate dehydrogenase complex dihydrolipoamide acyltransferase (E2) component	0.220911	0.353476	-59.3752	-63.4961	13	7	4.34609	0	0	0	FALSE
HNP00_001094	GTP-binding protein	4.23e-07	4.74e-06	-110.459	-130.541	13	7	91.109	0	0	0	FALSE
HNP00_001098	hypothetical protein	0.299489	0.447724	-54.7964	-58.4149	13	7	4.12812	0	0	0	FALSE
HNP00_001099	ferredoxin	0.804412	0.899909	-88.6658	-90.1834	13	7	16.6069	0	0	0	FALSE
HNP00_001100	succinyldiaminopimelate transaminase	0.897429	0.955647	-81.9635	-83.0783	13	7	17.427	0	0	0	FALSE
HNP00_001101	citrate synthase	0.0149386	0.0411087	-88.7441	-96.638	13	7	28.1398	0	0	0	FALSE
HNP00_001104	hypothetical protein	0.00966829	0.0283476	-155.589	-164.038	13	7	387.726	0	0	0	FALSE
HNP00_001105	hypothetical protein	1.12e-10	2.68e-09	-106.893	-135.913	13	7	76.0723	0	0	0	FALSE
HNP00_001106	2,3,4,5-tetrahydropyridine-2-carboxylate N-succinyltransferase	0.406505	0.560493	-85.7946	-88.87	13	7	33.7174	0	0	0	FALSE
HNP00_001107	succinyl-diaminopimelate desuccinylase	0.0808526	0.161786	-96.4857	-102.112	13	7	42.4445	0	0	0	FALSE
HNP00_001108	glutamate transport system permease protein	0.00943064	0.0278046	-123.135	-131.615	13	7	93.527	0	0	0	FALSE
HNP00_001109	His/Glu/Gln/Arg/opine family amino acid ABC transporter permease subunit	0.00149919	0.0058468	-131.733	-142.477	13	7	122.238	0	0	0	FALSE
HNP00_001110	glutamate transport system substrate-binding protein	0.0241458	0.0601052	-167.125	-174.396	13	7	434.677	0	0	0	FALSE
HNP00_001111	glutamate transport system ATP-binding protein	0.115453	0.211152	-138.498	-143.611	13	7	140.187	0	0	0	FALSE
HNP00_001112	hypothetical protein	0.242408	0.379956	-79.3893	-83.3601	13	7	24.4772	0	0	0	FALSE
HNP00_001113	DivIVA domain-containing protein	0.954203	0.988058	-71.8322	-72.6208	13	7	8.73016	0	0	0	FALSE
HNP00_001114	hypothetical protein	0.0381327	0.087359	-89.8062	-96.4695	13	7	27.3521	0	0	0	FALSE
HNP00_001115	hypothetical protein	0.195454	0.32077	-94.9977	-99.3129	13	7	34.5203	0	0	0	FALSE
HNP00_001116	putative O-methyltransferase YrrM	8.71e-05	0.000499593	-111.863	-125.95	13	7	57.5136	0	0	0	FALSE
HNP00_001117	RNA polymerase sigma-70 factor (ECF subfamily)	0.144689	0.251242	-130.014	-134.791	13	7	167.061	0	0	0	FALSE
HNP00_001118	anti-sigma factor RsiW	0.0208237	0.0538599	-108.489	-115.953	13	7	50.3443	0	0	0	FALSE
HNP00_001119	sec-independent protein translocase protein TatB	0.983754	1	-78.3685	-78.8922	13	7	15.7692	0	0	0	FALSE
HNP00_001120	ATP-binding protein involved in chromosome partitioning	0.000223831	0.00112644	-81.7397	-94.7335	13	7	23.1732	0	0	0	FALSE
HNP00_001121	putative membrane protein	0.0450165	0.10022	-91.8658	-98.3047	13	7	36.6462	0	0	0	FALSE
HNP00_001122	CBS domain-containing protein/sporulation protein YlmC with PRC-barrel domain	8.96e-05	0.000510391	-133.18	-147.235	13	7	223.913	0	0	0	FALSE
HNP00_001123	hypothetical protein	0.0260508	0.0642437	-143.918	-151.088	13	7	312.903	0	0	0	FALSE
HNP00_001124	Xaa-Pro aminopeptidase	0.0657822	0.137148	-106.873	-112.79	13	7	88.5429	0	0	0	FALSE
HNP00_001125	hypothetical protein	0.000808743	0.00342033	-83.6545	-95.1363	13	7	29.7267	0	0	0	FALSE
HNP00_001126	site-specific DNA-methyltransferase (adenine-specific)	1.61e-05	0.000114157	-76.792	-92.8074	13	7	14.9692	0	0	0	FALSE
HNP00_001127	superfamily II DNA/RNA helicase	1.29e-05	9.29e-05	-116.226	-132.494	13	7	98.1995	0	0	0	FALSE
HNP00_001128	exoribonuclease R	0.522097	0.676663	-78.2761	-80.8615	13	7	16.1241	0	0	0	FALSE
HNP00_001129	thiamine-phosphate pyrophosphorylase	0.673354	0.801242	-54.7271	-56.7394	13	7	3.87231	0	0	0	FALSE
HNP00_001130	glycine oxidase	0.317635	0.466818	-97.4714	-100.989	13	7	46.5501	0	0	0	FALSE
HNP00_001131	sulfur carrier protein	0.510385	0.66679	-66.2031	-68.8353	13	7	8.00029	0	0	0	FALSE
HNP00_001132	thiazole synthase	0.0273004	0.066529	-93.7876	-100.896	13	7	36.3048	0	0	0	FALSE
HNP00_001133	4a-hydroxytetrahydrobiopterin dehydratase	0.982315	1	-105.248	-105.789	13	7	78.0662	0	0	0	FALSE
HNP00_001134	apolipoprotein N-acyltransferase	0.501407	0.659007	-80.0358	-82.7042	13	7	15.1109	0	0	0	FALSE
HNP00_001135	archaellum component FlaG (FlaF/FlaG flagellin family)	0.905518	0.959316	-73.0587	-74.1331	13	7	9.14604	0	0	0	FALSE
HNP00_001136	AcrR family transcriptional regulator	0.0672732	0.139472	-77.3022	-83.1878	13	7	17.7355	0	0	0	FALSE
HNP00_001137	adenylyltransferase/sulfurtransferase	0.0619464	0.130175	-109.668	-115.668	13	7	57.6152	0	0	0	FALSE
HNP00_001138	NAD(P)-dependent dehydrogenase (short-subunit alcohol dehydrogenase family)	0.763337	0.868571	-97.6519	-99.3287	13	7	55.9034	0	0	0	FALSE
HNP00_001139	glutamyl-tRNA reductase	0.000468789	0.00213832	-115.889	-128.017	13	7	93.0774	0	0	0	FALSE
HNP00_001140	uroporphyrinogen decarboxylase	0.714905	0.831738	-77.0437	-78.9022	13	7	12.3455	0	0	0	FALSE
HNP00_001141	oxygen-dependent protoporphyrinogen oxidase	0.494179	0.65205	-80.6656	-83.3633	13	7	11.3951	0	0	0	FALSE
HNP00_001142	chlorite dismutase	0.465283	0.620768	-72.9731	-75.7906	13	7	9.60678	0	0	0	FALSE
HNP00_001143	ferrochelatase	0.00144527	0.00566052	-88.9619	-99.7495	13	7	20.4037	0	0	0	FALSE
HNP00_001144	hydroxymethylbilane synthase	0.0175824	0.0469496	-87.1249	-94.8087	13	7	15.7369	0	0	0	FALSE
HNP00_001145	uroporphyrinogen-III synthase	0.0443106	0.0990646	-67.1438	-73.6042	13	7	6.08852	0	0	0	FALSE
HNP00_001146	porphobilinogen synthase	0.000142702	0.000761558	-84.9422	-98.4591	13	7	20.3822	0	0	0	FALSE
HNP00_001147	putative LLM family oxidoreductase	0.00464301	0.0153871	-88.2832	-97.6487	13	7	30.4541	0	0	0	FALSE
HNP00_001148	glutamate-1-semialdehyde 2,1-aminomutase	0.988106	1	-88.5014	-88.9667	13	7	27.5368	0	0	0	FALSE
HNP00_001149	beta-N-acetylhexosaminidase	0.642894	0.775949	-75.1551	-77.2801	13	7	15.7275	0	0	0	FALSE
HNP00_001150	polar amino acid transport system ATP-binding protein	1.27e-07	1.56e-06	-81.9798	-103.387	13	7	26.208	0	0	0	FALSE
HNP00_001151	polar amino acid transport system permease protein	3.41e-06	3e-05	-84.1162	-101.879	13	7	31.7419	0	0	0	FALSE
HNP00_001152	polar amino acid transport system substrate-binding protein	3.83e-09	6.49e-08	-110.803	-136.024	13	7	83.076	0	0	0	FALSE
HNP00_001153	DNA polymerase-3 subunit epsilon	0.0304114	0.0722586	-71.6253	-78.5911	13	7	12.3454	0	0	0	FALSE
HNP00_001154	alkylated DNA nucleotide flippase Atl1	0.05687	0.121592	-75.7621	-81.881	13	7	11.0274	0	0	0	FALSE
HNP00_001155	superfamily I DNA/RNA helicase	5.08e-11	1.29e-09	-77.3743	-107.244	13	7	26.2683	0	0	0	FALSE
HNP00_001156	DNA helicase-2/ATP-dependent DNA helicase PcrA	0.0503553	0.109928	-83.6726	-89.9587	13	7	19.3806	0	0	0	FALSE
HNP00_001157	aminoglycoside phosphotransferase (APT) family kinase protein	0.0224245	0.056879	-77.2879	-84.6552	13	7	11.5028	0	0	0	FALSE
HNP00_001158	NAD+ diphosphatase	0.0157574	0.0430688	-107.436	-115.261	13	7	73.1068	0	0	0	FALSE
HNP00_001159	DNA helicase-2/ATP-dependent DNA helicase PcrA	0.170977	0.288908	-95.65	-100.173	13	7	41.3543	0	0	0	FALSE
HNP00_001160	hypothetical protein	0.859883	0.935006	-77.9097	-79.1977	13	7	14.7802	0	0	0	FALSE
HNP00_001161	putative hydrolase	3.58e-07	4.07e-06	-136.49	-156.757	13	7	238.16	0	0	0	FALSE
HNP00_001162	PDZ domain-containing protein	0.552398	0.703061	-57.915	-60.3817	13	7	6.06556	0	0	0	FALSE
HNP00_001163	hypothetical protein	0.0267696	0.0656236	-131.277	-138.411	13	7	213.652	0	0	0	FALSE
HNP00_001167	hypothetical protein	0.759401	0.86532	-68.1098	-69.8015	13	7	10.0634	0	0	0	FALSE
HNP00_001169	catechol 2,3-dioxygenase-like lactoylglutathione lyase family enzyme	0.12494	0.224083	-84.59	-89.5866	13	7	22.5066	0	0	0	FALSE
HNP00_001170	electron transfer flavoprotein beta subunit	0.185834	0.308255	-95.2383	-99.6325	13	7	27.324	0	0	0	FALSE
HNP00_001171	electron transfer flavoprotein alpha subunit	0.206274	0.335263	-99.8678	-104.098	13	7	33.7894	0	0	0	FALSE
HNP00_001172	thiosulfate reductase cytochrome b subunit	0.641792	0.775184	-90.2471	-92.3761	13	7	25.2706	0	0	0	FALSE
HNP00_001173	hypothetical protein	0.0120552	0.0342888	-101.028	-109.196	13	7	42.4873	0	0	0	FALSE
HNP00_001174	phage shock protein A	0.346756	0.49855	-139.689	-143.053	13	7	237.354	0	0	0	FALSE
HNP00_001175	putative nucleic acid-binding Zn-ribbon protein	0.987054	1	-150.438	-150.918	13	7	363.457	0	0	0	FALSE
HNP00_001176	putative serine protease PepD	0.0375012	0.0862853	-121.437	-128.122	13	7	95.8903	0	0	0	FALSE
HNP00_001177	electron transfer flavoprotein beta subunit	0.354937	0.507518	-71.6026	-74.9251	13	7	9.85346	0	0	0	FALSE
HNP00_001178	electron transfer flavoprotein alpha subunit	0.0542833	0.116988	-71.774	-77.957	13	7	10.9701	0	0	0	FALSE
HNP00_001181	GntP family gluconate:H+ symporter	0.83954	0.923428	-73.2661	-74.641	13	7	8.75488	0	0	0	FALSE
HNP00_001182	DNA-binding transcriptional MerR regulator	0.366469	0.519585	-136.782	-140.047	13	7	121.48	0	0	0	FALSE
HNP00_001183	anti-sigma-K factor RskA	0.316571	0.466122	-67.0705	-70.5937	13	7	8.39102	0	0	0	FALSE
HNP00_001184	RNA polymerase sigma-70 factor (ECF subfamily)	0.903874	0.959083	-58.9563	-60.039	13	7	5.61996	0	0	0	FALSE
HNP00_001185	tRNA (cytidine/uridine-2'-O-)-methyltransferase	0.0512955	0.111587	-62.2124	-68.4732	13	7	6.97164	0	0	0	FALSE
HNP00_001186	hypothetical protein	7.27e-13	2.62e-11	-75.0205	-109.411	13	7	17.9219	0	0	0	FALSE
HNP00_001188	hypothetical protein	0.0699955	0.14423	-74.5301	-80.3602	13	7	14.3973	0	0	0	FALSE
HNP00_001189	putative membrane protein YphA (DoxX/SURF4 family)	0.0486002	0.107042	-60.2659	-66.6005	13	7	5.3506	0	0	0	FALSE
HNP00_001190	putative ArsR family transcriptional regulator	0.267858	0.411041	-85.8135	-89.6199	13	7	21.0145	0	0	0	FALSE
HNP00_001191	cysteine desulfurase	0.102611	0.193977	-107.103	-112.388	13	7	55.3038	0	0	0	FALSE
HNP00_001192	NADPH-dependent 2,4-dienoyl-CoA reductase/sulfur reductase-like enzyme	0.000839913	0.00352802	-100.953	-112.39	13	7	48.4822	0	0	0	FALSE
HNP00_001193	tRNA-specific 2-thiouridylase	0.0279896	0.0678962	-113.879	-120.954	13	7	82.244	0	0	0	FALSE
HNP00_001194	hypothetical protein	0.00175444	0.0067154	-115.402	-125.956	13	7	114.494	0	0	0	FALSE
HNP00_001195	peptide/nickel transport system substrate-binding protein	0.138379	0.242441	-156.677	-161.522	13	7	389.571	0	0	0	FALSE
HNP00_001196	peptide/nickel transport system permease protein	0.441773	0.596916	-98.3935	-101.312	13	7	31.4414	0	0	0	FALSE
HNP00_001197	peptide/nickel transport system permease protein	0.203635	0.331556	-100.488	-104.739	13	7	32.9781	0	0	0	FALSE
HNP00_001198	peptide/nickel transport system ATP-binding protein	2.27e-05	0.000153321	-112.341	-127.969	13	7	67.686	0	0	0	FALSE
HNP00_001199	chorismate mutase	0.0199243	0.0520418	-78.9592	-86.4808	13	7	18.8512	0	0	0	FALSE
HNP00_001200	hypothetical protein	0.494087	0.65205	-72.4819	-75.18	13	7	10.7222	0	0	0	FALSE
HNP00_001202	uncharacterized protein (DUF58 family)	0.574676	0.721878	-57.9825	-60.3635	13	7	4.2384	0	0	0	FALSE
HNP00_001203	MoxR-like ATPase	0.934808	0.979677	-76.0334	-76.9475	13	7	8.55533	0	0	0	FALSE
HNP00_001204	hypothetical protein	0.985504	1	-82.9414	-83.4428	13	7	12.0887	0	0	0	FALSE
HNP00_001205	hypothetical protein	0.609188	0.748916	-76.6109	-78.8614	13	7	11.3328	0	0	0	FALSE
HNP00_001206	hypothetical protein	3.26e-05	0.00020861	-112.253	-127.467	13	7	69.9322	0	0	0	FALSE
HNP00_001207	two-component system response regulator MtrA	0.877117	0.944059	-137.813	-139.023	13	7	113.788	0	0	0	FALSE
HNP00_001208	two-component system sensor histidine kinase MtrB	0.167629	0.284809	-121.173	-125.727	13	7	89.0546	0	0	0	FALSE
HNP00_001209	hypothetical protein	0.170277	0.287987	-106.38	-110.91	13	7	47.2646	0	0	0	FALSE
HNP00_001212	ribosomal subunit interface protein	0.0338691	0.079306	-179.122	-185.945	13	7	1559.83	0	0	0	FALSE
HNP00_001213	hypothetical protein	7.54e-14	3.41e-12	-115.785	-152.572	13	7	111.797	0	0	0	FALSE
HNP00_001214	preprotein translocase subunit SecA	1.02e-24	2.91e-22	-133.212	-196.077	13	7	301.45	0	0	0	FALSE
HNP00_001216	nucleoid-associated protein YgaU	0.462529	0.617983	-73.1584	-75.9876	13	7	8.43775	0	0	0	FALSE
HNP00_001217	hypothetical protein	1.17e-07	1.46e-06	-94.0561	-115.554	13	7	43.5739	0	0	0	FALSE
HNP00_001218	excisionase family DNA binding protein	0.497564	0.655117	-105.711	-108.395	13	7	32.8883	0	0	0	FALSE
HNP00_001219	hypothetical protein	0.347507	0.498801	-69.1154	-72.4755	13	7	6.74101	0	0	0	FALSE
HNP00_001220	MinD-like ATPase involved in chromosome partitioning or flagellar assembly	0.0309429	0.073287	-74.2143	-81.157	13	7	14.039	0	0	0	FALSE
HNP00_001221	glutamate dehydrogenase	3.28e-16	2.17e-14	-145.709	-188.216	13	7	411.892	0	0	0	FALSE
HNP00_001222	two-component sensor histidine kinase	0.00185255	0.00701134	-110.169	-120.657	13	7	59.7374	0	0	0	FALSE
HNP00_001223	WhiB family redox-sensing transcriptional regulator	0.999963	1	-65.6397	-65.7012	13	7	4.88019	0	0	0	FALSE
HNP00_001224	hypothetical protein	0.798918	0.894412	-53.2378	-54.7771	13	7	3.23369	0	0	0	FALSE
HNP00_001225	S-DNA-T family DNA segregation ATPase FtsK/SpoIIIE	0.0595329	0.12596	-74.8266	-80.8823	13	7	10.6705	0	0	0	FALSE
HNP00_001226	UDP-galactopyranose mutase	0.207433	0.336262	-107.601	-111.822	13	7	60.5943	0	0	0	FALSE
HNP00_001227	galactofuranosylgalactofuranosylrhamnosyl-N-acetylglucosaminyl-diphospho-decaprenol beta-1,5/1,6-galactofuranosyltransferase	0.00830239	0.0249745	-123.165	-131.806	13	7	139.193	0	0	0	FALSE
HNP00_001228	ABC-2 type transport system permease protein	0.957216	0.988945	-70.8303	-71.5972	13	7	7.49762	0	0	0	FALSE
HNP00_001229	ABC-2 type transport system ATP-binding protein	0.643429	0.77609	-67.3779	-69.5009	13	7	7.43771	0	0	0	FALSE
HNP00_001230	peptidoglycan/LPS O-acetylase OafA/YrhL	0.649953	0.781165	-91.9518	-94.0506	13	7	25.5109	0	0	0	FALSE
HNP00_001231	uncharacterized protein with LGFP repeats	0.0654176	0.136695	-83.2132	-89.1378	13	7	26.3503	0	0	0	FALSE
HNP00_001232	hypothetical protein	0.707007	0.825398	-58.9356	-60.8234	13	7	4.25622	0	0	0	FALSE
HNP00_001233	glycosyltransferase involved in cell wall biosynthesis	0.998656	1	-65.4549	-65.6663	13	7	6.95811	0	0	0	FALSE
HNP00_001234	UDP-N-acetylglucosamine 2-epimerase (non-hydrolyzing)	0.45741	0.613374	-63.5176	-66.3685	13	7	9.41696	0	0	0	FALSE
HNP00_001235	hypothetical protein	0.849862	0.929699	-49.4641	-50.7953	13	7	3.86438	0	0	0	FALSE
HNP00_001236	glycosyltransferase involved in cell wall biosynthesis	0.605561	0.746188	-78.8223	-81.0864	13	7	15.5146	0	0	0	FALSE
HNP00_001237	glycosyltransferase involved in cell wall biosynthesis	0.0455444	0.101213	-85.125	-91.5481	13	7	23.8042	0	0	0	FALSE
HNP00_001238	hypothetical protein	0.00924327	0.0273391	-80.0986	-88.604	13	7	15.3076	0	0	0	FALSE
HNP00_001239	uncharacterized protein with LGFP repeats/GH25 family lysozyme M1 (1,4-beta-N-acetylmuramidase)	0.359328	0.512398	-139.722	-143.023	13	7	247.793	0	0	0	FALSE
HNP00_001240	peptidoglycan/LPS O-acetylase OafA/YrhL	0.184071	0.306289	-87.5579	-91.967	13	7	30.3614	0	0	0	FALSE
HNP00_001241	UDP-glucose 4-epimerase	0.0929113	0.179017	-120.297	-125.726	13	7	91.9857	0	0	0	FALSE
HNP00_001242	hypothetical protein	0.00238644	0.00863541	-170.671	-180.852	13	7	576.612	0	0	0	FALSE
HNP00_001243	pilus assembly protein CpaF	1e-07	1.28e-06	-97.2058	-118.87	13	7	47.7875	0	0	0	FALSE
HNP00_001244	tight adherence protein B	0.00131424	0.00521897	-68.2066	-79.1084	13	7	11.0705	0	0	0	FALSE
HNP00_001245	tight adherence protein C	0.00635579	0.0200797	-69.547	-78.5225	13	7	11.0027	0	0	0	FALSE
HNP00_001246	hypothetical protein	0.626358	0.763444	-66.2878	-68.4742	13	7	7.9933	0	0	0	FALSE
HNP00_001247	hypothetical protein	0.945467	0.983933	-64.0127	-64.8604	13	7	9.07101	0	0	0	FALSE
HNP00_001250	peptide chain release factor 2	2.12e-05	0.000145206	-87.6098	-103.314	13	7	33.783	0	0	0	FALSE
HNP00_001251	cell division transport system ATP-binding protein	7.8e-05	0.000451317	-86.7622	-100.977	13	7	23.0246	0	0	0	FALSE
HNP00_001252	cell division transport system permease protein	0.000918076	0.00383031	-87.1891	-98.5199	13	7	21.0851	0	0	0	FALSE
HNP00_001253	murein DD-endopeptidase MepM/ murein hydrolase activator NlpD	0.98413	1	-91.5257	-92.0447	13	7	24.9897	0	0	0	FALSE
HNP00_001254	SsrA-binding protein	0.617017	0.754539	-105.675	-107.896	13	7	47.6612	0	0	0	FALSE
HNP00_001255	hypothetical protein	0.0630831	0.132339	-64.4587	-70.434	13	7	5.68732	0	0	0	FALSE
HNP00_001256	fatty-acyl-CoA synthase	0.188085	0.311431	-85.9351	-90.3105	13	7	26.3514	0	0	0	FALSE
HNP00_001262	DNA-binding MarR family transcriptional regulator	0.585003	0.729695	-62.5599	-64.9017	13	7	6.5181	0	0	0	FALSE
HNP00_001263	S1-C subfamily serine protease	0.0782412	0.157716	-161.151	-166.824	13	7	393.128	0	0	0	FALSE
HNP00_001264	hypothetical protein	0.00405837	0.0137358	-61.354	-70.8855	13	7	7.22078	0	0	0	FALSE
HNP00_001265	hypothetical protein	0.598031	0.7406	-56.2148	-58.5073	13	7	5.03438	0	0	0	FALSE
HNP00_001266	EmrB/QacA subfamily drug resistance transporter	0.0191635	0.050327	-100.616	-108.188	13	7	63.4795	0	0	0	FALSE
HNP00_001267	DtxR family Mn-dependent transcriptional regulator	2.24e-06	2.07e-05	-104.791	-123.023	13	7	62.1596	0	0	0	FALSE
HNP00_001268	SAM-dependent methyltransferase	0.461531	0.616872	-73.3612	-76.1946	13	7	18.2228	0	0	0	FALSE
HNP00_001269	selenocysteine lyase/cysteine desulfurase	0.744117	0.852619	-65.4503	-67.1997	13	7	5.53203	0	0	0	FALSE
HNP00_001270	histidinol-phosphatase	0.797088	0.892898	-70.874	-72.4205	13	7	8.61463	0	0	0	FALSE
HNP00_001271	ribosome biogenesis GTPase	0.79729	0.892898	-65.7185	-67.2642	13	7	5.93781	0	0	0	FALSE
HNP00_001272	3-phosphoshikimate 1-carboxyvinyltransferase	0.392387	0.547541	-88.9123	-92.0532	13	7	25.7324	0	0	0	FALSE
HNP00_001273	putative membrane protein YphA (DoxX/SURF4 family)	0.0276937	0.0673546	-73.7843	-80.8741	13	7	15.4718	0	0	0	FALSE
HNP00_001274	RNA polymerase sigma-70 factor (ECF subfamily)	3.59e-17	2.51e-15	-189.267	-234.09	13	7	2985.46	0	0	0	FALSE
HNP00_001275	anti-sigma factor (TIGR02949 family)	3.19e-07	3.64e-06	-113.462	-133.855	13	7	72.3263	0	0	0	FALSE
HNP00_001276	DNA-binding PadR family transcriptional regulator	1.14e-06	1.17e-05	-131.375	-150.357	13	7	146.36	0	0	0	FALSE
HNP00_001277	hypothetical protein	1.03e-05	7.68e-05	-151.603	-168.125	13	7	317.687	0	0	0	FALSE
HNP00_001279	2-oxoglutarate dehydrogenase E1 component	0.0240843	0.0600164	-140.118	-147.392	13	7	143.281	0	0	0	FALSE
HNP00_001280	CBS domain containing-hemolysin-like protein	3.72e-18	3.14e-16	-113.86	-161.05	13	7	147.588	0	0	0	FALSE
HNP00_001281	CBS domain containing-hemolysin-like protein	8.75e-05	0.000500687	-98.909	-112.991	13	7	58.4618	0	0	0	FALSE
HNP00_001282	zinc/manganese transport system substrate-binding protein	0.109041	0.202644	-79.7713	-84.9678	13	7	10.6706	0	0	0	FALSE
HNP00_001283	zinc/manganese transport system ATP-binding protein	5.45e-09	8.79e-08	-75.5867	-100.426	13	7	15.581	0	0	0	FALSE
HNP00_001284	zinc/manganese transport system permease protein	0.000534827	0.00238185	-68.2168	-80.1887	13	7	8.39038	0	0	0	FALSE
HNP00_001285	Fur family ferric uptake transcriptional regulator	0.740759	0.850875	-71.6379	-73.3999	13	7	10.9424	0	0	0	FALSE
HNP00_001286	L-ascorbate metabolism protein UlaG (beta-lactamase superfamily)	0.230925	0.364779	-78.423	-82.4726	13	7	18.1964	0	0	0	FALSE
HNP00_001287	cysteine synthase A	0.107217	0.200134	-88.7853	-94.0065	13	7	23.286	0	0	0	FALSE
HNP00_001288	thiosulfate/3-mercaptopyruvate sulfurtransferase	0.117232	0.213845	-54.7626	-59.8532	13	7	4.74996	0	0	0	FALSE
HNP00_001289	putative zinc-type alcohol dehydrogenase-like protein	0.858418	0.93396	-98.9781	-100.272	13	7	38.7468	0	0	0	FALSE
HNP00_001290	diadenosine tetraphosphate (Ap4A) HIT family hydrolase	1.08e-05	7.94e-05	-79.0667	-95.5367	13	7	21.6583	0	0	0	FALSE
HNP00_001291	ATP-dependent helicase HrpA	0.02566	0.0634063	-113.347	-120.538	13	7	58.7679	0	0	0	FALSE
HNP00_001292	putative DNA-binding transcriptional regulator YafY	0.291231	0.438205	-112.931	-116.597	13	7	50.5774	0	0	0	FALSE
HNP00_001293	hypothetical protein	0.996387	1	-102.507	-102.808	13	7	37.7146	0	0	0	FALSE
HNP00_001294	transcriptional regulator GlxA family with amidase domain	1.2e-08	1.85e-07	-133.121	-157.106	13	7	204.009	0	0	0	FALSE
HNP00_001295	hypothetical protein	3.54e-05	0.000225267	-92.8196	-107.938	13	7	31.3931	0	0	0	FALSE
HNP00_001296	Zn-dependent metalloprotease	8.94e-09	1.4e-07	-92.6517	-116.955	13	7	44.7961	0	0	0	FALSE
HNP00_001299	ferredoxin-NADP reductase	0.00150326	0.0058468	-74.1685	-84.9087	13	7	14.7228	0	0	0	FALSE
HNP00_001300	thiamine biosynthesis lipoprotein	0.00696077	0.0216227	-64.6141	-73.476	13	7	6.03838	0	0	0	FALSE
HNP00_001301	uncharacterized protein with FMN-binding domain	0.0864639	0.16986	-55.0448	-60.576	13	7	4.43135	0	0	0	FALSE
HNP00_001302	arginyl-tRNA synthetase	7.52e-07	8.06e-06	-97.6956	-117.141	13	7	41.8889	0	0	0	FALSE
HNP00_001303	diaminopimelate decarboxylase	5.16e-08	7.03e-07	-83.539	-105.933	13	7	21.6316	0	0	0	FALSE
HNP00_001304	homoserine dehydrogenase	0.000332407	0.00159796	-101.409	-113.94	13	7	35.106	0	0	0	FALSE
HNP00_001305	threonine synthase	4.61e-05	0.0002843	-72.3684	-87.187	13	7	10.5135	0	0	0	FALSE
HNP00_001306	homoserine kinase	2.43e-11	6.58e-10	-96.5663	-127.225	13	7	45.0765	0	0	0	FALSE
HNP00_001307	transcription termination factor Rho	8.71e-19	9.23e-17	-168.06	-216.764	13	7	1222.79	0	0	0	FALSE
HNP00_001308	peptide chain release factor 1	2.9e-20	3.98e-18	-110.021	-162.265	13	7	107.454	0	0	0	FALSE
HNP00_001309	release factor glutamine methyltransferase	1.04e-12	3.57e-11	-110.319	-144.33	13	7	85.9928	0	0	0	FALSE
HNP00_001310	tRNA threonylcarbamoyl adenosine modification protein (Sua5/YciO/YrdC/YwlC family)	5.07e-16	3.24e-14	-100.063	-142.114	13	7	56.6042	0	0	0	FALSE
HNP00_001311	N-acetylglucosaminyldiphosphoundecaprenol N-acetyl-beta-D-mannosaminyltransferase	1.49e-10	3.34e-09	-98.2628	-126.979	13	7	48.6121	0	0	0	FALSE
HNP00_001312	rhamnopyranosyl-N-acetylglucosaminyl-diphospho-decaprenol beta-1,3/1,4-galactofuranosyltransferase	1.61e-05	0.000114101	-79.45	-95.4682	13	7	22.5235	0	0	0	FALSE
HNP00_001313	UDP-GlcNAc:undecaprenyl-phosphate GlcNAc-1-phosphate transferase	0.00282842	0.00998154	-57.3142	-67.2885	13	7	5.77455	0	0	0	FALSE
HNP00_001314	ATP synthase protein I	3.34e-06	2.96e-05	-74.4576	-92.2429	13	7	13.6032	0	0	0	FALSE
HNP00_001315	F0F1-type ATP synthase assembly protein I	0.00175086	0.0067086	-99.6896	-110.246	13	7	53.5379	0	0	0	FALSE
HNP00_001316	F-type H+-transporting ATPase subunit a	0.000923668	0.00384499	-109.12	-120.443	13	7	77.2969	0	0	0	FALSE
HNP00_001317	F-type H+-transporting ATPase subunit c	0.057248	0.1221	-79.5164	-85.6261	13	7	13.8528	0	0	0	FALSE
HNP00_001318	F-type H+-transporting ATPase subunit b	0.00207473	0.00770289	-112.053	-122.404	13	7	61.7111	0	0	0	FALSE
HNP00_001319	F-type H+-transporting ATPase subunit delta	0.000405008	0.0019039	-112.105	-124.405	13	7	64.1433	0	0	0	FALSE
HNP00_001320	F-type H+-transporting ATPase subunit alpha	8.79e-06	6.72e-05	-137.905	-154.604	13	7	191.63	0	0	0	FALSE
HNP00_001321	F-type H+-transporting ATPase subunit gamma	0.0212687	0.0547056	-107.23	-114.666	13	7	51.3503	0	0	0	FALSE
HNP00_001322	F-type H+-transporting ATPase subunit beta	0.000465313	0.00212805	-134.489	-146.626	13	7	258.893	0	0	0	FALSE
HNP00_001323	F-type H+-transporting ATPase subunit epsilon	0.282407	0.429282	-79.1869	-82.9049	13	7	17.2415	0	0	0	FALSE
HNP00_001324	hypothetical protein	0.520778	0.675373	-62.992	-65.5827	13	7	6.05978	0	0	0	FALSE
HNP00_001325	enterochelin esterase-like enzyme	0.978279	0.999323	-72.7092	-73.2948	13	7	10.014	0	0	0	FALSE
HNP00_001326	lysylphosphatidylglycerol synthetase-like protein (DUF2156 family)	0.896046	0.955647	-82.5655	-83.6871	13	7	15.517	0	0	0	FALSE
HNP00_001327	CspA family cold shock protein	0.688024	0.812183	-97.2111	-99.1692	13	7	26.2646	0	0	0	FALSE
HNP00_001328	N-acetylglucosamine-6-phosphate deacetylase	0.000423846	0.00196998	-77.1983	-89.4444	13	7	16.936	0	0	0	FALSE
HNP00_001329	hypothetical protein	0.101083	0.192065	-59.7581	-65.0648	13	7	4.91594	0	0	0	FALSE
HNP00_001330	hypothetical protein	0.0558946	0.119834	-73.2966	-79.4393	13	7	10.1282	0	0	0	FALSE
HNP00_001331	hypothetical protein	0.108394	0.202061	-82.961	-88.1663	13	7	23.1842	0	0	0	FALSE
HNP00_001332	putative PurR-regulated permease PerM	0.723392	0.837933	-75.2132	-77.0402	13	7	15.5858	0	0	0	FALSE
HNP00_001333	hypothetical protein	0.838996	0.923393	-140.609	-141.986	13	7	226.914	0	0	0	FALSE
HNP00_001334	putative thioredoxin	0.937593	0.979863	-89.826	-90.7233	13	7	23.4423	0	0	0	FALSE
HNP00_001335	2,4-dienoyl-CoA reductase-like NADH-dependent reductase (Old Yellow Enzyme family)	0.853117	0.930293	-79.1801	-80.4974	13	7	13.5154	0	0	0	FALSE
HNP00_001336	ABC-2 type transport system ATP-binding protein	0.688305	0.812257	-72.8468	-74.8038	13	7	12.5675	0	0	0	FALSE
HNP00_001337	ABC-2 type transport system permease protein	0.0551073	0.118557	-68.5097	-74.672	13	7	19.2172	0	0	0	FALSE
HNP00_001338	glucosamine-6-phosphate deaminase	0.771123	0.875182	-108.602	-110.249	13	7	46.4816	0	0	0	FALSE
HNP00_001339	hypothetical protein	1.07e-06	1.1e-05	-119.121	-138.177	13	7	111.656	0	0	0	FALSE
HNP00_001340	superfamily II DNA or RNA helicase	0.000443447	0.00204933	-92.6668	-104.86	13	7	28.2532	0	0	0	FALSE
HNP00_001341	nicotinamidase/pyrazinamidase	0.126939	0.226573	-111.606	-116.579	13	7	57.048	0	0	0	FALSE
HNP00_001342	nicotinate phosphoribosyltransferase	5.36e-06	4.37e-05	-97.86	-115.115	13	7	36.83	0	0	0	FALSE
HNP00_001343	ATP-dependent Clp protease adaptor protein ClpS	0.183006	0.304792	-98.4125	-102.831	13	7	33.1929	0	0	0	FALSE
HNP00_001344	hypothetical protein	0.104617	0.196369	-74.8084	-80.0653	13	7	16.7463	0	0	0	FALSE
HNP00_001345	glutamate racemase	0.216553	0.348156	-116.894	-121.046	13	7	84.5145	0	0	0	FALSE
HNP00_001346	ribonuclease BN (tRNA processing enzyme)	0.142039	0.247335	-82.8955	-87.7008	13	7	15.5849	0	0	0	FALSE
HNP00_001347	ribonuclease PH	0.0731972	0.149334	-87.9792	-93.7464	13	7	26.7424	0	0	0	FALSE
HNP00_001348	XTP/dITP diphosphohydrolase	0.239897	0.377184	-80.0649	-84.0527	13	7	12.8152	0	0	0	FALSE
HNP00_001349	membrane-associated protein	0.31847	0.467603	-84.2489	-87.7618	13	7	23.9215	0	0	0	FALSE
HNP00_001351	hypothetical protein	0.012162	0.0345606	-90.8198	-98.9771	13	7	18.9148	0	0	0	FALSE
HNP00_001352	hypothetical protein	0.000581142	0.00255386	-128.638	-140.512	13	7	129.685	0	0	0	FALSE
HNP00_001353	arginine/lysine/ornithine decarboxylase	6.43e-18	5.08e-16	-109.049	-155.668	13	7	81.5519	0	0	0	FALSE
HNP00_001354	MFS family permease	0.00976932	0.0285535	-50.79	-59.2254	13	7	4.09095	0	0	0	FALSE
HNP00_001356	hypothetical protein	0.165548	0.28166	-73.7423	-78.3152	13	7	10.2956	0	0	0	FALSE
HNP00_001357	hypothetical protein	7.31e-05	0.000426056	-81.7199	-96.0096	13	7	21.9227	0	0	0	FALSE
HNP00_001358	DNA replication protein DnaC	2.57e-08	3.77e-07	-99.222	-122.377	13	7	49.8267	0	0	0	FALSE
HNP00_001359	broad specificity phosphatase PhoE	0.000169231	0.000880333	-128.336	-141.656	13	7	156.322	0	0	0	FALSE
HNP00_001360	NRAMP (natural resistance-associated macrophage protein)-like metal ion transporter	0.0282677	0.0683473	-182.276	-189.339	13	7	1327.51	0	0	0	FALSE
HNP00_001361	hypothetical protein	2.69e-10	5.8e-09	-122.697	-150.783	13	7	117.731	0	0	0	FALSE
HNP00_001362	DNA polymerase-3 subunit epsilon	1.54e-13	6.78e-12	-131.819	-167.856	13	7	189.511	0	0	0	FALSE
HNP00_001363	fatty acid desaturase	0.111235	0.205463	-71.715	-76.8825	13	7	11.846	0	0	0	FALSE
HNP00_001364	ADP-ribosylglycohydrolase	0.823478	0.912271	-67.9822	-69.4233	13	7	9.29825	0	0	0	FALSE
HNP00_001368	exonuclease SbcD	0.000457052	0.00209802	-73.2203	-85.3776	13	7	14.8381	0	0	0	FALSE
HNP00_001369	exonuclease SbcC	0.00606583	0.0192621	-82.1018	-91.1356	13	7	17.9447	0	0	0	FALSE
HNP00_001370	MFS family permease	0.208125	0.33709	-102.945	-107.161	13	7	43.5205	0	0	0	FALSE
HNP00_001371	AcrR family transcriptional regulator	0.0295934	0.0708287	-63.6814	-70.6833	13	7	6.50458	0	0	0	FALSE
HNP00_001372	hypothetical protein	0.000625194	0.00272485	-65.0486	-76.8359	13	7	7.64366	0	0	0	FALSE
HNP00_001374	ABC-type nitrate/sulfonate/bicarbonate transport system permease component	0.0108947	0.0314461	-48.2265	-56.5237	13	7	3.86865	0	0	0	FALSE
HNP00_001377	arylsulfatase A-like enzyme	0.562895	0.712309	-90.5236	-92.9498	13	7	25.5744	0	0	0	FALSE
HNP00_001378	AraC-like DNA-binding protein	0.00465634	0.0154062	-102.966	-112.328	13	7	41.4339	0	0	0	FALSE
HNP00_001379	hypothetical protein	6.01e-05	0.000359589	-75.9359	-90.4497	13	7	13.5578	0	0	0	FALSE
HNP00_001380	DNA-binding IclR family transcriptional regulator	7.43e-08	9.8e-07	-100.064	-122.059	13	7	39.5854	0	0	0	FALSE
HNP00_001381	flavin reductase (DIM6/NTAB) family NADH-FMN oxidoreductase RutF	3.27e-23	8.08e-21	-115.538	-174.818	13	7	135.108	0	0	0	FALSE
HNP00_001382	4-hydroxyphenylacetate 3-monooxygenase	1.4e-18	1.33e-16	-144.02	-192.231	13	7	376.026	0	0	0	FALSE
HNP00_001383	putative phosphoribosyltransferase	1.53e-06	1.47e-05	-93.758	-112.415	13	7	37.4939	0	0	0	FALSE
HNP00_001384	hypothetical protein	0.0388303	0.0887379	-58.8419	-65.4808	13	7	5.11788	0	0	0	FALSE
HNP00_001385	pimeloyl-ACP methyl ester carboxylesterase	0.187617	0.310796	-90.4951	-94.8744	13	7	26.4923	0	0	0	FALSE
HNP00_001387	AAT family amino acid transporter	1.5e-11	4.17e-10	-79.6599	-110.835	13	7	20.7247	0	0	0	FALSE
HNP00_001389	quinolinate synthase	4.44e-07	4.95e-06	-63.7696	-83.7972	13	7	7.53014	0	0	0	FALSE
HNP00_001390	L-aspartate oxidase	0.000941127	0.00390016	-72.214	-83.5153	13	7	9.17686	0	0	0	FALSE
HNP00_001392	cysteine desulfurase	0.123982	0.222687	-78.9833	-83.9913	13	7	13.6962	0	0	0	FALSE
HNP00_001393	putative flippase GtrA	0.582012	0.727286	-55.4633	-57.8164	13	7	5.40942	0	0	0	FALSE
HNP00_001396	hypothetical protein	0.390366	0.545541	-92.3695	-95.5198	13	7	28.8204	0	0	0	FALSE
HNP00_001397	hypothetical protein	0.119412	0.216789	-77.8746	-82.938	13	7	17.9692	0	0	0	FALSE
HNP00_001398	transglutaminase-like putative cysteine protease	0.335228	0.485949	-76.86	-80.2835	13	7	12.8275	0	0	0	FALSE
HNP00_001399	DNA-binding MarR family transcriptional regulator	0.00887104	0.0263654	-80.1189	-88.6763	13	7	13.71	0	0	0	FALSE
HNP00_001400	putative FMN-dependent luciferase-like monooxygenase	0.00508981	0.0165452	-115.602	-124.854	13	7	53.5279	0	0	0	FALSE
HNP00_001401	HAE1 family hydrophobic/amphiphilic exporter-1	0.113525	0.208965	-74.1487	-79.2864	13	7	11.0966	0	0	0	FALSE
HNP00_001402	malate dehydrogenase (quinone)	0.0790537	0.159094	-71.6767	-77.3353	13	7	9.44026	0	0	0	FALSE
HNP00_001403	peptide/nickel transport system substrate-binding protein	0.69914	0.819049	-67.9769	-69.8938	13	7	9.35563	0	0	0	FALSE
HNP00_001405	DNA-binding MarR family transcriptional regulator	0.0270861	0.0661371	-65.6765	-72.7956	13	7	7.55053	0	0	0	FALSE
HNP00_001406	glucose/arabinose dehydrogenase	0.0523325	0.113576	-97.279	-103.512	13	7	30.1154	0	0	0	FALSE
HNP00_001407	hypothetical protein	0.000101696	0.000567206	-144.711	-158.619	13	7	236.487	0	0	0	FALSE
HNP00_001409	dihydroxy-acid dehydratase	0.373475	0.525899	-98.041	-101.272	13	7	23.4717	0	0	0	FALSE
HNP00_001410	acetolactate synthase-1/2/3 large subunit	0.897366	0.955647	-122.507	-123.622	13	7	90.3961	0	0	0	FALSE
HNP00_001411	acetolactate synthase-1/3 small subunit	0.0877609	0.171861	-88.3627	-93.8727	13	7	19.6275	0	0	0	FALSE
HNP00_001412	ketol-acid reductoisomerase	0.741043	0.850938	-110.726	-112.487	13	7	50.904	0	0	0	FALSE
HNP00_001413	D-3-phosphoglycerate dehydrogenase	0.944687	0.983519	-92.8053	-93.6581	13	7	23.8875	0	0	0	FALSE
HNP00_001414	hypothetical protein	3.87e-07	4.38e-06	-114.649	-134.828	13	7	80.4976	0	0	0	FALSE
HNP00_001415	ABC-type lipoprotein export system ATPase subunit	0.0727437	0.148701	-67.1641	-72.9401	13	7	7.85614	0	0	0	FALSE
HNP00_001416	methionyl-tRNA synthetase	0.0962782	0.18426	-89.5627	-94.9398	13	7	19.3867	0	0	0	FALSE
HNP00_001417	3-isopropylmalate dehydrogenase	0.00916824	0.0271389	-93.5838	-102.1	13	7	27.1158	0	0	0	FALSE
HNP00_001418	branched-chain amino acid aminotransferase	0.00936772	0.0276631	-117.192	-125.681	13	7	80.8729	0	0	0	FALSE
HNP00_001419	lysophospholipase L1-like esterase	0.0762234	0.154413	-92.0025	-97.7126	13	7	32.3679	0	0	0	FALSE
HNP00_001420	glyoxylase-like metal-dependent hydrolase (beta-lactamase superfamily II)	0.54048	0.694609	-69.6701	-72.1831	13	7	11.189	0	0	0	FALSE
HNP00_001421	2-keto-4-pentenoate hydratase/2-oxohepta-3-ene-1,7-dioic acid hydratase in catechol pathway	0.789655	0.887782	-57.9344	-59.51	13	7	6.27306	0	0	0	FALSE
HNP00_001422	glutamyl-tRNA synthetase	0.495464	0.653512	-97.7771	-100.47	13	7	35.397	0	0	0	FALSE
HNP00_001423	putative hydrolase of the HAD superfamily	0.157982	0.270274	-70.055	-74.6994	13	7	6.97154	0	0	0	FALSE
HNP00_001424	putative membrane protein	0.00488252	0.0159976	-77.0566	-86.3598	13	7	10.9953	0	0	0	FALSE
HNP00_001425	uncharacterized protein (DUF1697 family)	0.898978	0.955938	-71.7543	-72.8614	13	7	12.2096	0	0	0	FALSE
HNP00_001426	non-ribosomal peptide synthetase-like protein	0.00405888	0.0137358	-78.8202	-88.3516	13	7	20.0156	0	0	0	FALSE
HNP00_001427	DNA-binding IclR family transcriptional regulator	0.164605	0.28044	-57.1079	-61.6895	13	7	4.30223	0	0	0	FALSE
HNP00_001428	3-isopropylmalate/(R)-2-methylmalate dehydratase large subunit	0.247925	0.386855	-117.757	-121.691	13	7	88.199	0	0	0	FALSE
HNP00_001429	3-isopropylmalate/(R)-2-methylmalate dehydratase small subunit	0.0174602	0.046657	-98.2855	-105.978	13	7	35.5316	0	0	0	FALSE
HNP00_001430	UDP-N-acetylglucosamine 1-carboxyvinyltransferase	0.938853	0.980903	-86.0562	-86.9458	13	7	17.5538	0	0	0	FALSE
HNP00_001434	hypothetical protein	0.742638	0.851798	-53.646	-55.401	13	7	3.81854	0	0	0	FALSE
HNP00_001435	thiamine-monophosphate kinase	0.0123374	0.0349043	-102.769	-110.908	13	7	45.6171	0	0	0	FALSE
HNP00_001436	hypothetical protein	0.18564	0.30821	-90.6328	-95.0286	13	7	25.8181	0	0	0	FALSE
HNP00_001437	ATP-dependent DNA helicase RecG	3.78e-05	0.000239289	-86.0163	-101.061	13	7	35.4016	0	0	0	FALSE
HNP00_001438	16S rRNA (guanine966-N2)-methyltransferase	0.865846	0.938522	-62.3294	-63.5911	13	7	5.70403	0	0	0	FALSE
HNP00_001440	N-succinyldiaminopimelate aminotransferase	0.293951	0.441761	-64.1068	-67.757	13	7	5.70269	0	0	0	FALSE
HNP00_001441	pantetheine-phosphate adenylyltransferase	0.000263407	0.00130612	-81.748	-94.5518	13	7	17.5015	0	0	0	FALSE
HNP00_001442	hypothetical protein	0.00767002	0.0233948	-75.2056	-83.946	13	7	11.1129	0	0	0	FALSE
HNP00_001443	uncharacterized protein	0.403518	0.557827	-78.5799	-81.6691	13	7	14.7014	0	0	0	FALSE
HNP00_001444	large subunit ribosomal protein L32	0.00493506	0.0161412	-86.6297	-95.9197	13	7	17.8418	0	0	0	FALSE
HNP00_001445	ribonuclease-3	0.253983	0.394647	-77.6185	-81.5129	13	7	10.4498	0	0	0	FALSE
HNP00_001446	formamidopyrimidine-DNA glycosylase	0.574561	0.721878	-59.9392	-62.3207	13	7	5.35207	0	0	0	FALSE
HNP00_001448	hypothetical protein	5.74e-07	6.25e-06	-70.0089	-89.753	13	7	14.0417	0	0	0	FALSE
HNP00_001449	hypothetical protein	0.896038	0.955647	-127.6	-128.722	13	7	95.263	0	0	0	FALSE
HNP00_001450	Zn-dependent peptidase ImmA (M78 family)/DNA-binding XRE family transcriptional regulator	0.0633511	0.132676	-100.617	-106.586	13	7	56.0059	0	0	0	FALSE
HNP00_001451	uncharacterized protein (TIGR04141 family)	0.0662077	0.137648	-125.147	-131.055	13	7	114.169	0	0	0	FALSE
HNP00_001452	phosphatidylserine/phosphatidylglycerophosphate/cardiolipin synthase-like enzyme	0.00729764	0.0224809	-82.8888	-91.6915	13	7	23.1656	0	0	0	FALSE
HNP00_001454	cell division protein FtsB	0.000658011	0.00284448	-67.657	-79.3838	13	7	10.3159	0	0	0	FALSE
HNP00_001455	hypothetical protein	0.0143189	0.0398117	-53.2573	-61.2056	13	7	5.10052	0	0	0	FALSE
HNP00_001456	uncharacterized protein YPO0396	8.57e-08	1.11e-06	-77.2213	-99.0597	13	7	19.6412	0	0	0	FALSE
HNP00_001457	hypothetical protein	0.00971254	0.0284324	-76.3362	-84.779	13	7	17.1659	0	0	0	FALSE
HNP00_001458	hypothetical protein	0.773463	0.876765	-73.9087	-75.5468	13	7	10.1175	0	0	0	FALSE
HNP00_001459	chromosome segregation protein	1.2e-07	1.49e-06	-82.7273	-104.199	13	7	21.6319	0	0	0	FALSE
HNP00_001460	fused signal recognition particle receptor	0.615692	0.753954	-95.8121	-98.0384	13	7	38.2262	0	0	0	FALSE
HNP00_001461	MFS family permease	0.00386084	0.013198	-120.752	-130.345	13	7	80.5633	0	0	0	FALSE
HNP00_001462	Amt family ammonium transporter	1.33e-07	1.63e-06	-67.9928	-89.3459	13	7	10.3039	0	0	0	FALSE
HNP00_001464	glucose-6-phosphate 1-dehydrogenase	0.956517	0.988775	-91.4273	-92.1993	13	7	30.4575	0	0	0	FALSE
HNP00_001465	signal recognition particle subunit SRP54	0.460024	0.615745	-123.005	-125.845	13	7	141.938	0	0	0	FALSE
HNP00_001466	pimeloyl-ACP methyl ester carboxylesterase	0.0627098	0.13163	-88.8833	-94.8668	13	7	19.0097	0	0	0	FALSE
HNP00_001467	phosphomethylpyrimidine synthase	0.334981	0.485949	-85.3229	-88.7477	13	7	13.3227	0	0	0	FALSE
HNP00_001468	imidazolonepropionase-like amidohydrolase	0.618804	0.755693	-92.2841	-94.4987	13	7	31.6731	0	0	0	FALSE
HNP00_001469	catechol 2,3-dioxygenase	0.0580246	0.123347	-92.1012	-98.1924	13	7	24.9701	0	0	0	FALSE
HNP00_001470	hypothetical protein	0.242268	0.379956	-75.8805	-79.8523	13	7	12.9174	0	0	0	FALSE
HNP00_001471	small subunit ribosomal protein S16	2.6e-06	2.38e-05	-119.352	-137.417	13	7	136.6	0	0	0	FALSE
HNP00_001472	hypothetical protein	0.129225	0.229109	-86.3565	-91.303	13	7	21.079	0	0	0	FALSE
HNP00_001473	16S rRNA processing protein RimM	0.0337603	0.079101	-60.0498	-66.8764	13	7	6.09547	0	0	0	FALSE
HNP00_001475	large subunit ribosomal protein L19	0.00103655	0.00425282	-100.169	-111.355	13	7	39.2219	0	0	0	FALSE
HNP00_001477	signal peptidase I	0.637202	0.771461	-95.9746	-98.1207	13	7	28.623	0	0	0	FALSE
HNP00_001478	ribonuclease HII	0.732088	0.845365	-86.8313	-88.6258	13	7	14.8662	0	0	0	FALSE
HNP00_001479	hypothetical protein	0.0275549	0.0670612	-78.9707	-86.0671	13	7	15.6728	0	0	0	FALSE
HNP00_001480	putative endonuclease	9.77e-05	0.000547939	-56.7855	-70.7411	13	7	5.4592	0	0	0	FALSE
HNP00_001481	magnesium chelatase family protein	0.0794947	0.159732	-66.0094	-71.6601	13	7	6.50804	0	0	0	FALSE
HNP00_001482	DNA processing protein	0.10295	0.194316	-66.2518	-71.532	13	7	6.20832	0	0	0	FALSE
HNP00_001483	integrase/recombinase XerC	0.232432	0.367003	-56.4171	-60.4562	13	7	6.21153	0	0	0	FALSE
HNP00_001484	hypothetical protein	0.0180691	0.0478702	-129.066	-136.714	13	7	100.111	0	0	0	FALSE
HNP00_001485	3-oxoacyl-[acyl-carrier-protein] synthase II	0.0377574	0.0866599	-109.369	-116.046	13	7	42.8934	0	0	0	FALSE
HNP00_001486	acyl carrier protein	4.22e-05	0.000264641	-110.127	-125.047	13	7	59.0458	0	0	0	FALSE
HNP00_001487	3-oxoacyl-[acyl-carrier-protein] synthase-3	0.000277635	0.00137117	-113.379	-126.122	13	7	59.938	0	0	0	FALSE
HNP00_001488	[acyl-carrier-protein] S-malonyltransferase	4.12e-07	4.64e-06	-101.079	-121.19	13	7	45.7622	0	0	0	FALSE
HNP00_001489	hypothetical protein	0.134346	0.236604	-77.1124	-82.0011	13	7	14.8883	0	0	0	FALSE
HNP00_001500	CspA family cold shock protein	0.851082	0.930072	-127.718	-129.044	13	7	117.31	0	0	0	FALSE
HNP00_001501	prevent-host-death family protein	0.236523	0.37267	-95.8418	-99.8526	13	7	27.3677	0	0	0	FALSE
HNP00_001502	hypothetical protein	2.25e-05	0.000153118	-105.165	-120.799	13	7	48.7699	0	0	0	FALSE
HNP00_001503	pimeloyl-ACP methyl ester carboxylesterase	0.05027	0.109871	-110.077	-116.366	13	7	60.3681	0	0	0	FALSE
HNP00_001504	ArsR family transcriptional regulator	0.0204872	0.0530635	-85.6549	-93.1402	13	7	26.7096	0	0	0	FALSE
HNP00_001505	SulP family sulfate permease	0.113677	0.209141	-107.27	-112.406	13	7	62.3933	0	0	0	FALSE
HNP00_001506	hypothetical protein	0.119727	0.217137	-67.866	-72.9255	13	7	9.10163	0	0	0	FALSE
HNP00_001507	ABC-2 type transport system ATP-binding protein	4.56e-05	0.000282524	-70.9918	-85.8214	13	7	13.6254	0	0	0	FALSE
HNP00_001508	ABC-2 type transport system permease protein	0.207972	0.336989	-57.9401	-62.1573	13	7	7.66915	0	0	0	FALSE
HNP00_001509	protein-disulfide isomerase	0.00051884	0.00232694	-90.5637	-102.571	13	7	33.3206	0	0	0	FALSE
HNP00_001510	putative glyoxalase superfamily protein PhnB	0.396508	0.550837	-59.5482	-62.6698	13	7	6.75523	0	0	0	FALSE
HNP00_001511	hypothetical protein	0.44242	0.597296	-54.1693	-57.0847	13	7	3.63351	0	0	0	FALSE
HNP00_001512	ABC-type transport system involved in multi-copper enzyme maturation permease subunit	0.806226	0.900148	-57.8372	-59.3477	13	7	6.2991	0	0	0	FALSE
HNP00_001513	ABC-2 type transport system ATP-binding protein	0.949634	0.986056	-61.5222	-62.3424	13	7	5.99577	0	0	0	FALSE
HNP00_001514	AcrR family transcriptional regulator	0.897655	0.955647	-69.2992	-70.4129	13	7	8.24086	0	0	0	FALSE
HNP00_001515	putative flavoprotein involved in K+ transport	5.85e-06	4.69e-05	-123.473	-140.629	13	7	139.111	0	0	0	FALSE
HNP00_001516	hypothetical protein	0.0214114	0.0549241	-67.5622	-74.9899	13	7	11.2978	0	0	0	FALSE
HNP00_001518	nucleoside-diphosphate-sugar epimerase	0.641374	0.775184	-90.9436	-93.0742	13	7	16.4472	0	0	0	FALSE
HNP00_001519	transcriptional regulator with XRE-family HTH domain	0.139448	0.244084	-97.465	-102.298	13	7	24.5209	0	0	0	FALSE
HNP00_001522	Mg2+-importing ATPase	0.0804324	0.161169	-97.6195	-103.254	13	7	31.3492	0	0	0	FALSE
HNP00_001525	5-methylcytosine-specific restriction endonuclease McrA	0.000211664	0.00107396	-93.3299	-106.389	13	7	27.1001	0	0	0	FALSE
HNP00_001526	DNA (cytosine-5)-methyltransferase 1	0.155911	0.267348	-87.4368	-92.1012	13	7	18.2315	0	0	0	FALSE
HNP00_001527	hypothetical protein	0.421911	0.576222	-84.4366	-87.4424	13	7	18.3867	0	0	0	FALSE
HNP00_001528	phosphoglycerate dehydrogenase-like enzyme	0.591186	0.734084	-83.4657	-85.784	13	7	17.8291	0	0	0	FALSE
HNP00_001529	polyisoprenoid-binding protein YceI	0.0844527	0.166891	-108.22	-113.784	13	7	52.5294	0	0	0	FALSE
HNP00_001532	putative membrane protein	0.131441	0.232371	-102.086	-107.007	13	7	48.5334	0	0	0	FALSE
HNP00_001533	amino acid transporter	0.341822	0.493891	-92.3306	-95.7198	13	7	33.8834	0	0	0	FALSE
HNP00_001534	steroid delta-isomerase-like uncharacterized protein	0.258456	0.400246	-112.399	-116.265	13	7	84.6264	0	0	0	FALSE
HNP00_001535	putative metal-binding membrane protein	0.655047	0.785506	-100.517	-102.597	13	7	29.8612	0	0	0	FALSE
HNP00_001538	hypothetical protein	1.02e-05	7.65e-05	-68.1761	-84.7056	13	7	10.5607	0	0	0	FALSE
HNP00_001539	hypothetical protein	0.000473418	0.00215185	-155.142	-167.258	13	7	351.051	0	0	0	FALSE
HNP00_001540	uncharacterized protein YqhQ	0.00116465	0.00470041	-130.636	-141.682	13	7	132.088	0	0	0	FALSE
HNP00_001541	MFS family permease	0.00274465	0.00972294	-112.646	-122.657	13	7	50.6631	0	0	0	FALSE
HNP00_001543	alpha-glucosidase (family GH31 glycosyl hydrolase)	0.697834	0.818711	-79.4702	-81.392	13	7	10.7743	0	0	0	FALSE
HNP00_001544	GH15 family glucan-1,4-alpha-glucosidase	0.00563	0.0180481	-76.4239	-85.5504	13	7	11.3895	0	0	0	FALSE
HNP00_001545	multiple sugar transport system substrate-binding protein	0.0666553	0.138501	-103.668	-109.566	13	7	32.9734	0	0	0	FALSE
HNP00_001546	multiple sugar transport system permease protein	0.313103	0.462669	-99.9912	-103.533	13	7	27.6004	0	0	0	FALSE
HNP00_001547	multiple sugar transport system permease protein	0.0325868	0.0765934	-109.007	-115.881	13	7	47.1029	0	0	0	FALSE
HNP00_001548	putative NBD/HSP70 family sugar kinase	5.65e-05	0.000341043	-136.744	-151.329	13	7	181.513	0	0	0	FALSE
HNP00_001549	AcrR family transcriptional regulator	0.615795	0.753954	-120.128	-122.354	13	7	99.9628	0	0	0	FALSE
HNP00_001550	EmrB/QacA subfamily drug resistance transporter	0.0172559	0.0462443	-82.4127	-90.1207	13	7	12.914	0	0	0	FALSE
HNP00_001551	hypothetical protein	0.0278915	0.0677469	-78.7616	-85.842	13	7	17.6288	0	0	0	FALSE
HNP00_001554	hypothetical protein	0.826493	0.914791	-85.344	-86.7728	13	7	24.2834	0	0	0	FALSE
HNP00_001555	hypothetical protein	1.2e-18	1.22e-16	-88.8494	-137.222	13	7	56.509	0	0	0	FALSE
HNP00_001556	uncharacterized protein YndB with AHSA1/START domain	0.0063732	0.0201176	-120.233	-129.205	13	7	79.4534	0	0	0	FALSE
HNP00_001557	hypothetical protein	0.00120056	0.00482958	-95.9454	-106.956	13	7	55.601	0	0	0	FALSE
HNP00_001558	hypothetical protein	0.00322367	0.0111953	-62.0817	-71.896	13	7	9.55221	0	0	0	FALSE
HNP00_001560	hypothetical protein	0.716788	0.832884	-60.0421	-61.8936	13	7	4.99864	0	0	0	FALSE
HNP00_001561	hypothetical protein	0.783921	0.884409	-51.8924	-53.4902	13	7	2.95181	0	0	0	FALSE
HNP00_001562	adenosine deaminase	0.353535	0.506083	-65.2932	-68.6227	13	7	12.0191	0	0	0	FALSE
HNP00_001563	hypothetical protein	0.0014054	0.00553358	-103.176	-113.997	13	7	41.4419	0	0	0	FALSE
HNP00_001564	hypothetical protein	0.0616995	0.129877	-94.3497	-100.356	13	7	24.1522	0	0	0	FALSE
HNP00_001565	PAS domain S-box-containing protein	0.00542467	0.0174806	-120.426	-129.599	13	7	89.7224	0	0	0	FALSE
HNP00_001566	uncharacterized protein	0.090509	0.17572	-77.0847	-82.5506	13	7	16.1888	0	0	0	FALSE
HNP00_001567	hypothetical protein	0.105876	0.19803	-86.7352	-91.9747	13	7	18.7272	0	0	0	FALSE
HNP00_001568	CBS domain-containing protein	0.00219799	0.00808766	-205.008	-215.29	13	7	2402.33	0	0	0	FALSE
HNP00_001569	tRNA(Arg) A34 adenosine deaminase TadA/uncharacterized glyoxalase superfamily protein PhnB	0.969136	0.996541	-56.1529	-56.8252	13	7	3.71419	0	0	0	FALSE
HNP00_001570	uncharacterized protein	3.52e-11	9.12e-10	-111.156	-141.419	13	7	103.129	0	0	0	FALSE
HNP00_001571	triosephosphate isomerase	7.34e-05	0.000427177	-53.7367	-68.0216	13	7	5.82786	0	0	0	FALSE
HNP00_001572	sugar phosphate permease	0.0191399	0.0503118	-45.0459	-52.6197	13	7	3.99865	0	0	0	FALSE
HNP00_001574	3-hydroxybutyryl-CoA dehydrogenase	0.606777	0.74719	-57.7762	-60.0359	13	7	4.66892	0	0	0	FALSE
HNP00_001577	sugar phosphate isomerase/epimerase	0.0166633	0.0449485	-30.1754	-37.9286	13	7	2.05267	0	0	0	FALSE
HNP00_001579	2,4-dienoyl-CoA reductase-like NADH-dependent reductase (Old Yellow Enzyme family)	0.0450817	0.100305	-70.932	-77.369	13	7	7.60675	0	0	0	FALSE
HNP00_001580	hypothetical protein	0.975438	0.999323	-64.6753	-65.2897	13	7	6.1747	0	0	0	FALSE
HNP00_001581	hypothetical protein	0.175131	0.294586	-77.1044	-81.5906	13	7	11.0643	0	0	0	FALSE
HNP00_001590	DNA-binding response OmpR family regulator	0.257114	0.39851	-74.2329	-78.1072	13	7	12.4795	0	0	0	FALSE
HNP00_001591	signal transduction histidine kinase	0.366914	0.51962	-67.6006	-70.8636	13	7	10.4743	0	0	0	FALSE
HNP00_001592	DNA mismatch endonuclease (patch repair protein)	0.406752	0.560626	-134.06	-137.134	13	7	128.29	0	0	0	FALSE
HNP00_001593	hypothetical protein	0.944733	0.983519	-103.472	-104.325	13	7	32.5984	0	0	0	FALSE
HNP00_001595	5-methylcytosine-specific restriction protein B	0.00729274	0.0224809	-85.4866	-94.2902	13	7	19.037	0	0	0	FALSE
HNP00_001596	hypothetical protein	9.03e-10	1.77e-08	-117.782	-144.564	13	7	94.6817	0	0	0	FALSE
HNP00_001597	hypothetical protein	8.97e-16	5.46e-14	-116.058	-157.509	13	7	100.204	0	0	0	FALSE
HNP00_001599	acyl-CoA thioester hydrolase	0.18299	0.304792	-76.0579	-80.4761	13	7	10.4977	0	0	0	FALSE
HNP00_001600	ATP-binding cassette subfamily B protein	0.147981	0.255999	-130	-134.744	13	7	145.671	0	0	0	FALSE
HNP00_001601	ATP-binding cassette subfamily B protein	0.0995518	0.189644	-135.733	-141.062	13	7	156.662	0	0	0	FALSE
HNP00_001602	EmrB/QacA subfamily drug resistance transporter	0.000123715	0.000673799	-84.5864	-98.2687	13	7	20.3345	0	0	0	FALSE
HNP00_001604	acetolactate synthase-1/2/3 large subunit	0.0510183	0.111114	-90.2938	-96.562	13	7	31.2241	0	0	0	FALSE
HNP00_001605	agmatinase	0.0267154	0.065534	-104.531	-111.668	13	7	60.5336	0	0	0	FALSE
HNP00_001608	Amt family ammonium transporter	0.0117154	0.0334507	-55.372	-63.5769	13	7	4.42386	0	0	0	FALSE
HNP00_001609	transcriptional regulator with XRE-family HTH domain	0.193107	0.317902	-63.1082	-67.4424	13	7	8.89006	0	0	0	FALSE
HNP00_001610	SSS family solute:Na+ symporter	0.0696198	0.143695	-125.827	-131.665	13	7	93.6781	0	0	0	FALSE
HNP00_001611	hypothetical protein	0.10115	0.192065	-158.1	-163.406	13	7	417.76	0	0	0	FALSE
HNP00_001612	hypothetical protein	0.11394	0.209417	-162.619	-167.751	13	7	470.121	0	0	0	FALSE
HNP00_001613	VIT1/CCC1 family predicted Fe2+/Mn2+ transporter	2.73e-14	1.32e-12	-116.562	-154.421	13	7	108.53	0	0	0	FALSE
HNP00_001614	hypothetical protein	1.15e-09	2.23e-08	-86.2085	-112.726	13	7	26.2622	0	0	0	FALSE
HNP00_001615	dihydrofolate reductase	0.133984	0.236303	-102.805	-107.697	13	7	46.5007	0	0	0	FALSE
HNP00_001616	formyltetrahydrofolate deformylase	0.00588045	0.0187215	-87.3432	-96.4155	13	7	19.7648	0	0	0	FALSE
HNP00_001617	L-serine dehydratase	1.5e-07	1.84e-06	-66.6912	-87.912	13	7	13.4316	0	0	0	FALSE
HNP00_001618	sarcosine oxidase subunit gamma	5.98e-09	9.56e-08	-64.6911	-89.4301	13	7	12.8409	0	0	0	FALSE
HNP00_001619	sarcosine oxidase subunit alpha	2.17e-06	2.01e-05	-117.945	-136.215	13	7	90.0132	0	0	0	FALSE
HNP00_001621	sarcosine oxidase subunit beta	3.83e-06	3.32e-05	-80.3513	-97.9831	13	7	19.8803	0	0	0	FALSE
HNP00_001622	glycine hydroxymethyltransferase	0.00053682	0.00238451	-77.7761	-89.7437	13	7	13.6006	0	0	0	FALSE
HNP00_001623	DNA-binding GntR family transcriptional regulator	0.768029	0.872624	-120.539	-122.198	13	7	81.044	0	0	0	FALSE
HNP00_001624	hypothetical protein	0.000144508	0.000767882	-102.568	-116.07	13	7	40.9736	0	0	0	FALSE
HNP00_001628	DNA-binding IclR family transcriptional regulator	0.585094	0.729695	-72.4073	-74.7487	13	7	10.3533	0	0	0	FALSE
HNP00_001629	Rieske 2Fe-2S family protein	0.0817644	0.163133	-95.8843	-101.495	13	7	26.4425	0	0	0	FALSE
HNP00_001630	NADPH-dependent 2,4-dienoyl-CoA reductase/sulfur reductase-like enzyme	0.0208733	0.0539159	-76.1731	-83.634	13	7	11.1359	0	0	0	FALSE
HNP00_001631	3-phenylpropionate/trans-cinnamate dioxygenase ferredoxin subunit	0.0607588	0.128188	-75.0323	-81.0596	13	7	12.0907	0	0	0	FALSE
HNP00_001632	glycine cleavage system aminomethyltransferase T/glycine/D-amino acid oxidase-like deaminating enzyme	0.110482	0.20448	-92.6848	-97.8623	13	7	24.606	0	0	0	FALSE
HNP00_001633	choline dehydrogenase	0.00211012	0.00781175	-85.8392	-96.1698	13	7	18.786	0	0	0	FALSE
HNP00_001634	betaine-aldehyde dehydrogenase	0.00283216	0.00998524	-71.1475	-81.1201	13	7	11.1378	0	0	0	FALSE
HNP00_001635	glycine betaine/proline transport system ATP-binding protein	0.372735	0.52545	-65.9623	-69.1968	13	7	7.72829	0	0	0	FALSE
HNP00_001636	glycine betaine/proline transport system permease protein	0.00691985	0.0215334	-90.0978	-98.967	13	7	21.4223	0	0	0	FALSE
HNP00_001637	glycine betaine/proline transport system substrate-binding protein	0.255357	0.396118	-68.8774	-72.763	13	7	6.99534	0	0	0	FALSE
HNP00_001639	DNA-binding IclR family transcriptional regulator	0.852197	0.930293	-60.6668	-61.988	13	7	4.73049	0	0	0	FALSE
HNP00_001640	putative Rossmann-fold nucleotide-binding protein	0.0390638	0.0891617	-62.8207	-69.4515	13	7	7.02186	0	0	0	FALSE
HNP00_001641	putative glutamine amidotransferase	0.180697	0.302031	-85.9787	-90.4165	13	7	18.1166	0	0	0	FALSE
HNP00_001642	plastocyanin	0.325626	0.475722	-68.3367	-71.811	13	7	9.98936	0	0	0	FALSE
HNP00_001644	DNA-binding GntR family transcriptional regulator	0.00328409	0.0113838	-73.0396	-82.8312	13	7	12.1043	0	0	0	FALSE
HNP00_001645	5-deoxy-glucuronate isomerase	0.00669128	0.0209947	-64.4965	-73.4077	13	7	8.42282	0	0	0	FALSE
HNP00_001646	myo-inositol 2-dehydrogenase/D-chiro-inositol 1-dehydrogenase	0.987207	1	-62.5037	-62.9819	13	7	5.27822	0	0	0	FALSE
HNP00_001649	putative dehydrogenase	0.0539821	0.116474	-51.5579	-57.7486	13	7	4.0532	0	0	0	FALSE
HNP00_001650	myo-inositol 2-dehydrogenase/D-chiro-inositol 1-dehydrogenase	0.519583	0.674766	-62.9804	-65.5758	13	7	8.01128	0	0	0	FALSE
HNP00_001651	simple sugar transport system ATP-binding protein	0.08813	0.172493	-83.1865	-88.6905	13	7	23.1098	0	0	0	FALSE
HNP00_001652	simple sugar transport system permease protein	0.000213298	0.00107929	-83.6788	-96.7288	13	7	24.8141	0	0	0	FALSE
HNP00_001653	simple sugar transport system substrate-binding protein	0.105321	0.197591	-92.1037	-97.3508	13	7	39.1765	0	0	0	FALSE
HNP00_001654	DNA-binding LacI/PurR family transcriptional regulator	0.0296186	0.0708287	-69.0024	-76.0032	13	7	12.7537	0	0	0	FALSE
HNP00_001655	putative dehydrogenase	0.0201162	0.0523954	-70.3657	-77.8747	13	7	10.3825	0	0	0	FALSE
HNP00_001656	sugar phosphate isomerase/epimerase	0.268507	0.411695	-65.2936	-69.096	13	7	8.53989	0	0	0	FALSE
HNP00_001657	myo-inositol catabolism protein IolH	0.548202	0.701413	-72.2128	-74.6958	13	7	13.1506	0	0	0	FALSE
HNP00_001658	myo-inositol 2-dehydrogenase/D-chiro-inositol 1-dehydrogenase	0.103918	0.195452	-71.5994	-76.866	13	7	11.155	0	0	0	FALSE
HNP00_001659	inosose dehydratase	0.191888	0.316457	-65.1639	-69.508	13	7	12.4681	0	0	0	FALSE
HNP00_001660	malonate-semialdehyde dehydrogenase (acetylating)/methylmalonate-semialdehyde dehydrogenase	0.0181273	0.04799	-86.8812	-94.5255	13	7	29.228	0	0	0	FALSE
HNP00_001661	3D-(3,5/4)-trihydroxycyclohexane-1,2-dione acylhydrolase (decyclizing)	0.317673	0.466818	-86.3949	-89.9122	13	7	29.127	0	0	0	FALSE
HNP00_001662	hypothetical protein	0.135018	0.23745	-61.5571	-66.4383	13	7	8.95232	0	0	0	FALSE
HNP00_001663	5-dehydro-2-deoxygluconokinase	0.0370132	0.0854808	-58.1394	-64.8428	13	7	6.79443	0	0	0	FALSE
HNP00_001665	succinyl-CoA synthetase alpha subunit	0.00887141	0.0263654	-88.9799	-97.5372	13	7	23.2036	0	0	0	FALSE
HNP00_001666	succinyl-CoA synthetase beta subunit	0.943681	0.983429	-84.3933	-85.2526	13	7	21.6727	0	0	0	FALSE
HNP00_001667	hypothetical protein	0.962063	0.992081	-72.5304	-73.2607	13	7	14.5681	0	0	0	FALSE
HNP00_001668	DNA helicase-2/ATP-dependent DNA helicase PcrA	0.745203	0.853601	-116.455	-118.2	13	7	121.525	0	0	0	FALSE
HNP00_001669	signal transduction histidine kinase	0.109715	0.203568	-73.5094	-78.697	13	7	16.2872	0	0	0	FALSE
HNP00_001670	hypothetical protein	0.166818	0.28356	-75.1128	-79.674	13	7	9.74514	0	0	0	FALSE
HNP00_001671	DNA-binding NarL/FixJ family response regulator	0.36078	0.514074	-48.4093	-51.7025	13	7	3.12351	0	0	0	FALSE
HNP00_001672	hypothetical protein	0.738118	0.849683	-80.4378	-82.2098	13	7	14.784	0	0	0	FALSE
HNP00_001675	cellulose synthase/poly-beta-1,6-N-acetylglucosamine synthase-like glycosyltransferase	0.396375	0.550837	-74.7204	-77.8426	13	7	9.45733	0	0	0	FALSE
HNP00_001677	hypothetical protein	0.0104149	0.0302496	-98.4387	-106.793	13	7	32.8239	0	0	0	FALSE
HNP00_001679	fructose-1,6-bisphosphatase/inositol monophosphatase family enzyme	0.82502	0.913705	-64.0692	-65.504	13	7	6.92232	0	0	0	FALSE
HNP00_001680	hypothetical protein	0.180124	0.301345	-123.673	-128.116	13	7	84.1961	0	0	0	FALSE
HNP00_001681	hypothetical protein	0.0104864	0.0304096	-134.443	-142.788	13	7	152.784	0	0	0	FALSE
HNP00_001682	hypothetical protein	3.16e-05	0.000202879	-128.958	-144.208	13	7	115.018	0	0	0	FALSE
HNP00_001683	diguanylate cyclase (GGDEF)-like protein	0.442537	0.597296	-94.9808	-97.8956	13	7	32.9573	0	0	0	FALSE
HNP00_001684	hypothetical protein	0.342883	0.495038	-61.3802	-64.764	13	7	5.9609	0	0	0	FALSE
HNP00_001685	hypothetical protein	0.0698904	0.144093	-95.8975	-101.73	13	7	39.3036	0	0	0	FALSE
HNP00_001687	hypothetical protein	0.160656	0.274595	-64.5209	-69.1396	13	7	5.54126	0	0	0	FALSE
HNP00_001688	8-oxo-dGTP pyrophosphatase MutT (NUDIX family)	0.337278	0.488086	-52.3247	-55.7375	13	7	4.63113	0	0	0	FALSE
HNP00_001689	cellulose synthase (UDP-forming)	0.00123746	0.00496189	-186.799	-197.773	13	7	1158.52	0	0	0	FALSE
HNP00_001690	PAS domain S-box-containing protein	0.000174626	0.00090586	-169.259	-182.542	13	7	664.203	0	0	0	FALSE
HNP00_001691	diguanylate cyclase (GGDEF)-like protein	0.00516668	0.0167511	-119.668	-128.901	13	7	77.9046	0	0	0	FALSE
HNP00_001692	ATP-binding cassette subfamily C protein	0.676158	0.803421	-114.2	-116.202	13	7	63.1915	0	0	0	FALSE
HNP00_001693	ATPase subunit of ABC transporter with duplicated ATPase domains	0.967761	0.99568	-117.599	-118.283	13	7	69.6538	0	0	0	FALSE
HNP00_001694	hypothetical protein	4.5e-08	6.27e-07	-111.434	-133.977	13	7	81.7672	0	0	0	FALSE
HNP00_001695	hypothetical protein	5.61e-08	7.62e-07	-134.282	-156.585	13	7	199.722	0	0	0	FALSE
HNP00_001696	cystine transport system substrate-binding protein	0.0723483	0.14809	-123.372	-129.155	13	7	128.647	0	0	0	FALSE
HNP00_001697	cystine transport system permease protein	0.249087	0.388504	-92.1876	-96.114	13	7	26.5941	0	0	0	FALSE
HNP00_001698	cystine transport system ATP-binding protein	0.31351	0.462717	-93.6644	-97.2045	13	7	25.5569	0	0	0	FALSE
HNP00_001699	alpha-mannosidase	0.00101197	0.00417045	-125.5	-136.714	13	7	215.873	0	0	0	FALSE
HNP00_001700	FdhD protein	0.139265	0.243878	-122.295	-127.13	13	7	124.908	0	0	0	FALSE
HNP00_001701	formate dehydrogenase major subunit	0.000271088	0.00134062	-133.557	-146.327	13	7	250.782	0	0	0	FALSE
HNP00_001702	molybdopterin molybdotransferase	0.888279	0.951105	-92.4296	-93.5885	13	7	25.4591	0	0	0	FALSE
HNP00_001703	hypothetical protein	0.393926	0.549069	-86.1103	-89.2439	13	7	21.1561	0	0	0	FALSE
HNP00_001704	molybdopterin-guanine dinucleotide biosynthesis protein A	0.988153	1	-92.7315	-93.1961	13	7	26.1233	0	0	0	FALSE
HNP00_001705	5-methylcytosine-specific restriction endonuclease McrA	0.999266	1	-111.94	-112.111	13	7	76.3164	0	0	0	FALSE
HNP00_001706	cell wall-associated NlpC family hydrolase	0.000217044	0.00109526	-107.882	-120.912	13	7	43.2084	0	0	0	FALSE
HNP00_001707	murein DD-endopeptidase MepM/ murein hydrolase activator NlpD	1.89e-05	0.000132031	-80.3308	-96.1616	13	7	14.8098	0	0	0	FALSE
HNP00_001708	DtxR family Mn-dependent transcriptional regulator	0.195018	0.320337	-111.584	-115.903	13	7	64.9683	0	0	0	FALSE
HNP00_001709	phosphoserine aminotransferase	0.0128516	0.0361383	-70.5882	-78.6751	13	7	10.8785	0	0	0	FALSE
HNP00_001710	MFS family permease	0.579697	0.725894	-57.6077	-59.9696	13	7	5.53526	0	0	0	FALSE
HNP00_001711	hypothetical protein	0.724246	0.838398	-71.8137	-73.6375	13	7	11.9264	0	0	0	FALSE
HNP00_001712	CspA family cold shock protein	0.371049	0.523477	-65.8694	-69.1122	13	7	9.16068	0	0	0	FALSE
HNP00_001714	hypothetical protein	0.0918445	0.1777	-84.0287	-89.4736	13	7	33.1099	0	0	0	FALSE
HNP00_001715	DNA excision repair protein ERCC-3	1.2e-06	1.21e-05	-97.4584	-116.388	13	7	48.7567	0	0	0	FALSE
HNP00_001716	hypothetical protein	0.000529598	0.00236444	-79.0535	-91.037	13	7	17.5969	0	0	0	FALSE
HNP00_001719	two-component system OmpR family response regulator	0.495732	0.653633	-81.248	-83.9394	13	7	15.2873	0	0	0	FALSE
HNP00_001720	two-component system OmpR family sensor kinase	0.0154065	0.0422966	-70.2842	-78.1385	13	7	14.2226	0	0	0	FALSE
HNP00_001721	WXG100 family type VII secretion target	0.552554	0.703061	-54.4227	-56.8888	13	7	3.40425	0	0	0	FALSE
HNP00_001722	ribonuclease HI	0.273559	0.418233	-69.5676	-73.3389	13	7	9.24788	0	0	0	FALSE
HNP00_001723	chaperonin GroEL	2.19e-14	1.1e-12	-156.024	-194.114	13	7	605.183	0	0	0	FALSE
HNP00_001724	branched-chain amino acid transport system substrate-binding protein	0.0688671	0.142538	-117.511	-123.364	13	7	86.274	0	0	0	FALSE
HNP00_001725	CspA family cold shock protein	0.990913	1	-111.567	-111.988	13	7	73.9446	0	0	0	FALSE
HNP00_001726	hypothetical protein	9.28e-05	0.000525347	-96.1442	-110.159	13	7	38.1427	0	0	0	FALSE
HNP00_001727	hypothetical protein	0.0292003	0.0701905	-57.066	-64.0857	13	7	5.1239	0	0	0	FALSE
HNP00_001728	uracil-DNA glycosylase	0.583094	0.7281	-85.2184	-87.5674	13	7	27.1608	0	0	0	FALSE
HNP00_001729	NADPH-dependent ferric siderophore reductase	0.7201	0.835685	-82.3929	-84.2321	13	7	18.9983	0	0	0	FALSE
HNP00_001730	uncharacterized membrane protein YjjP (DUF1212 family)	0.536286	0.689989	-85.4845	-88.0139	13	7	17.0352	0	0	0	FALSE
HNP00_001731	lipid II:glycine glycyltransferase (peptidoglycan interpeptide bridge formation enzyme)	2.76e-05	0.000181138	-119.469	-134.873	13	7	103.725	0	0	0	FALSE
HNP00_001732	endonuclease G	0.00045164	0.0020835	-133.565	-145.737	13	7	125.11	0	0	0	FALSE
HNP00_001733	L-serine dehydratase	0.226533	0.360451	-62.3567	-66.4373	13	7	6.1827	0	0	0	FALSE
HNP00_001734	glycine hydroxymethyltransferase	0.126173	0.22564	-87.4128	-92.3948	13	7	24.8115	0	0	0	FALSE
HNP00_001735	glycine cleavage system H protein	0.876354	0.943511	-64.4521	-65.6665	13	7	6.14792	0	0	0	FALSE
HNP00_001736	aminomethyltransferase	0.139556	0.244157	-78.8608	-83.6925	13	7	13.9885	0	0	0	FALSE
HNP00_001737	glycine dehydrogenase	0.00237669	0.00862874	-146.9	-157.086	13	7	325.933	0	0	0	FALSE
HNP00_001738	AcrR family transcriptional regulator	0.820561	0.910671	-52.1231	-53.576	13	7	3.76516	0	0	0	FALSE
HNP00_001739	DHA2 family multidrug resistance protein-like MFS transporter	0.285877	0.432394	-72.7928	-76.4901	13	7	8.7655	0	0	0	FALSE
HNP00_001740	putative membrane protein	0.952611	0.987488	-68.5947	-69.3945	13	7	6.84345	0	0	0	FALSE
HNP00_001741	RNA polymerase sigma factor for flagellar operon FliA	0.861173	0.935586	-102.308	-103.59	13	7	28.777	0	0	0	FALSE
HNP00_001742	hypothetical protein	0.00128813	0.00512076	-87.4541	-98.38	13	7	27.5393	0	0	0	FALSE
HNP00_001743	carbon storage regulator	0.733845	0.847051	-70.1436	-71.9316	13	7	8.95004	0	0	0	FALSE
HNP00_001753	putative glyoxalase superfamily protein PhnB	0.00879222	0.0261931	-84.9452	-93.5138	13	7	25.1174	0	0	0	FALSE
HNP00_001754	AraC-like DNA-binding protein	0.0694351	0.143393	-99.5421	-105.383	13	7	27.6798	0	0	0	FALSE
HNP00_001759	divalent metal cation (Fe/Co/Zn/Cd) transporter	0.00800379	0.0242731	-66.1021	-74.7889	13	7	8.59849	0	0	0	FALSE
HNP00_001761	ArsR family transcriptional regulator	0.616751	0.754472	-58.285	-60.5073	13	7	5.21596	0	0	0	FALSE
HNP00_001762	arsenate reductase	0.721116	0.836341	-85.4543	-87.2897	13	7	16.8963	0	0	0	FALSE
HNP00_001763	arsenate reductase	0.452444	0.607793	-57.7309	-60.603	13	7	5.27168	0	0	0	FALSE
HNP00_001764	glycine/D-amino acid oxidase-like deaminating enzyme	0.306494	0.455261	-79.9618	-83.5408	13	7	14.1624	0	0	0	FALSE
HNP00_001765	arsenate-mycothiol transferase	0.746002	0.853735	-58.386	-60.1284	13	7	5.63068	0	0	0	FALSE
HNP00_001766	iron(III) transport system substrate-binding protein	0.249453	0.388912	-114.89	-118.814	13	7	45.8812	0	0	0	FALSE
HNP00_001767	iron(III) transport system permease protein	0.00970335	0.0284279	-81.9915	-90.4356	13	7	14.0486	0	0	0	FALSE
HNP00_001769	MOSC domain-containing protein YiiM	0.684134	0.809654	-70.4352	-72.4077	13	7	12.4897	0	0	0	FALSE
HNP00_001770	MFS family permease	0.000478245	0.00217113	-119.662	-131.766	13	7	79.314	0	0	0	FALSE
HNP00_001771	hypothetical protein	1.39e-10	3.15e-09	-70.5149	-99.3065	13	7	24.682	0	0	0	FALSE
HNP00_001772	signal transduction histidine kinase	0.00150565	0.0058468	-69.1319	-79.8702	13	7	10.0829	0	0	0	FALSE
HNP00_001773	two-component system response regulator QseB	0.992808	1	-72.108	-72.4939	13	7	11.9748	0	0	0	FALSE
HNP00_001776	pimeloyl-ACP methyl ester carboxylesterase	0.0369409	0.0854733	-76.5324	-83.2384	13	7	12.1536	0	0	0	FALSE
HNP00_001777	hypothetical protein	0.146196	0.253296	-65.3869	-70.1488	13	7	6.40434	0	0	0	FALSE
HNP00_001778	DNA-binding IclR family transcriptional regulator	0.00124428	0.00498386	-87.3316	-98.299	13	7	25.2346	0	0	0	FALSE
HNP00_001779	NCS1 family nucleobase:cation symporter-1	2.98e-09	5.26e-08	-93.0275	-118.521	13	7	51.1234	0	0	0	FALSE
HNP00_001780	DNA-binding FadR family transcriptional regulator	0.967315	0.99568	-80.3103	-80.9982	13	7	16.1815	0	0	0	FALSE
HNP00_001781	putative amidohydrolase	0.00980058	0.0286223	-52.4264	-60.8578	13	7	4.48287	0	0	0	FALSE
HNP00_001782	amino acid transporter	0.000257457	0.00127832	-60.401	-73.2315	13	7	6.65403	0	0	0	FALSE
HNP00_001783	putative amidohydrolase	3.54e-14	1.66e-12	-52.6855	-90.2723	13	7	8.31279	0	0	0	FALSE
HNP00_001784	NCS1 nucleoside transporter family	1.93e-05	0.000133515	-118.067	-133.875	13	7	98.4727	0	0	0	FALSE
HNP00_001785	hypothetical protein	1.23e-07	1.53e-06	-95.6027	-117.048	13	7	36.7552	0	0	0	FALSE
HNP00_001786	flavodoxin	2.69e-14	1.31e-12	-75.1543	-113.03	13	7	52.9527	0	0	0	FALSE
HNP00_001787	diketogulonate reductase-like aldo/keto reductase	5.43e-09	8.79e-08	-60.7506	-85.5945	13	7	28.7701	0	0	0	FALSE
HNP00_001788	hypothetical protein	2.35e-20	3.35e-18	-94.2863	-146.75	13	7	122.726	0	0	0	FALSE
HNP00_001789	hypothetical protein	1.42e-16	9.74e-15	-72.9735	-116.359	13	7	41.8536	0	0	0	FALSE
HNP00_001790	quercetin dioxygenase-like cupin family protein	1.7e-25	6.99e-23	-85.295	-150.009	13	7	102.52	0	0	0	FALSE
HNP00_001791	MFS family permease	1.31e-29	1.22e-26	-123.636	-198.094	13	7	385.194	0	0	0	FALSE
HNP00_001792	hypothetical protein	6.75e-37	2.5e-33	-169.953	-261.605	13	7	2492.3	0	0	0	FALSE
HNP00_001793	NADPH:quinone reductase-like Zn-dependent oxidoreductase	3.27e-25	1.1e-22	-193.365	-257.402	13	7	4294.72	0	0	0	FALSE
HNP00_001794	AcrR family transcriptional regulator	0.192366	0.316823	-101.46	-105.8	13	7	35.8204	0	0	0	FALSE
HNP00_001795	flagellar hook protein FlgE	2.23e-07	2.65e-06	-71.2427	-92.0307	13	7	11.5553	0	0	0	FALSE
HNP00_001797	hypothetical protein	8.18e-07	8.67e-06	-51.4538	-70.8053	13	7	6.06243	0	0	0	FALSE
HNP00_001813	flagellar hook-associated protein 3 FlgL	6.82e-06	5.38e-05	-57.6135	-74.5982	13	7	6.34652	0	0	0	FALSE
HNP00_001814	flagellar assembly factor FliW	4.4e-08	6.16e-07	-79.5176	-102.085	13	7	18.5188	0	0	0	FALSE
HNP00_001815	amino acid transporter	0.00331395	0.0114766	-135.923	-145.704	13	7	150.232	0	0	0	FALSE
HNP00_001816	hypothetical protein	0.000118361	0.000651336	-198.67	-212.404	13	7	2506.56	0	0	0	FALSE
HNP00_001817	hypothetical protein	0.00219276	0.00807642	-80.0757	-90.3597	13	7	16.4923	0	0	0	FALSE
HNP00_001825	amino acid transporter	0.589412	0.732617	-64.047	-66.3721	13	7	6.81922	0	0	0	FALSE
HNP00_001826	hypothetical protein	3.82e-05	0.000241271	-140.319	-155.352	13	7	195.475	0	0	0	FALSE
HNP00_001827	two-component system CitB family response regulator	9.55e-08	1.23e-06	-117.827	-139.546	13	7	106.065	0	0	0	FALSE
HNP00_001828	two-component system CitB family sensor kinase	0.000329223	0.00158583	-134.315	-146.858	13	7	140.796	0	0	0	FALSE
HNP00_001833	hypothetical protein	0.849575	0.929699	-79.5028	-80.8353	13	7	11.6406	0	0	0	FALSE
HNP00_001834	hypothetical protein	0.648052	0.780144	-63.4938	-65.5996	13	7	7.00041	0	0	0	FALSE
HNP00_001835	dextranase	0.182169	0.304079	-86.8031	-91.2283	13	7	27.2141	0	0	0	FALSE
HNP00_001836	multiple sugar transport system permease protein	0.394217	0.549151	-66.7442	-69.8764	13	7	8.02009	0	0	0	FALSE
HNP00_001837	multiple sugar transport system permease protein	0.0690547	0.142847	-59.6835	-65.5325	13	7	7.52635	0	0	0	FALSE
HNP00_001838	multiple sugar transport system substrate-binding protein	0.000423653	0.00196998	-76.9432	-89.1898	13	7	17.2215	0	0	0	FALSE
HNP00_001839	oligo-1,6-glucosidase	0.0069147	0.0215334	-88.5945	-97.4647	13	7	28.2341	0	0	0	FALSE
HNP00_001840	putative NBD/HSP70 family sugar kinase	0.0871932	0.17102	-87.7276	-93.2468	13	7	20.6371	0	0	0	FALSE
HNP00_001841	hypothetical protein	0.32388	0.473874	-58.0162	-61.4999	13	7	5.30383	0	0	0	FALSE
HNP00_001842	uncharacterized protein YndB with AHSA1/START domain	0.981248	1	-85.2006	-85.7539	13	7	17.5104	0	0	0	FALSE
HNP00_001845	DNA-binding PadR family transcriptional regulator	1e-06	1.04e-05	-142.399	-161.525	13	7	287.978	0	0	0	FALSE
HNP00_001846	imidazolonepropionase-like amidohydrolase	4.54e-06	3.82e-05	-124.227	-141.669	13	7	124.203	0	0	0	FALSE
HNP00_001847	putative MFS transporter	0.0062747	0.0198487	-74.4455	-83.437	13	7	14.6696	0	0	0	FALSE
HNP00_001849	DNA-binding GntR family transcriptional regulator	0.239313	0.376425	-84.4521	-88.4439	13	7	17.36	0	0	0	FALSE
HNP00_001850	endo-alpha-N-acetylgalactosaminidase	0.0193205	0.0506072	-75.7702	-83.3318	13	7	14.5247	0	0	0	FALSE
HNP00_001851	DNA-binding LacI/PurR family transcriptional regulator	1.08e-05	7.94e-05	-110.477	-126.944	13	7	57.8492	0	0	0	FALSE
HNP00_001853	Na+/H+-dicarboxylate symporter	0.673024	0.801106	-121.525	-123.538	13	7	58.1586	0	0	0	FALSE
HNP00_001856	hypothetical protein	0.695326	0.817492	-56.5262	-58.4573	13	7	5.11446	0	0	0	FALSE
HNP00_001857	putative dehydrogenase	0.105726	0.197937	-57.6056	-62.8472	13	7	5.3674	0	0	0	FALSE
HNP00_001861	multiple sugar transport system permease protein/sorbitol/mannitol transport system permease protein	0.73168	0.845365	-70.5157	-72.3117	13	7	8.44643	0	0	0	FALSE
HNP00_001862	multiple sugar transport system permease protein	0.588517	0.731995	-66.4711	-68.7995	13	7	10.128	0	0	0	FALSE
HNP00_001863	multiple sugar transport system substrate-binding protein	1.68e-09	3.1e-08	-60.1284	-86.2423	13	7	8.71668	0	0	0	FALSE
HNP00_001864	putative dehydrogenase	0.45164	0.607274	-57.3077	-60.1832	13	7	5.18778	0	0	0	FALSE
HNP00_001865	putative NBD/HSP70 family sugar kinase	0.404073	0.558302	-96.3353	-99.4219	13	7	31.5892	0	0	0	FALSE
HNP00_001866	AraC-like DNA-binding protein	0.519872	0.674905	-97.0075	-99.6018	13	7	29.5152	0	0	0	FALSE
HNP00_001869	protein-disulfide isomerase	2.48e-07	2.91e-06	-91.4618	-112.131	13	7	31.5191	0	0	0	FALSE
HNP00_001870	trehalose 6-phosphate synthase	1	1	-91.5835	-91.3358	13	7	26.8109	0	0	0	FALSE
HNP00_001871	trehalose 6-phosphate phosphatase	0.9283	0.97482	-65.7766	-66.7287	13	7	11.4554	0	0	0	FALSE
HNP00_001872	multiple sugar transport system ATP-binding protein	0.865081	0.938373	-157.907	-159.172	13	7	549.331	0	0	0	FALSE
HNP00_001873	hypothetical protein	0.633021	0.76861	-102.404	-104.565	13	7	68.5593	0	0	0	FALSE
HNP00_001874	DNA-binding GntR family transcriptional regulator	1.96e-05	0.000134829	-90.0647	-105.859	13	7	28.3816	0	0	0	FALSE
HNP00_001875	cytosine/adenosine deaminase-related metal-dependent hydrolase	0.0925087	0.17852	-86.7929	-92.2274	13	7	23.6792	0	0	0	FALSE
HNP00_001876	CP family cyanate transporter-like MFS transporter	0.051541	0.111989	-69.0321	-75.2863	13	7	7.0874	0	0	0	FALSE
HNP00_001877	glycolate oxidase	0.618621	0.755693	-94.2751	-96.4904	13	7	51.3618	0	0	0	FALSE
HNP00_001878	ribosomal protein S18 acetylase RimI-like enzyme	0.36794	0.520477	-85.2784	-88.5363	13	7	19.1153	0	0	0	FALSE
HNP00_001879	hypothetical protein	0.338794	0.489898	-81.017	-84.4219	13	7	19.1011	0	0	0	FALSE
HNP00_001883	DNA-binding NarL/FixJ family response regulator	0.71333	0.830688	-85.1714	-87.0358	13	7	21.8822	0	0	0	FALSE
HNP00_001884	signal transduction histidine kinase/phage shock protein PspC (stress-responsive transcriptional regulator)	0.82179	0.911292	-93.5181	-94.9661	13	7	35.5162	0	0	0	FALSE
HNP00_001885	phage shock protein PspC (stress-responsive transcriptional regulator)	0.0075017	0.0229295	-130.397	-139.165	13	7	115.253	0	0	0	FALSE
HNP00_001886	hypothetical protein	0.0158192	0.0431423	-87.5199	-95.3401	13	7	18.352	0	0	0	FALSE
HNP00_001887	phage shock protein PspC (stress-responsive transcriptional regulator)	0.0376246	0.0864084	-96.298	-102.979	13	7	27.5839	0	0	0	FALSE
HNP00_001888	hypothetical protein	0.0497044	0.108956	-82.7035	-89.0074	13	7	15.3791	0	0	0	FALSE
HNP00_001889	6-phosphofructokinase 1	0.963256	0.992421	-90.7754	-91.4964	13	7	47.6047	0	0	0	FALSE
HNP00_001890	GNAT superfamily N-acetyltransferase	0.561892	0.711526	-82.2005	-84.6305	13	7	15.0238	0	0	0	FALSE
HNP00_001891	EmrB/QacA subfamily drug resistance transporter	0.000284	0.00139888	-125.105	-137.821	13	7	141.356	0	0	0	FALSE
HNP00_001892	DNA-binding PadR family transcriptional regulator	0.0121694	0.0345606	-97.4569	-105.613	13	7	33.9645	0	0	0	FALSE
HNP00_001893	hypothetical protein	0.0897798	0.174907	-109.151	-114.628	13	7	44.8303	0	0	0	FALSE
HNP00_001894	hypothetical protein	0.252681	0.392953	-142.776	-146.679	13	7	181.048	0	0	0	FALSE
HNP00_001895	multimeric flavodoxin WrbA	0.0349162	0.0815004	-86.341	-93.1225	13	7	20.1174	0	0	0	FALSE
HNP00_001896	hypothetical protein	2.28e-06	2.1e-05	-76.1003	-94.313	13	7	19.0002	0	0	0	FALSE
HNP00_001898	hypothetical protein	0.654538	0.785403	-61.5156	-63.5974	13	7	5.42014	0	0	0	FALSE
HNP00_001899	DNA-binding response OmpR family regulator	3.08e-13	1.28e-11	-122.552	-157.851	13	7	158.773	0	0	0	FALSE
HNP00_001900	mycothiol synthase	0.0981834	0.187423	-79.2083	-84.5571	13	7	23.0056	0	0	0	FALSE
HNP00_001901	polyphosphate kinase	0.190971	0.315507	-105.381	-109.733	13	7	75.9227	0	0	0	FALSE
HNP00_001902	8-oxo-dGTP diphosphatase	0.811867	0.904703	-77.0201	-78.508	13	7	15.0349	0	0	0	FALSE
HNP00_001903	thymidylate synthase	0.0871272	0.170981	-106.667	-112.188	13	7	58.9883	0	0	0	FALSE
HNP00_001904	dihydrofolate reductase	0.197299	0.323511	-82.5833	-86.8837	13	7	18.7465	0	0	0	FALSE
HNP00_001906	aspartate-semialdehyde dehydrogenase	0.616759	0.754472	-126.487	-128.709	13	7	92.8156	0	0	0	FALSE
HNP00_001907	uncharacterized protein YukE	0.0302286	0.0719166	-72.3544	-79.3282	13	7	7.80208	0	0	0	FALSE
HNP00_001908	hypothetical protein	0.0239652	0.0597761	-75.8982	-83.1784	13	7	10.3302	0	0	0	FALSE
HNP00_001909	hypothetical protein	0.709988	0.828097	-67.4278	-69.3045	13	7	7.02966	0	0	0	FALSE
HNP00_001910	hypothetical protein	0.989533	1	-93.2356	-93.6791	13	7	33.9706	0	0	0	FALSE
HNP00_001911	drug/metabolite transporter (DMT)-like permease	0.297251	0.445097	-62.8692	-66.5004	13	7	4.70717	0	0	0	FALSE
HNP00_001913	hypothetical protein	0.911486	0.96259	-60.1807	-61.2244	13	7	4.447	0	0	0	FALSE
HNP00_001915	UDP-N-acetylmuramate dehydrogenase	0.0691556	0.142975	-92.4411	-98.288	13	7	38.0549	0	0	0	FALSE
HNP00_001917	acyl dehydratase	0.605823	0.746263	-69.9567	-72.2199	13	7	7.87101	0	0	0	FALSE
HNP00_001918	acyl dehydratase	0.904264	0.959083	-73.8166	-74.8974	13	7	9.89326	0	0	0	FALSE
HNP00_001919	2-polyprenyl-6-methoxyphenol hydroxylase-like FAD-dependent oxidoreductase	0.000647745	0.00281319	-95.7235	-107.469	13	7	38.061	0	0	0	FALSE
HNP00_001920	putative membrane channel-forming protein YqfA (hemolysin III family)	0.590745	0.733781	-68.1775	-70.4975	13	7	9.03077	0	0	0	FALSE
HNP00_001921	citrate lyase subunit beta/citryl-CoA lyase	0.785764	0.885297	-104.761	-106.352	13	7	50.9396	0	0	0	FALSE
HNP00_001924	NitT/TauT family transport system permease protein	0.806181	0.900148	-59.274	-60.7846	13	7	4.10825	0	0	0	FALSE
HNP00_001925	taurine dioxygenase	0.461173	0.616624	-64.087	-66.9219	13	7	7.07276	0	0	0	FALSE
HNP00_001926	putative oxidoreductase	0.570686	0.718735	-83.0248	-85.421	13	7	10.8028	0	0	0	FALSE
HNP00_001927	alpha-glucosidase	0.97737	0.999323	-91.2263	-91.8214	13	7	17.8757	0	0	0	FALSE
HNP00_001928	putative NBD/HSP70 family sugar kinase	0.000174943	0.000906234	-85.4744	-98.755	13	7	19.7339	0	0	0	FALSE
HNP00_001929	CPA1 family monovalent cation:H+ antiporter	0.549019	0.701413	-69.9863	-72.466	13	7	9.03967	0	0	0	FALSE
HNP00_001930	uncharacterized protein YbjT (DUF2867 family)	0.956105	0.988623	-62.9876	-63.7626	13	7	6.59518	0	0	0	FALSE
HNP00_001933	signal transduction histidine kinase	0.000974773	0.00403058	-72.2059	-83.4653	13	7	11.4881	0	0	0	FALSE
HNP00_001934	hypothetical protein	0.0048632	0.0159484	-59.3052	-68.6134	13	7	7.15203	0	0	0	FALSE
HNP00_001935	DNA-binding response OmpR family regulator	0.351806	0.503997	-119.55	-122.888	13	7	117.014	0	0	0	FALSE
HNP00_001936	HPt (histidine-containing phosphotransfer) domain-containing protein	1.33e-05	9.57e-05	-86.8026	-103.031	13	7	24.6915	0	0	0	FALSE
HNP00_001937	tight adherence protein C	0.00539393	0.0174117	-60.3556	-69.5353	13	7	6.58742	0	0	0	FALSE
HNP00_001938	tight adherence protein B	0.00716377	0.022179	-59.4042	-68.2301	13	7	5.24033	0	0	0	FALSE
HNP00_001939	pilus assembly protein CpaF	0.014461	0.0400933	-70.194	-78.1297	13	7	10.2115	0	0	0	FALSE
HNP00_001940	pilus assembly protein CpaE	0.00664288	0.0209141	-66.7886	-75.7089	13	7	7.16092	0	0	0	FALSE
HNP00_001941	pilus assembly protein CpaB	0.000102881	0.000572951	-59.436	-73.3314	13	7	6.90227	0	0	0	FALSE
HNP00_001942	Flp pilus assembly protein TadG	0.00289847	0.0101997	-77.0544	-86.9987	13	7	14.5385	0	0	0	FALSE
HNP00_001943	Flp pilus assembly protein TadG	0.000338818	0.00162571	-62.8761	-75.3852	13	7	8.70433	0	0	0	FALSE
HNP00_001944	pilus assembly protein Flp/PilA	3.84e-05	0.000242508	-91.0602	-106.086	13	7	39.316	0	0	0	FALSE
HNP00_001945	pilus assembly protein Flp/PilA	0.000143305	0.000763676	-104.391	-117.903	13	7	70.1923	0	0	0	FALSE
HNP00_001946	nucleoid-associated protein YgaU	0.307365	0.456189	-91.5635	-95.1376	13	7	25.4244	0	0	0	FALSE
HNP00_001947	ATP-dependent RNA helicase DeaD	3.18e-06	2.86e-05	-133.342	-151.181	13	7	179.968	0	0	0	FALSE
HNP00_001948	MOSC domain-containing protein YiiM	0.813116	0.905187	-134.72	-136.203	13	7	121.902	0	0	0	FALSE
HNP00_001949	two-component system KDP operon response regulator KdpE	0.695558	0.817492	-61.9441	-63.8743	13	7	8.2696	0	0	0	FALSE
HNP00_001950	two-component system sensor histidine kinase KdpD	0.630775	0.766812	-98.236	-100.406	13	7	52.3919	0	0	0	FALSE
HNP00_001951	glutaryl-CoA dehydrogenase	0.10105	0.192065	-78.3018	-83.609	13	7	16.6257	0	0	0	FALSE
HNP00_001952	putative MFS family arabinose efflux permease	0.311136	0.459945	-105.495	-109.048	13	7	56.2144	0	0	0	FALSE
HNP00_001953	DNA-binding HxlR family transcriptional regulator	0.044078	0.0987826	-104.652	-111.12	13	7	51.8249	0	0	0	FALSE
HNP00_001954	hypothetical protein	0.418836	0.574081	-116.682	-119.701	13	7	81.1159	0	0	0	FALSE
HNP00_001955	cystathionine gamma-synthase	0.0897876	0.174907	-93.0591	-98.5364	13	7	43.5031	0	0	0	FALSE
HNP00_001956	cystathionine beta-synthase	0.698785	0.818892	-99.1617	-101.08	13	7	39.9709	0	0	0	FALSE
HNP00_001957	catechol 2,3-dioxygenase-like lactoylglutathione lyase family enzyme	0.0107651	0.0310962	-89.8044	-98.1169	13	7	28.5728	0	0	0	FALSE
HNP00_001958	hypothetical protein	0.00624229	0.0197886	-121.366	-130.364	13	7	92.0345	0	0	0	FALSE
HNP00_001959	3-methyladenine DNA glycosylase/8-oxoguanine DNA glycosylase	0.885107	0.94863	-86.4242	-87.5981	13	7	23.059	0	0	0	FALSE
HNP00_001960	uncharacterized protein YukE	6.65e-05	0.00039344	-79.8664	-94.2635	13	7	15.2721	0	0	0	FALSE
HNP00_001961	hypothetical protein	8.19e-06	6.33e-05	-68.8242	-85.6029	13	7	9.60276	0	0	0	FALSE
HNP00_001962	fatty-acyl-CoA synthase	4.82e-13	1.83e-11	-127.793	-162.618	13	7	153.835	0	0	0	FALSE
HNP00_001963	quinol monooxygenase YgiN	3.09e-06	2.8e-05	-120.862	-138.734	13	7	89.973	0	0	0	FALSE
HNP00_001964	thioredoxin 1	4.66e-05	0.000285678	-159.615	-174.42	13	7	482.647	0	0	0	FALSE
HNP00_001965	AcrR family transcriptional regulator	1.61e-06	1.54e-05	-115.04	-133.639	13	7	71.5931	0	0	0	FALSE
HNP00_001966	ABC-2 type transport system ATP-binding protein	3.09e-07	3.55e-06	-129.612	-150.038	13	7	122.81	0	0	0	FALSE
HNP00_001967	ABC-2 type transport system permease protein	4.13e-07	4.64e-06	-131.816	-151.924	13	7	147.48	0	0	0	FALSE
HNP00_001968	acyl-CoA thioesterase FadM	0.00491251	0.0160816	-100.508	-109.803	13	7	29.1892	0	0	0	FALSE
HNP00_001969	hypothetical protein	0.00952864	0.0280267	-55.4086	-63.8756	13	7	6.13632	0	0	0	FALSE
HNP00_001971	hypothetical protein	5.34e-06	4.36e-05	-114.12	-131.38	13	7	67.0525	0	0	0	FALSE
HNP00_001972	high-affinity iron transporter	0.00750091	0.0229295	-90.7146	-99.4828	13	7	21.8601	0	0	0	FALSE
HNP00_001973	iron uptake system component EfeO	0.0051283	0.0166558	-68.8405	-78.0829	13	7	7.21028	0	0	0	FALSE
HNP00_001974	deferrochelatase/peroxidase EfeB	0.0568785	0.121592	-64.6546	-70.7733	13	7	5.56394	0	0	0	FALSE
HNP00_001975	heat shock protein HtpX	0.0381956	0.087449	-91.1236	-97.7847	13	7	30.633	0	0	0	FALSE
HNP00_001978	Fur family ferric uptake transcriptional regulator	1.41e-10	3.16e-09	-120.994	-149.775	13	7	121.074	0	0	0	FALSE
HNP00_001979	catalase	1.21e-05	8.82e-05	-180.001	-196.335	13	7	982.498	0	0	0	FALSE
HNP00_001980	polysaccharide pyruvyl transferase WcaK-like protein	0.943536	0.983429	-101.031	-101.891	13	7	36.9737	0	0	0	FALSE
HNP00_001981	uncharacterized protein (TIGR02453 family)	0.0429259	0.0967999	-102.429	-108.932	13	7	40.3442	0	0	0	FALSE
HNP00_001982	APA family basic amino acid/polyamine antiporter	0.520724	0.675373	-119.288	-121.878	13	7	61.5766	0	0	0	FALSE
HNP00_001983	hypothetical protein	0.000190748	0.000978539	-95.8966	-109.077	13	7	31.7919	0	0	0	FALSE
HNP00_001984	propanol-preferring alcohol dehydrogenase	0.0164014	0.0443389	-136.213	-143.986	13	7	158.123	0	0	0	FALSE
HNP00_001985	aldehyde dehydrogenase	9.87e-05	0.000553167	-163.683	-177.625	13	7	494.433	0	0	0	FALSE
HNP00_001986	hypothetical protein	0.115073	0.210664	-49.0396	-54.1574	13	7	3.40314	0	0	0	FALSE
HNP00_001987	hypothetical protein	0.451733	0.607274	-91.1417	-94.0169	13	7	19.431	0	0	0	FALSE
HNP00_001989	fructuronate reductase	0.00355597	0.0122234	-61.311	-71.0051	13	7	6.34755	0	0	0	FALSE
HNP00_001990	2-dehydro-3-deoxygluconokinase	0.10942	0.203122	-61.3279	-66.5195	13	7	5.10711	0	0	0	FALSE
HNP00_001991	mannonate dehydratase	0.00745996	0.0228669	-59.2056	-67.9808	13	7	6.11368	0	0	0	FALSE
HNP00_001992	L-idonate 5-dehydrogenase	0.0857442	0.168714	-67.5769	-73.12	13	7	8.03766	0	0	0	FALSE
HNP00_001993	MHS family metabolite:H+ symporter-like MFS transporter	0.262034	0.40328	-84.1978	-88.0407	13	7	18.3755	0	0	0	FALSE
HNP00_001994	DNA-binding GntR family transcriptional regulator	0.661289	0.791456	-74.9009	-76.9578	13	7	15.3093	0	0	0	FALSE
HNP00_001995	amidase	0.4119	0.566658	-113.243	-116.294	13	7	75.8404	0	0	0	FALSE
HNP00_001996	ferredoxin--NADP+ reductase	0.422343	0.576543	-85.0704	-88.0742	13	7	16.0768	0	0	0	FALSE
HNP00_001997	chloramphenicol-sensitive protein RarD	3.28e-08	4.69e-07	-126.046	-148.935	13	7	182.64	0	0	0	FALSE
HNP00_001998	nucleotide-binding universal stress UspA family protein	0.0501866	0.109753	-88.1908	-94.4815	13	7	28.2347	0	0	0	FALSE
HNP00_001999	4-aminobutyrate aminotransferase/(S)-3-amino-2-methylpropionate transaminase	0.0174369	0.0466284	-111.005	-118.699	13	7	52.2811	0	0	0	FALSE
HNP00_002000	aldehyde dehydrogenase (NAD+)	0.0179024	0.0475644	-105.044	-112.704	13	7	39.0575	0	0	0	FALSE
HNP00_002001	purine catabolism regulator	0.256897	0.398341	-88.1261	-92.0017	13	7	17.9615	0	0	0	FALSE
HNP00_002002	L,D-peptidoglycan transpeptidase YkuD (ErfK/YbiS/YcfS/YnhG family)	0.0350045	0.0815752	-108.158	-114.937	13	7	64.6565	0	0	0	FALSE
HNP00_002003	hypothetical protein	0.000164642	0.000864953	-101.188	-114.539	13	7	52.8154	0	0	0	FALSE
HNP00_002004	CP family cyanate transporter-like MFS transporter	1.19e-05	8.66e-05	-79.2982	-95.6551	13	7	15.4099	0	0	0	FALSE
HNP00_002006	glyoxylase-like metal-dependent hydrolase (beta-lactamase superfamily II)/rhodanese-related sulfurtransferase	0.236728	0.372834	-98.5146	-102.524	13	7	52.5949	0	0	0	FALSE
HNP00_002007	ferredoxin--NADP+ reductase	0.0147912	0.0408188	-66.0788	-73.9855	13	7	6.67186	0	0	0	FALSE
HNP00_002008	uroporphyrin-III C-methyltransferase/precorrin-2 dehydrogenase/sirohydrochlorin ferrochelatase	0.0762281	0.154413	-79.1681	-84.8782	13	7	11.1706	0	0	0	FALSE
HNP00_002009	alkanesulfonate monooxygenase SsuD/methylene tetrahydromethanopterin reductase-like flavin-dependent oxidoreductase (luciferase family)	0.308298	0.457391	-87.2715	-90.8403	13	7	19.3702	0	0	0	FALSE
HNP00_002012	NitT/TauT family transport system substrate-binding protein	0.282842	0.42959	-69.6666	-73.382	13	7	8.73495	0	0	0	FALSE
HNP00_002013	sulfate adenylyltransferase subunit 1	0.123025	0.221504	-72.0299	-77.0493	13	7	7.44703	0	0	0	FALSE
HNP00_002016	sulfite reductase (ferredoxin)	0.00775773	0.0236376	-77.415	-86.141	13	7	10.4688	0	0	0	FALSE
HNP00_002017	sirohydrochlorin ferrochelatase	0.753756	0.86021	-51.1528	-52.8659	13	7	3.37152	0	0	0	FALSE
HNP00_002019	hypothetical protein	0.525372	0.679333	-70.4008	-72.9733	13	7	10.7987	0	0	0	FALSE
HNP00_002021	heptaprenyl diphosphate synthase	0.294224	0.441851	-75.3174	-78.966	13	7	13.0232	0	0	0	FALSE
HNP00_002022	geranylgeranyl reductase family protein	0.323157	0.473377	-74.51	-77.9975	13	7	8.6904	0	0	0	FALSE
HNP00_002023	demethylmenaquinone methyltransferase/2-methoxy-6-polyprenyl-1,4-benzoquinol methylase	0.508144	0.665034	-114.169	-116.811	13	7	60.2557	0	0	0	FALSE
HNP00_002024	menaquinone-specific isochorismate synthase	0.436811	0.592369	-80.8889	-83.8287	13	7	14.0962	0	0	0	FALSE
HNP00_002025	polar amino acid transport system substrate-binding protein	0.00403704	0.0137108	-89.721	-99.2591	13	7	35.2208	0	0	0	FALSE
HNP00_002026	polar amino acid transport system permease protein	0.695607	0.817492	-99.0539	-100.984	13	7	42.503	0	0	0	FALSE
HNP00_002027	polar amino acid transport system ATP-binding protein	0.214507	0.346066	-86.3018	-90.4698	13	7	21.2666	0	0	0	FALSE
HNP00_002028	2-succinyl-5-enolpyruvyl-6-hydroxy-3-cyclohexene-1-carboxylate synthase	0.110386	0.20448	-89.9887	-95.1674	13	7	20.5851	0	0	0	FALSE
HNP00_002030	O-succinylbenzoate synthase	0.347196	0.49855	-63.6422	-67.0038	13	7	6.2283	0	0	0	FALSE
HNP00_002031	glycogen debranching enzyme	0.0827782	0.164009	-82.5266	-88.1199	13	7	18.0842	0	0	0	FALSE
HNP00_002032	glycosyltransferase involved in cell wall biosynthesis	0.00277865	0.00983399	-68.7376	-78.7336	13	7	11.3471	0	0	0	FALSE
HNP00_002033	nitrogen fixation-related uncharacterized protein	0.144975	0.25162	-95.0025	-99.777	13	7	29.538	0	0	0	FALSE
HNP00_002034	hypothetical protein	0.438534	0.593621	-69.0941	-72.0264	13	7	6.45542	0	0	0	FALSE
HNP00_002038	peptidoglycan/LPS O-acetylase OafA/YrhL	0.000160241	0.000843025	-54.4712	-67.8538	13	7	6.17816	0	0	0	FALSE
HNP00_002040	MFS family permease	0.666573	0.795214	-65.9059	-67.9432	13	7	7.43122	0	0	0	FALSE
HNP00_002043	MinD-like ATPase involved in chromosome partitioning or flagellar assembly	0.289426	0.435844	-68.4291	-72.1056	13	7	10.3037	0	0	0	FALSE
HNP00_002046	hypothetical protein	5.58e-06	4.5e-05	-64.222	-81.4329	13	7	9.1425	0	0	0	FALSE
HNP00_002047	glyoxylase-like metal-dependent hydrolase (beta-lactamase superfamily II)	0.335278	0.485949	-91.1733	-94.5965	13	7	27.6535	0	0	0	FALSE
HNP00_002048	hypothetical protein	0.666854	0.795294	-101.786	-103.823	13	7	33.2606	0	0	0	FALSE
HNP00_002049	diguanylate cyclase (GGDEF)-like protein	0.0894561	0.174444	-104.628	-110.11	13	7	37.9136	0	0	0	FALSE
HNP00_002050	SAM-dependent methyltransferase	0.904127	0.959083	-79.7265	-80.8079	13	7	11.3428	0	0	0	FALSE
HNP00_002051	EAL domain-containing protein (putative c-di-GMP-specific phosphodiesterase class I)	0.00128259	0.00510421	-116.851	-127.782	13	7	109.51	0	0	0	FALSE
HNP00_002052	AcrR family transcriptional regulator	0.806106	0.900148	-124.653	-126.163	13	7	88.0109	0	0	0	FALSE
HNP00_002053	glycine/D-amino acid oxidase-like deaminating enzyme/nitrite reductase/ring-hydroxylating ferredoxin subunit	0.000933252	0.00387618	-140.316	-151.627	13	7	242.972	0	0	0	FALSE
HNP00_002054	Mg-chelatase subunit ChlD	0.0373687	0.0860872	-63.2905	-69.981	13	7	6.31062	0	0	0	FALSE
HNP00_002057	hypothetical protein	0.779339	0.881539	-69.7276	-71.3431	13	7	9.87283	0	0	0	FALSE
HNP00_002061	hypothetical protein	0.715492	0.832161	-78.5947	-80.451	13	7	11.8455	0	0	0	FALSE
HNP00_002062	hypothetical protein	0.0938179	0.180576	-120.006	-125.421	13	7	79.3045	0	0	0	FALSE
HNP00_002063	pyruvate dehydrogenase E2 component (dihydrolipoamide acetyltransferase)	0.954226	0.988058	-104.967	-105.755	13	7	49.0639	0	0	0	FALSE
HNP00_002064	pyruvate dehydrogenase E1 component beta subunit	0.219213	0.351366	-99.3571	-103.49	13	7	40.5332	0	0	0	FALSE
HNP00_002065	pyruvate dehydrogenase E1 component alpha subunit	0.00146813	0.00574398	-101.205	-111.974	13	7	39.8372	0	0	0	FALSE
HNP00_002066	DNA-binding Lrp family transcriptional regulator	0.184236	0.306289	-62.2192	-66.6269	13	7	5.46411	0	0	0	FALSE
HNP00_002067	lipopolysaccharide/colanic/teichoic acid biosynthesis glycosyltransferase	0.716151	0.832405	-109.8	-111.654	13	7	38.3592	0	0	0	FALSE
HNP00_002068	glycosyltransferase involved in cell wall biosynthesis	0.460978	0.616624	-114.946	-117.782	13	7	44.4035	0	0	0	FALSE
HNP00_002069	sugar O-acyltransferase (sialic acid O-acetyltransferase NeuD family)	0.00414645	0.0139431	-55.7621	-65.2671	13	7	5.60691	0	0	0	FALSE
HNP00_002070	glycosyltransferase involved in cell wall biosynthesis	0.0718925	0.147265	-58.0617	-63.8542	13	7	6.47706	0	0	0	FALSE
HNP00_002071	O-antigen/teichoic acid export membrane protein	0.993419	1	-61.6038	-61.9773	13	7	4.97747	0	0	0	FALSE
HNP00_002072	UDP-N-acetylglucosamine 2-epimerase (non-hydrolyzing)	0.59387	0.736185	-50.7145	-53.0227	13	7	4.20463	0	0	0	FALSE
HNP00_002073	UDP-2-acetamido-2,6-beta-L-arabino-hexul-4-ose reductase	0.613573	0.75256	-53.2991	-55.5332	13	7	3.92704	0	0	0	FALSE
HNP00_002074	UDP-glucose 4-epimerase	0.431815	0.586778	-56.1898	-59.1516	13	7	5.0365	0	0	0	FALSE
HNP00_002075	dTDP-4-amino-4,6-dideoxygalactose transaminase	0.909397	0.960976	-57.0261	-58.0806	13	7	4.60919	0	0	0	FALSE
HNP00_002076	dTDP-glucose 4,6-dehydratase	0.780436	0.881973	-71.2195	-72.8308	13	7	7.99019	0	0	0	FALSE
HNP00_002077	capsular exopolysaccharide synthesis family protein	0.909416	0.960976	-77.6645	-78.7189	13	7	16.6329	0	0	0	FALSE
HNP00_002078	LCP family protein required for cell wall assembly	0.85349	0.930293	-60.8277	-62.1434	13	7	6.28636	0	0	0	FALSE
HNP00_002079	protein-tyrosine phosphatase	0.962275	0.992081	-61.9514	-62.6801	13	7	6.40397	0	0	0	FALSE
HNP00_002081	putative membrane protein	0.0716453	0.146895	-51.4246	-57.2219	13	7	3.83872	0	0	0	FALSE
HNP00_002082	hypothetical protein	0.00135643	0.00535783	-59.8252	-70.689	13	7	6.9646	0	0	0	FALSE
HNP00_002083	putative iron-regulated membrane protein	1.03e-05	7.67e-05	-69.9621	-86.487	13	7	9.59597	0	0	0	FALSE
HNP00_002084	uncharacterized protein YcnI	0.000547145	0.00242456	-75.2593	-87.2044	13	7	14.21	0	0	0	FALSE
HNP00_002085	hypothetical protein	1.19e-06	1.2e-05	-83.7802	-102.716	13	7	23.1592	0	0	0	FALSE
HNP00_002086	hypothetical protein	4.59e-07	5.09e-06	-87.702	-107.693	13	7	54.8597	0	0	0	FALSE
HNP00_002087	enoyl-CoA hydratase/carnithine racemase	3.92e-13	1.56e-11	-124.203	-159.249	13	7	188.119	0	0	0	FALSE
HNP00_002088	ring-1,2-phenylacetyl-CoA epoxidase subunit PaaE	5.06e-22	9.88e-20	-128.469	-184.912	13	7	405.548	0	0	0	FALSE
HNP00_002089	ring-1,2-phenylacetyl-CoA epoxidase subunit PaaD	6.5e-16	4.08e-14	-129.567	-171.357	13	7	265.523	0	0	0	FALSE
HNP00_002090	ring-1,2-phenylacetyl-CoA epoxidase subunit PaaC	5.49e-20	6.79e-18	-147.434	-199.015	13	7	718.17	0	0	0	FALSE
HNP00_002091	ring-1,2-phenylacetyl-CoA epoxidase subunit PaaB	1.94e-20	2.88e-18	-125.213	-177.874	13	7	273.295	0	0	0	FALSE
HNP00_002092	ring-1,2-phenylacetyl-CoA epoxidase subunit PaaA	2.72e-23	7.2e-21	-139.948	-199.419	13	7	738.684	0	0	0	FALSE
HNP00_002095	plastocyanin	0.586586	0.730949	-102.072	-104.408	13	7	34.2725	0	0	0	FALSE
HNP00_002096	LCP family protein required for cell wall assembly	0.000517382	0.00232321	-114.62	-126.631	13	7	68.4756	0	0	0	FALSE
HNP00_002097	hypothetical protein	0.541378	0.695432	-58.5485	-61.058	13	7	4.49819	0	0	0	FALSE
HNP00_002100	oligopeptidase B	0.0445943	0.0995787	-77.1771	-83.6288	13	7	15.6182	0	0	0	FALSE
HNP00_002101	signal transduction histidine kinase/CheY-like chemotaxis protein	0.0430871	0.0970309	-86.496	-92.9944	13	7	21.1139	0	0	0	FALSE
HNP00_002102	hypothetical protein	1.76e-08	2.66e-07	-119.287	-142.855	13	7	115.485	0	0	0	FALSE
HNP00_002103	DNA-binding response OmpR family regulator	0.656956	0.78754	-92.3882	-94.4611	13	7	25.7851	0	0	0	FALSE
HNP00_002104	RimJ/RimL family protein N-acetyltransferase	0.907501	0.959499	-66.4651	-67.5294	13	7	6.75835	0	0	0	FALSE
HNP00_002105	acyl-CoA thioesterase	8.95e-22	1.58e-19	-92.9299	-148.784	13	7	66.1665	0	0	0	FALSE
HNP00_002106	phenylacetate-CoA ligase	1.41e-30	1.74e-27	-117.141	-193.892	13	7	241.396	0	0	0	FALSE
HNP00_002107	AcrR family transcriptional regulator	3.17e-25	1.1e-22	-112.223	-176.292	13	7	124.537	0	0	0	FALSE
HNP00_002108	catechol 2,3-dioxygenase-like lactoylglutathione lyase family enzyme	0.0012373	0.00496189	-185.081	-196.055	13	7	969.256	0	0	0	FALSE
HNP00_002109	uncharacterized protein with GYD domain	0.565165	0.71445	-113.783	-116.2	13	7	55.2992	0	0	0	FALSE
HNP00_002110	oxepin-CoA hydrolase/3-oxo-5,6-dehydrosuberyl-CoA semialdehyde dehydrogenase	3.73e-18	3.14e-16	-153.554	-200.742	13	7	602.852	0	0	0	FALSE
HNP00_002111	protein-tyrosine phosphatase	0.200043	0.32671	-67.1229	-71.4016	13	7	8.30176	0	0	0	FALSE
HNP00_002112	DNA-binding LacI/PurR family transcriptional regulator	0.708768	0.826933	-104.68	-106.562	13	7	43.9774	0	0	0	FALSE
HNP00_002113	multiple sugar transport system substrate-binding protein	0.363726	0.517278	-64.6102	-67.8889	13	7	6.22985	0	0	0	FALSE
HNP00_002115	multiple sugar transport system permease protein	0.496635	0.654359	-61.3947	-64.0824	13	7	4.71678	0	0	0	FALSE
HNP00_002117	putative dehydrogenase	0.0173805	0.0465111	-71.7753	-79.474	13	7	8.29013	0	0	0	FALSE
HNP00_002118	RimJ/RimL family protein N-acetyltransferase	0.42007	0.575135	-81.0208	-84.0347	13	7	19.9204	0	0	0	FALSE
HNP00_002119	very-short-patch-repair endonuclease	4.45e-09	7.39e-08	-83.9801	-109.041	13	7	26.3254	0	0	0	FALSE
HNP00_002120	3-hydroxybutyryl-CoA dehydrogenase	9.67e-21	1.56e-18	-131.833	-185.218	13	7	415.877	0	0	0	FALSE
HNP00_002121	enoyl-CoA hydratase	3.71e-20	4.91e-18	-130.772	-182.761	13	7	415.052	0	0	0	FALSE
HNP00_002122	acetyl-CoA C-acetyltransferase	1.01e-27	5.34e-25	-146.146	-216.139	13	7	858.007	0	0	0	FALSE
HNP00_002123	uncharacterized protein YjbI with pentapeptide repeats	0.01674	0.0450899	-75.1935	-82.9407	13	7	15.3394	0	0	0	FALSE
HNP00_002124	carbon monoxide dehydrogenase subunit G	1.73e-05	0.000122209	-66.096	-82.0298	13	7	10.9051	0	0	0	FALSE
HNP00_002125	carboxymethylenebutenolidase	0.89476	0.955012	-77.9902	-79.118	13	7	15.6269	0	0	0	FALSE
HNP00_002126	L-asparagine permease	5.63e-09	9.03e-08	-101.235	-126.04	13	7	57.014	0	0	0	FALSE
HNP00_002127	hypothetical protein	7.89e-06	6.12e-05	-115.167	-131.987	13	7	70.076	0	0	0	FALSE
HNP00_002128	hypothetical protein	0.110641	0.204673	-96.987	-102.162	13	7	36.006	0	0	0	FALSE
HNP00_002129	naphthoate synthase	0.0438148	0.098371	-101.625	-108.101	13	7	45.9755	0	0	0	FALSE
HNP00_002130	O-succinylbenzoic acid--CoA ligase	1.38e-06	1.36e-05	-88.1163	-106.885	13	7	25.1404	0	0	0	FALSE
HNP00_002131	1,4-dihydroxy-2-naphthoate octaprenyltransferase	0.000407741	0.00191432	-95.9202	-108.212	13	7	31.2099	0	0	0	FALSE
HNP00_002132	hypothetical protein	0.0126058	0.0355822	-123.752	-131.863	13	7	99.84	0	0	0	FALSE
HNP00_002133	hypothetical protein	0.175895	0.295335	-120.392	-124.872	13	7	81.3969	0	0	0	FALSE
HNP00_002134	cytochrome c-type biogenesis protein CcsB	0.030177	0.0718399	-93.623	-100.599	13	7	40.0834	0	0	0	FALSE
HNP00_002135	cytochrome c biogenesis protein	0.000213036	0.00107929	-101.354	-114.405	13	7	48.4544	0	0	0	FALSE
HNP00_002136	cytochrome c-type biogenesis protein	7.42e-06	5.81e-05	-83.3451	-100.236	13	7	19.6349	0	0	0	FALSE
HNP00_002137	thiol-disulfide isomerase/thioredoxin	0.000413656	0.00193474	-82.0634	-94.3381	13	7	19.7108	0	0	0	FALSE
HNP00_002138	broad specificity phosphatase PhoE	0.0708052	0.145655	-90.0062	-95.8201	13	7	28.9962	0	0	0	FALSE
HNP00_002139	polyisoprenoid-binding protein YceI	0.173934	0.293237	-79.223	-83.7198	13	7	12.3523	0	0	0	FALSE
HNP00_002140	putative membrane protein	3.42e-05	0.00021801	-138.42	-153.579	13	7	180.774	0	0	0	FALSE
HNP00_002141	hypothetical protein	0.00409741	0.0138157	-155.875	-165.395	13	7	432.949	0	0	0	FALSE
HNP00_002142	redox-sensing transcriptional repressor	0.873398	0.941304	-120.983	-122.21	13	7	116.721	0	0	0	FALSE
HNP00_002143	glutaredoxin	0.0868378	0.170504	-74.6374	-80.1625	13	7	12.0341	0	0	0	FALSE
HNP00_002144	HAD superfamily hydrolase (TIGR01490 family)	0.341019	0.492923	-86.9756	-90.369	13	7	26.0028	0	0	0	FALSE
HNP00_002145	hypothetical protein	0.0229906	0.0580476	-90.2765	-97.6111	13	7	26.9767	0	0	0	FALSE
HNP00_002146	excisionase family DNA binding protein	0.665097	0.793964	-95.6497	-97.6924	13	7	37.5929	0	0	0	FALSE
HNP00_002147	3-deoxy-7-phosphoheptulonate synthase	0.574738	0.721878	-105.421	-107.802	13	7	31.7433	0	0	0	FALSE
HNP00_002148	LacI family transcriptional regulator	0.522828	0.677084	-68.6984	-71.281	13	7	9.30962	0	0	0	FALSE
HNP00_002149	GntR family transcriptional repressor for pyruvate dehydrogenase complex	0.0674551	0.139771	-71.1995	-77.0813	13	7	7.9745	0	0	0	FALSE
HNP00_002150	L-lactate dehydrogenase (cytochrome)	0.00662224	0.0208682	-81.474	-90.3982	13	7	13.8483	0	0	0	FALSE
HNP00_002151	glutamate dehydrogenase (NADP+)	0.000180879	0.000930484	-70.4277	-83.6696	13	7	8.67742	0	0	0	FALSE
HNP00_002152	DNA-binding transcriptional ArsR family regulator	0.0617517	0.129913	-78.9725	-84.9774	13	7	17.7641	0	0	0	FALSE
HNP00_002153	F0F1-type ATP synthase assembly protein I	0.046136	0.102282	-74.5799	-80.9854	13	7	11.9777	0	0	0	FALSE
HNP00_002154	acetoin utilization protein AcuC	0.586887	0.730949	-67.2648	-69.5994	13	7	7.77558	0	0	0	FALSE
HNP00_002155	Trk-type K+ transport system membrane component	1.08e-05	7.94e-05	-113.152	-129.617	13	7	86.7627	0	0	0	FALSE
HNP00_002156	trk system potassium uptake protein TrkA	0.0498351	0.109114	-60.9968	-67.2971	13	7	9.57862	0	0	0	FALSE
HNP00_002157	pyrroline-5-carboxylate reductase	0.261395	0.40279	-104.27	-108.117	13	7	51.3724	0	0	0	FALSE
HNP00_002158	sugar phosphate isomerase/epimerase	0.783853	0.884409	-75.0916	-76.6897	13	7	12.3093	0	0	0	FALSE
HNP00_002159	exopolyphosphatase/guanosine-5'-triphosphate,3'-diphosphate pyrophosphatase	0.471715	0.627769	-82.1056	-84.8961	13	7	16.2728	0	0	0	FALSE
HNP00_002160	hypothetical protein	0.951575	0.98669	-70.2745	-71.0814	13	7	7.88564	0	0	0	FALSE
HNP00_002161	DNA topoisomerase-1	0.394281	0.549151	-86.2547	-89.3867	13	7	28.5156	0	0	0	FALSE
HNP00_002162	DNA-binding transcriptional ArsR family regulator	0.99825	1	-76.2012	-76.4332	13	7	15.4047	0	0	0	FALSE
HNP00_002163	methylase of polypeptide subunit release factors	0.681754	0.807868	-74.0357	-76.0169	13	7	8.5413	0	0	0	FALSE
HNP00_002165	hypothetical protein	0.000987003	0.00407207	-90.4593	-101.704	13	7	23.7967	0	0	0	FALSE
HNP00_002166	UPF0176 protein	0.524411	0.67866	-93.319	-95.8952	13	7	29.3181	0	0	0	FALSE
HNP00_002167	GNAT superfamily N-acetyltransferase	0.0159082	0.0432889	-126.012	-133.825	13	7	87.7873	0	0	0	FALSE
HNP00_002168	DEAD/DEAH box helicase domain-containing protein	0.167813	0.284989	-92.622	-97.174	13	7	27.6957	0	0	0	FALSE
HNP00_002176	DNA polymerase-1	0.871774	0.940298	-63.5422	-64.7773	13	7	5.0835	0	0	0	FALSE
HNP00_002177	CHAD domain-containing protein	0.0184983	0.0488329	-106.385	-114.003	13	7	38.2182	0	0	0	FALSE
HNP00_002178	hypothetical protein	0.0223076	0.056715	-71.7439	-79.118	13	7	10.4103	0	0	0	FALSE
HNP00_002179	8-oxo-dGTP pyrophosphatase MutT (NUDIX family)	1.06e-05	7.85e-05	-88.4985	-104.986	13	7	35.7938	0	0	0	FALSE
HNP00_002180	endonuclease-3	6.81e-08	9.01e-07	-97.5129	-119.603	13	7	44.3632	0	0	0	FALSE
HNP00_002181	hypothetical protein	3.1e-05	0.000199805	-125.032	-140.302	13	7	133.158	0	0	0	FALSE
HNP00_002182	acetyl-CoA synthetase	1.49e-09	2.77e-08	-143.58	-169.825	13	7	321.708	0	0	0	FALSE
HNP00_002183	multiple sugar transport system substrate-binding protein	0.131342	0.232307	-78.9448	-83.8672	13	7	17.6475	0	0	0	FALSE
HNP00_002184	multiple sugar transport system permease protein/raffinose/stachyose/melibiose transport system permease protein	0.288178	0.434492	-63.907	-67.5909	13	7	6.91008	0	0	0	FALSE
HNP00_002185	multiple sugar transport system permease protein	0.0149406	0.0411087	-53.3086	-61.2024	13	7	4.24126	0	0	0	FALSE
HNP00_002186	beta-galactosidase	0.710745	0.828612	-64.9115	-66.7855	13	7	5.4764	0	0	0	FALSE
HNP00_002187	DeoR family glycerol-3-phosphate regulon repressor	0.893685	0.954139	-72.5726	-73.7056	13	7	11.9029	0	0	0	FALSE
HNP00_002188	LacI family transcriptional regulator	0.967499	0.99568	-73.4217	-74.108	13	7	12.4031	0	0	0	FALSE
HNP00_002189	putative dehydrogenase	0.326981	0.4773	-65.8293	-69.2964	13	7	7.49259	0	0	0	FALSE
HNP00_002192	multiple sugar transport system substrate-binding protein	0.693889	0.817026	-54.6744	-56.6108	13	7	4.43252	0	0	0	FALSE
HNP00_002193	alpha-galactosidase	0.0300331	0.0715892	-91.9053	-98.8876	13	7	29.9024	0	0	0	FALSE
HNP00_002194	3-dehydroquinate dehydratase-2	0.0844581	0.166891	-59.032	-64.5967	13	7	6.11886	0	0	0	FALSE
HNP00_002195	S1-C subfamily serine protease	0.00314098	0.0109389	-110.571	-120.417	13	7	107.149	0	0	0	FALSE
HNP00_002196	CRP/FNR family transcriptional regulator	0.502043	0.659376	-89.3443	-92.0101	13	7	32.2269	0	0	0	FALSE
HNP00_002197	8-oxo-dGTP pyrophosphatase MutT (NUDIX family)	0.525019	0.67921	-108.585	-111.159	13	7	62.6521	0	0	0	FALSE
HNP00_002198	enamine deaminase RidA (YjgF/YER057c/UK114 family)	0.0105228	0.0304677	-113.072	-121.413	13	7	91.8102	0	0	0	FALSE
HNP00_002200	membrane peptidoglycan carboxypeptidase	0.0793167	0.159537	-139.685	-145.339	13	7	276.807	0	0	0	FALSE
HNP00_002201	hypothetical protein	0.796441	0.892898	-75.4197	-76.9687	13	7	13.4414	0	0	0	FALSE
HNP00_002202	ATP-binding cassette subfamily B protein	0.586788	0.730949	-171.169	-173.504	13	7	529.185	0	0	0	FALSE
HNP00_002203	ATP-binding cassette subfamily B protein	0.749276	0.856678	-161.984	-163.714	13	7	354.592	0	0	0	FALSE
HNP00_002204	hypothetical protein	0.00178104	0.00679461	-181.671	-192.207	13	7	884.17	0	0	0	FALSE
HNP00_002205	transcriptional regulator with XRE-family HTH domain	8.4e-07	8.87e-06	-178.78	-198.103	13	7	997.242	0	0	0	FALSE
HNP00_002206	phosphoribosylaminoimidazole-succinocarboxamide synthase	0.536328	0.689989	-70.104	-72.6333	13	7	7.42824	0	0	0	FALSE
HNP00_002207	phosphoribosylamine--glycine ligase	0.817481	0.907796	-83.5959	-85.0613	13	7	18.3153	0	0	0	FALSE
HNP00_002208	L-asparaginase II	0.976215	0.999323	-71.8895	-72.4963	13	7	9.7662	0	0	0	FALSE
HNP00_002210	aerobic C4-dicarboxylate transport protein	0.000627186	0.00273032	-119.834	-131.618	13	7	72.2736	0	0	0	FALSE
HNP00_002211	arginine decarboxylase	0.586719	0.730949	-75.3698	-77.7051	13	7	13.4182	0	0	0	FALSE
HNP00_002216	allantoin racemase	0.986145	1	-52.0234	-52.5163	13	7	3.20817	0	0	0	FALSE
HNP00_002217	NCS1 family nucleobase:cation symporter-1	0.0113416	0.0325084	-60.4512	-68.6974	13	7	6.77666	0	0	0	FALSE
HNP00_002218	pyruvate dehydrogenase E1 component	0.283511	0.430078	-106.194	-109.905	13	7	38.8645	0	0	0	FALSE
HNP00_002223	2-methylcitrate dehydratase	0.0323549	0.076145	-81.8224	-88.7057	13	7	16.1775	0	0	0	FALSE
HNP00_002224	DNA-binding GntR family transcriptional regulator	0.0592848	0.125578	-37.6925	-43.7539	13	7	1.89595	0	0	0	FALSE
HNP00_002225	response regulator of citrate/malate metabolism	0.918066	0.966536	-59.5527	-60.5616	13	7	5.84672	0	0	0	FALSE
HNP00_002226	sensor histidine kinase regulating citrate/malate metabolism	0.0111988	0.0321737	-88.9016	-97.1639	13	7	33.3758	0	0	0	FALSE
HNP00_002227	aerobic C4-dicarboxylate transport protein	0.142605	0.248087	-90.1848	-94.9841	13	7	24.9866	0	0	0	FALSE
HNP00_002228	chromosome partitioning protein	0.849566	0.929699	-72.1753	-73.5078	13	7	10.6719	0	0	0	FALSE
HNP00_002230	segregation and condensation protein B	8.53e-08	1.11e-06	-111.069	-132.911	13	7	114.655	0	0	0	FALSE
HNP00_002231	pseudouridine synthase	3.84e-06	3.32e-05	-136.402	-154.032	13	7	184.654	0	0	0	FALSE
HNP00_002232	prephenate dehydrogenase	0.000529752	0.00236444	-117.206	-129.189	13	7	73.9469	0	0	0	FALSE
HNP00_002233	cytidylate kinase	0.00245977	0.00888344	-88.7035	-98.848	13	7	18.7557	0	0	0	FALSE
HNP00_002234	1-acyl-sn-glycerol-3-phosphate acyltransferase	0.00069009	0.00296587	-68.8513	-80.5216	13	7	9.1459	0	0	0	FALSE
HNP00_002235	GTP-binding protein	0.00148751	0.00580755	-102.74	-113.493	13	7	41.5639	0	0	0	FALSE
HNP00_002238	peptidoglycan hydrolase-like protein with peptidoglycan-binding domain	0.0402456	0.091465	-46.696	-53.2867	13	7	3.06263	0	0	0	FALSE
HNP00_002242	DNA-binding MarR family transcriptional regulator	0.118341	0.215352	-90.0162	-95.0929	13	7	28.8815	0	0	0	FALSE
HNP00_002244	formamidopyrimidine-DNA glycosylase	0.00126598	0.00505436	-89.7764	-100.723	13	7	24.1662	0	0	0	FALSE
HNP00_002245	glycine cleavage system H protein	0.00410343	0.0138235	-104.516	-114.034	13	7	58.3754	0	0	0	FALSE
HNP00_002246	hypothetical protein	0.855906	0.932051	-131.898	-133.203	13	7	194.192	0	0	0	FALSE
HNP00_002247	DNA-binding transcriptional MerR regulator	0.000985083	0.00406868	-110.664	-121.91	13	7	95.4269	0	0	0	FALSE
HNP00_002248	hypothetical protein	1.21e-06	1.22e-05	-97.2689	-116.182	13	7	47.3571	0	0	0	FALSE
HNP00_002249	DNA-binding transcriptional MerR regulator	2.68e-07	3.14e-06	-149.434	-170.019	13	7	519.157	0	0	0	FALSE
HNP00_002250	cellulose biosynthesis protein BcsQ	2.69e-11	7.19e-10	-91.7038	-122.252	13	7	34.1473	0	0	0	FALSE
HNP00_002251	pyruvate carboxylase	0.120744	0.218456	-105.701	-110.748	13	7	45.6212	0	0	0	FALSE
HNP00_002252	long-chain acyl-CoA synthetase	0.957702	0.989172	-100.834	-101.598	13	7	55.9352	0	0	0	FALSE
HNP00_002253	glucokinase	0.982763	1	-59.8682	-60.4039	13	7	4.82774	0	0	0	FALSE
HNP00_002254	hypothetical protein	0.39523	0.550059	-86.3314	-89.4589	13	7	21.977	0	0	0	FALSE
HNP00_002255	carboxylesterase	0.207195	0.336102	-99.033	-103.256	13	7	52.1881	0	0	0	FALSE
HNP00_002256	carboxylesterase	0.218992	0.351164	-103.254	-107.389	13	7	42.9379	0	0	0	FALSE
HNP00_002257	1-acyl-sn-glycerol-3-phosphate acyltransferase	0.0152696	0.0419517	-47.4575	-55.3233	13	7	3.70266	0	0	0	FALSE
HNP00_002258	3-deoxy-7-phosphoheptulonate synthase	0.876269	0.943511	-93.7397	-94.9545	13	7	53.6319	0	0	0	FALSE
HNP00_002259	serine/threonine-protein kinase	4.34e-09	7.26e-08	-94.0854	-119.171	13	7	41.493	0	0	0	FALSE
HNP00_002260	LysM repeat protein	0.940035	0.981585	-107.019	-107.901	13	7	36.4186	0	0	0	FALSE
HNP00_002261	hypothetical protein	0.670359	0.799216	-96.1736	-98.1969	13	7	26.9231	0	0	0	FALSE
HNP00_002262	geranylgeranyl diphosphate synthase type I	0.00177437	0.00678467	-83.0644	-93.6047	13	7	29.6321	0	0	0	FALSE
HNP00_002263	hypothetical protein	0.0439897	0.0986445	-72.2156	-78.6859	13	7	12.9273	0	0	0	FALSE
HNP00_002264	hypothetical protein	0.390278	0.545541	-78.1831	-81.3338	13	7	16.6131	0	0	0	FALSE
HNP00_002265	DNA polymerase-4	0.00192036	0.00724721	-79.3058	-89.7506	13	7	15.5565	0	0	0	FALSE
HNP00_002266	hypothetical protein	0.848467	0.929699	-192.921	-194.258	13	7	1164.74	0	0	0	FALSE
HNP00_002267	MraZ protein	0.105417	0.19767	-99.8064	-105.052	13	7	31.4769	0	0	0	FALSE
HNP00_002268	16S rRNA (cytosine1402-N4)-methyltransferase	0.0367552	0.0852564	-70.7684	-77.4811	13	7	9.54815	0	0	0	FALSE
HNP00_002269	cell division protein FtsL	0.25889	0.400593	-65.1543	-69.0172	13	7	6.00537	0	0	0	FALSE
HNP00_002270	cell division protein FtsI (penicillin-binding protein 3)	0.0658871	0.137177	-86.3558	-92.2705	13	7	16.7767	0	0	0	FALSE
HNP00_002271	UDP-N-acetylmuramoyl-L-alanyl-D-glutamate--2,6-diaminopimelate ligase	0.488608	0.647	-63.3724	-66.0929	13	7	6.39055	0	0	0	FALSE
HNP00_002273	phospho-N-acetylmuramoyl-pentapeptide-transferase	0.330776	0.481117	-68.9366	-72.3836	13	7	6.42115	0	0	0	FALSE
HNP00_002274	UDP-N-acetylmuramoylalanine--D-glutamate ligase	1.92e-11	5.24e-10	-95.2154	-126.124	13	7	49.9813	0	0	0	FALSE
HNP00_002275	cell division protein FtsW	0.381608	0.535522	-77.3099	-80.5018	13	7	16.7652	0	0	0	FALSE
HNP00_002276	UDP-N-acetylglucosamine--N-acetylmuramyl-(pentapeptide) pyrophosphoryl-undecaprenol N-acetylglucosamine transferase	1.52e-05	0.000108344	-73.5435	-89.6268	13	7	17.1641	0	0	0	FALSE
HNP00_002277	UDP-N-acetylmuramate--alanine ligase	0.00466844	0.0154325	-72.249	-81.6077	13	7	13.4897	0	0	0	FALSE
HNP00_002278	cell division protein FtsQ	0.0813423	0.162553	-64.9297	-70.5479	13	7	7.38212	0	0	0	FALSE
HNP00_002279	cell division protein FtsZ	0.768398	0.872624	-125.965	-127.622	13	7	76.8306	0	0	0	FALSE
HNP00_002280	hypothetical protein	0.692605	0.815774	-97.269	-99.2101	13	7	19.8699	0	0	0	FALSE
HNP00_002281	hypothetical protein	0.275928	0.420986	-77.6868	-81.4437	13	7	10.0808	0	0	0	FALSE
HNP00_002282	cell division inhibitor SepF	0.00741563	0.0227687	-105.669	-114.452	13	7	46.1061	0	0	0	FALSE
HNP00_002283	YggT family protein	0.135174	0.237611	-64.1015	-68.981	13	7	7.59673	0	0	0	FALSE
HNP00_002284	DivIVA domain-containing protein	0.50841	0.665148	-106.917	-109.557	13	7	53.6273	0	0	0	FALSE
HNP00_002285	signal peptidase II	0.500537	0.65833	-63.5372	-66.2091	13	7	7.13281	0	0	0	FALSE
HNP00_002286	23S rRNA pseudouridine1911/1915/1917 synthase	0.649286	0.781026	-60.4127	-62.514	13	7	4.92302	0	0	0	FALSE
HNP00_002287	DNA polymerase-3 subunit alpha	1.74e-05	0.000123027	-140.139	-156.063	13	7	274.874	0	0	0	FALSE
HNP00_002288	flavin reductase (DIM6/NTAB) family NADH-FMN oxidoreductase RutF	3.32e-09	5.76e-08	-139.009	-164.386	13	7	227.232	0	0	0	FALSE
HNP00_002289	hypothetical protein	0.785733	0.885297	-63.2793	-64.8701	13	7	6.97391	0	0	0	FALSE
HNP00_002290	histidinol dehydrogenase	0.999258	1	-107.486	-107.658	13	7	53.2605	0	0	0	FALSE
HNP00_002291	transcriptional repressor NrdR	2.03e-12	6.49e-11	-112.846	-146.147	13	7	85.7478	0	0	0	FALSE
HNP00_002292	NAD(P)-dependent dehydrogenase (short-subunit alcohol dehydrogenase family)	1.57e-09	2.91e-08	-74.309	-100.497	13	7	15.2042	0	0	0	FALSE
HNP00_002293	polyphosphate glucokinase	5e-06	4.15e-05	-90.5727	-107.907	13	7	35.2811	0	0	0	FALSE
HNP00_002294	methionyl aminopeptidase	0.592094	0.73472	-94.7516	-97.0665	13	7	34.4263	0	0	0	FALSE
HNP00_002295	hypothetical protein	0.909771	0.961077	-90.6582	-91.7108	13	7	20.65	0	0	0	FALSE
HNP00_002296	3-methyl-2-oxobutanoate hydroxymethyltransferase	0.039436	0.0897901	-121.959	-128.578	13	7	87.2233	0	0	0	FALSE
HNP00_002297	glutamine synthetase	0.372563	0.525413	-89.9338	-93.1692	13	7	42.6522	0	0	0	FALSE
HNP00_002298	glutamate-ammonia-ligase adenylyltransferase	0.915851	0.965647	-81.7552	-82.7759	13	7	17.3795	0	0	0	FALSE
HNP00_002299	GNAT superfamily N-acetyltransferase	1.05e-11	3.01e-10	-80.455	-112.011	13	7	27.3474	0	0	0	FALSE
HNP00_002300	hypothetical protein	0.000138625	0.000741932	-92.4025	-105.953	13	7	26.302	0	0	0	FALSE
HNP00_002302	glutamine synthetase	5.4e-09	8.79e-08	-117.305	-142.155	13	7	100.08	0	0	0	FALSE
HNP00_002303	putative RDD family membrane protein YckC	0.0971159	0.185672	-100.785	-106.149	13	7	39.1445	0	0	0	FALSE
HNP00_002304	F0F1-type ATP synthase assembly protein I	0.102913	0.194316	-140.267	-145.547	13	7	181.464	0	0	0	FALSE
HNP00_002305	lipoic acid synthetase	0.207243	0.336102	-84.987	-89.2098	13	7	18.9612	0	0	0	FALSE
HNP00_002306	lipoyl(octanoyl) transferase	0.0899691	0.175168	-79.1853	-84.6598	13	7	13.3119	0	0	0	FALSE
HNP00_002307	hypothetical protein	0.468914	0.624489	-62.6627	-65.465	13	7	5.8706	0	0	0	FALSE
HNP00_002308	hypothetical protein	0.595006	0.737347	-56.9445	-59.2484	13	7	6.04543	0	0	0	FALSE
HNP00_002309	tricorn protease	0.0734916	0.149852	-125.169	-130.931	13	7	82.7091	0	0	0	FALSE
HNP00_002310	osmotically inducible protein OsmC	0.309502	0.458443	-74.6494	-78.2116	13	7	12.081	0	0	0	FALSE
HNP00_002311	hypothetical protein	0.614729	0.75348	-92.7005	-94.9303	13	7	34.1526	0	0	0	FALSE
HNP00_002312	2-oxoglutarate dehydrogenase E2 component (dihydrolipoamide succinyltransferase)	0.0161779	0.0438304	-121.764	-129.556	13	7	72.8373	0	0	0	FALSE
HNP00_002313	dihydrolipoamide dehydrogenase	0.00029395	0.00143983	-131.135	-143.811	13	7	120.655	0	0	0	FALSE
HNP00_002314	leucyl aminopeptidase	0.0450148	0.10022	-77.7854	-84.2244	13	7	10.0404	0	0	0	FALSE
HNP00_002315	putative ATP-grasp superfamily ATP-dependent carboligase	6.35e-05	0.000376639	-187.768	-202.219	13	7	1166.05	0	0	0	FALSE
HNP00_002316	sugar phosphate permease	0.000355071	0.00168624	-165.127	-177.581	13	7	414.31	0	0	0	FALSE
HNP00_002317	hypothetical protein	2.12e-07	2.55e-06	-85.3644	-106.206	13	7	32.5336	0	0	0	FALSE
HNP00_002318	RNA polymerase primary sigma factor	2.84e-07	3.3e-06	-168.219	-188.742	13	7	699.568	0	0	0	FALSE
HNP00_002319	DNA-binding transcriptional MocR family regulator	7e-07	7.53e-06	-86.8128	-106.337	13	7	30.1334	0	0	0	FALSE
HNP00_002320	drug/metabolite transporter (DMT)-like permease	3.06e-11	8.11e-10	-91.8652	-122.277	13	7	46.9421	0	0	0	FALSE
HNP00_002321	transcriptional regulator	4.82e-09	7.99e-08	-95.9271	-120.899	13	7	35.8668	0	0	0	FALSE
HNP00_002322	hypothetical protein	2.67e-13	1.12e-11	-189.022	-224.473	13	7	1637.28	0	0	0	FALSE
HNP00_002323	DNA gyrase subunit B	0.000123058	0.000671211	-87.9897	-101.678	13	7	21.5371	0	0	0	FALSE
HNP00_002324	Zn-dependent protease with chaperone function	1.48e-06	1.43e-05	-127.95	-146.644	13	7	121.011	0	0	0	FALSE
HNP00_002325	putative transcriptional regulator	0.000694356	0.00298075	-148.21	-159.872	13	7	245.554	0	0	0	FALSE
HNP00_002326	cytochrome d ubiquinol oxidase subunit I	0.176651	0.296201	-106.987	-111.46	13	7	54.0582	0	0	0	FALSE
HNP00_002327	cytochrome d ubiquinol oxidase subunit II	0.317437	0.466818	-95.8525	-99.371	13	7	37.7838	0	0	0	FALSE
HNP00_002328	ATP-binding cassette subfamily C protein CydCD	0.0468967	0.103609	-107.023	-113.407	13	7	59.6135	0	0	0	FALSE
HNP00_002329	nitronate monooxygenase	0.735149	0.848108	-72.2241	-74.0072	13	7	14.3188	0	0	0	FALSE
HNP00_002330	hypothetical protein	0.988716	1	-71.0041	-71.4603	13	7	9.28659	0	0	0	FALSE
HNP00_002331	catechol 2,3-dioxygenase-like lactoylglutathione lyase family enzyme	1.53e-12	5e-11	-141.255	-174.855	13	7	322.492	0	0	0	FALSE
HNP00_002332	DNA gyrase subunit A	6.53e-11	1.64e-09	-104.872	-134.474	13	7	80.2166	0	0	0	FALSE
HNP00_002333	acyl-CoA synthetase (NDP forming)/RimJ/RimL family protein N-acetyltransferase	0.00443884	0.0147789	-104.476	-113.897	13	7	59.8757	0	0	0	FALSE
HNP00_002334	hypothetical protein	0.00669633	0.0209947	-100.262	-109.172	13	7	48.9819	0	0	0	FALSE
HNP00_002335	hypothetical protein	0.750815	0.85791	-92.8062	-94.5305	13	7	26.2949	0	0	0	FALSE
HNP00_002337	hypothetical protein	0.0919747	0.177794	-90.3123	-95.7551	13	7	18.9567	0	0	0	FALSE
HNP00_002338	hypothetical protein	5.28e-05	0.000320367	-96.6352	-111.298	13	7	44.7444	0	0	0	FALSE
HNP00_002339	hypothetical protein	0.0158066	0.0431423	-94.1966	-102.018	13	7	43.2905	0	0	0	FALSE
HNP00_002340	dUTP pyrophosphatase	0.108412	0.202061	-99.2688	-104.474	13	7	36.0543	0	0	0	FALSE
HNP00_002341	hypothetical protein	0.000249579	0.00124421	-117.287	-130.154	13	7	76.9593	0	0	0	FALSE
HNP00_002342	hypothetical protein	0.00112908	0.00457678	-79.2948	-90.3786	13	7	13.0607	0	0	0	FALSE
HNP00_002343	hypothetical protein	0.00400644	0.0136329	-79.2228	-88.7703	13	7	14.9581	0	0	0	FALSE
HNP00_002344	trk system potassium uptake protein TrkA	0.0134448	0.0375503	-56.8393	-64.8684	13	7	4.65479	0	0	0	FALSE
HNP00_002345	trk system potassium uptake protein TrkA	0.0598753	0.126612	-60.0347	-66.0824	13	7	5.14699	0	0	0	FALSE
HNP00_002346	amino acid transporter	0.300007	0.448138	-104.698	-108.313	13	7	51.0984	0	0	0	FALSE
HNP00_002347	tRNA/tmRNA/rRNA uracil-C5-methylase (TrmA/RlmC/RlmD family)	0.273998	0.41873	-91.5049	-95.2736	13	7	20.8773	0	0	0	FALSE
HNP00_002348	aconitate hydratase	0.277157	0.422687	-122.053	-125.803	13	7	137.369	0	0	0	FALSE
HNP00_002349	1-deoxy-D-xylulose-5-phosphate synthase	0.000210438	0.0010692	-117.789	-130.855	13	7	155.997	0	0	0	FALSE
HNP00_002350	hypothetical protein	0.0827265	0.164009	-70.3518	-75.946	13	7	7.61401	0	0	0	FALSE
HNP00_002352	hypothetical protein	0.147462	0.25522	-77.8916	-82.6405	13	7	11.7829	0	0	0	FALSE
HNP00_002353	aryl-alcohol dehydrogenase-like predicted oxidoreductase	0.465103	0.620752	-90.8616	-93.6799	13	7	40.0679	0	0	0	FALSE
HNP00_002354	inosine-uridine nucleoside N-ribohydrolase	0.129187	0.229109	-80.6708	-85.6178	13	7	12.0923	0	0	0	FALSE
HNP00_002355	3-hydroxyacyl-CoA dehydrogenase/enoyl-CoA hydratase/carnithine racemase	0.181261	0.3027	-118.552	-122.985	13	7	77.1154	0	0	0	FALSE
HNP00_002356	acetyl-CoA acyltransferase	0.649416	0.781026	-95.7432	-97.844	13	7	30.0783	0	0	0	FALSE
HNP00_002357	ribonuclease D	0.199168	0.325425	-99.9104	-104.196	13	7	37.8348	0	0	0	FALSE
HNP00_002358	hypothetical protein	0.196841	0.322902	-73.66	-77.9641	13	7	8.73092	0	0	0	FALSE
HNP00_002359	threonine aldolase	1.13e-07	1.42e-06	-123.224	-144.762	13	7	113.226	0	0	0	FALSE
HNP00_002360	NAD(P)-dependent dehydrogenase (short-subunit alcohol dehydrogenase family)	0.0285081	0.0688389	-117.463	-124.514	13	7	54.2114	0	0	0	FALSE
HNP00_002361	hypothetical protein	0.0277315	0.0674024	-140.939	-148.027	13	7	146.726	0	0	0	FALSE
HNP00_002362	peptide-methionine (R)-S-oxide reductase	0.00566971	0.0181597	-116.495	-125.613	13	7	75.3441	0	0	0	FALSE
HNP00_002363	hypothetical protein	0.00347689	0.0119921	-94.7834	-104.505	13	7	29.6432	0	0	0	FALSE
HNP00_002364	pimeloyl-ACP methyl ester carboxylesterase	0.869669	0.939313	-92.4322	-93.6768	13	7	33.1129	0	0	0	FALSE
HNP00_002365	Cys-tRNA(Pro)/Cys-tRNA(Cys) deacylase	0.999614	1	-62.2134	-62.3503	13	7	6.12512	0	0	0	FALSE
HNP00_002366	cysteine desulfuration protein SufE	0.294249	0.441851	-88.6803	-92.3288	13	7	23.6218	0	0	0	FALSE
HNP00_002367	thiosulfate/3-mercaptopyruvate sulfurtransferase	0.69546	0.817492	-87.4596	-89.3901	13	7	18.3651	0	0	0	FALSE
HNP00_002368	cell division protein ZapE	0.00114802	0.00464847	-70.0504	-81.1143	13	7	7.98835	0	0	0	FALSE
HNP00_002369	benzoate membrane transport protein	0.109275	0.202955	-131.134	-136.327	13	7	118.355	0	0	0	FALSE
HNP00_002370	APA family basic amino acid/polyamine antiporter	2.2e-05	0.000149808	-86.2476	-101.91	13	7	23.2283	0	0	0	FALSE
HNP00_002371	diguanylate cyclase (GGDEF)-like protein	0.557677	0.707395	-91.7755	-94.2217	13	7	26.8142	0	0	0	FALSE
HNP00_002372	hypothetical protein	2.65e-13	1.12e-11	-72.0773	-107.535	13	7	25.9745	0	0	0	FALSE
HNP00_002373	peptide deformylase	0.0091128	0.0270179	-89.5122	-98.0356	13	7	29.4773	0	0	0	FALSE
HNP00_002374	methionyl-tRNA formyltransferase	0.148304	0.256319	-94.9377	-99.678	13	7	26.3414	0	0	0	FALSE
HNP00_002375	16S rRNA (cytosine967-C5)-methyltransferase	0.000455047	0.00209141	-90.8361	-102.999	13	7	23.0466	0	0	0	FALSE
HNP00_002376	ribulose-phosphate 3-epimerase	0.0743026	0.151339	-72.4401	-78.1863	13	7	11.6975	0	0	0	FALSE
HNP00_002377	nicotinamide mononucleotide transporter	0.215763	0.347337	-160.17	-164.329	13	7	323.088	0	0	0	FALSE
HNP00_002378	diaminohydroxyphosphoribosylaminopyrimidine deaminase/5-amino-6-(5-phosphoribosylamino)uracil reductase	0.183681	0.305778	-149.921	-154.333	13	7	232.771	0	0	0	FALSE
HNP00_002379	riboflavin synthase	0.0223099	0.056715	-138.115	-145.489	13	7	137.302	0	0	0	FALSE
HNP00_002380	3,4-dihydroxy 2-butanone 4-phosphate synthase/3,4-dihydroxy 2-butanone 4-phosphate synthase/GTP cyclohydrolase II	0.0118526	0.0337904	-143.477	-151.667	13	7	184.531	0	0	0	FALSE
HNP00_002381	GTP cyclohydrolase II	0.0200793	0.0523728	-145.76	-153.272	13	7	271.434	0	0	0	FALSE
HNP00_002382	6,7-dimethyl-8-ribityllumazine synthase	0.00664807	0.0209141	-113.665	-122.585	13	7	63.2704	0	0	0	FALSE
HNP00_002383	phosphoribosyl-ATP pyrophosphohydrolase	0.110086	0.204154	-82.7716	-87.9543	13	7	16.5624	0	0	0	FALSE
HNP00_002384	ATP phosphoribosyltransferase	0.0320503	0.075476	-87.8289	-94.7248	13	7	22.4821	0	0	0	FALSE
HNP00_002385	cyclase	0.000350365	0.00167031	-91.7216	-104.191	13	7	23.3193	0	0	0	FALSE
HNP00_002386	uncharacterized protein (TIGR03085 family)	0.114053	0.20952	-94.9647	-100.096	13	7	36.5469	0	0	0	FALSE
HNP00_002387	phosphoribosyl-AMP cyclohydrolase	0.549414	0.701413	-74.168	-76.6462	13	7	13.0019	0	0	0	FALSE
HNP00_002388	anthranilate synthase component 1	0.189039	0.312872	-92.1376	-96.5051	13	7	33.2879	0	0	0	FALSE
HNP00_002389	putative membrane protein (TIGR02234 family)	0.0105171	0.0304677	-59.2825	-67.6245	13	7	5.86273	0	0	0	FALSE
HNP00_002390	putative membrane protein	0.00394014	0.0134567	-113.914	-123.482	13	7	61.7375	0	0	0	FALSE
HNP00_002391	indole-3-glycerol phosphate synthase	0.000535579	0.00238185	-104.075	-116.045	13	7	63.8743	0	0	0	FALSE
HNP00_002392	tryptophan synthase beta chain	0.343979	0.495849	-93.7611	-97.1392	13	7	28.7187	0	0	0	FALSE
HNP00_002393	tryptophan synthase alpha chain	0.596639	0.739124	-73.9478	-76.2455	13	7	10.3886	0	0	0	FALSE
HNP00_002394	prolipoprotein diacylglyceryl transferase	0.0066802	0.0209796	-97.5673	-106.481	13	7	39.9436	0	0	0	FALSE
HNP00_002395	glutamate synthase (NADPH/NADH) large chain	0.955032	0.988534	-160.537	-161.32	13	7	385.907	0	0	0	FALSE
HNP00_002396	glutamate synthase (NADPH/NADH) small chain	0.160978	0.27502	-124.907	-129.522	13	7	111.509	0	0	0	FALSE
HNP00_002397	pyruvate kinase	0.922392	0.97054	-124.406	-125.391	13	7	133.425	0	0	0	FALSE
HNP00_002398	response regulator NasT	0.31806	0.467201	-74.3652	-77.8803	13	7	15.5891	0	0	0	FALSE
HNP00_002400	hypothetical protein	0.229708	0.363785	-103.573	-107.632	13	7	34.881	0	0	0	FALSE
HNP00_002401	hypothetical protein	0.696422	0.818089	-99.1545	-101.082	13	7	23.9796	0	0	0	FALSE
HNP00_002402	transcriptional regulator with XRE-family HTH domain	0.156772	0.268576	-105.804	-110.46	13	7	34.0642	0	0	0	FALSE
HNP00_002403	uncharacterized protein (TIGR04255 family)	0.504952	0.662232	-112.936	-115.59	13	7	41.3052	0	0	0	FALSE
HNP00_002406	choline dehydrogenase	0.522694	0.677084	-71.8711	-74.4541	13	7	11.0319	0	0	0	FALSE
HNP00_002407	polar amino acid transport system permease protein	0.424539	0.578478	-64.9136	-67.9076	13	7	8.09892	0	0	0	FALSE
HNP00_002408	polar amino acid transport system ATP-binding protein	0.366306	0.519552	-59.0549	-62.3209	13	7	5.80521	0	0	0	FALSE
HNP00_002409	polar amino acid transport system substrate-binding protein	0.838359	0.923393	-52.591	-53.9708	13	7	3.25783	0	0	0	FALSE
HNP00_002414	hypothetical protein	5.59e-06	4.5e-05	-88.2594	-105.468	13	7	27.1555	0	0	0	FALSE
HNP00_002415	DNA-binding LacI/PurR family transcriptional regulator	3.63e-07	4.12e-06	-146.269	-166.52	13	7	263.311	0	0	0	FALSE
HNP00_002416	MFS family permease	0.457591	0.613374	-81.2815	-84.1316	13	7	20.2271	0	0	0	FALSE
HNP00_002418	hypothetical protein	0.587537	0.731267	-84.8002	-87.1323	13	7	20.4874	0	0	0	FALSE
HNP00_002419	delta 1-pyrroline-5-carboxylate dehydrogenase	0.393823	0.549069	-65.973	-69.1071	13	7	6.87583	0	0	0	FALSE
HNP00_002420	2,4-dienoyl-CoA reductase-like NADH-dependent reductase (Old Yellow Enzyme family)	0.219845	0.352226	-129.424	-133.552	13	7	133.412	0	0	0	FALSE
HNP00_002422	(2R)-3-sulfolactate dehydrogenase (NADP+)	9.87e-06	7.47e-05	-53.4469	-70.0156	13	7	4.7227	0	0	0	FALSE
HNP00_002425	hypothetical protein	0.0265799	0.0652879	-76.6737	-83.8177	13	7	16.3074	0	0	0	FALSE
HNP00_002426	hypothetical protein	0.0951146	0.182693	-112.088	-117.482	13	7	48.6111	0	0	0	FALSE
HNP00_002427	DNA-binding FadR family transcriptional regulator	0.00693126	0.0215491	-104.664	-113.532	13	7	42.3008	0	0	0	FALSE
HNP00_002428	ABC-type amino acid transport substrate-binding protein	0.0376107	0.0864084	-128.687	-135.369	13	7	122.857	0	0	0	FALSE
HNP00_002429	polar amino acid transport system permease protein	0.0233875	0.0588096	-137.445	-144.757	13	7	154.448	0	0	0	FALSE
HNP00_002430	polar amino acid transport system ATP-binding protein	0.0202032	0.0525134	-127.564	-135.067	13	7	98.7339	0	0	0	FALSE
HNP00_002431	proline racemase	0.00453502	0.015072	-133	-142.395	13	7	126.004	0	0	0	FALSE
HNP00_002432	oxygen-dependent protoporphyrinogen oxidase	0.017131	0.0460092	-123.296	-131.013	13	7	82.327	0	0	0	FALSE
HNP00_002433	4-hydroxy-tetrahydrodipicolinate synthase	0.809263	0.902995	-116.446	-117.944	13	7	55.2837	0	0	0	FALSE
HNP00_002434	aldehyde dehydrogenase (NAD+)/aminobutyraldehyde dehydrogenase	0.0788926	0.158856	-121.183	-126.845	13	7	78.6242	0	0	0	FALSE
HNP00_002435	hypothetical protein	0.26218	0.403328	-61.1383	-64.9803	13	7	5.98631	0	0	0	FALSE
HNP00_002436	glycogen debranching enzyme	0.31026	0.458834	-106.264	-109.822	13	7	61.2983	0	0	0	FALSE
HNP00_002438	EmrB/QacA subfamily drug resistance transporter	0.446812	0.602089	-56.4211	-59.3175	13	7	5.03084	0	0	0	FALSE
HNP00_002442	AcrR family transcriptional regulator	0.612854	0.751927	-61.2814	-63.5182	13	7	5.52553	0	0	0	FALSE
HNP00_002443	drug/metabolite transporter (DMT)-like permease	0.000408859	0.00191714	-51.978	-64.2664	13	7	4.04556	0	0	0	FALSE
HNP00_002444	DNA-binding LacI/PurR family transcriptional regulator	0.0370081	0.0854808	-62.0952	-68.7988	13	7	7.09104	0	0	0	FALSE
HNP00_002445	MFS family permease	0.000669373	0.00288686	-54.167	-65.8734	13	7	4.22449	0	0	0	FALSE
[truncated: 1,711 more rows]

## Sheet: Complete GE Module Results
Gene	Annotation	Module	Module_Number	padj
HNP00_001792	hypothetical protein	Module 1	1	2.50239e-33
HNP00_001791	MFS family permease	Module 1	1	1.21612e-26
HNP00_004383	MFS family permease	Module 1	1	3.21483e-26
HNP00_002122	acetyl-CoA C-acetyltransferase	Module 1	1	5.34462e-25
HNP00_001790	quercetin dioxygenase-like cupin family protein	Module 1	1	6.99128e-23
HNP00_001793	NADPH:quinone reductase-like Zn-dependent oxidoreductase	Module 1	1	1.10207e-22
HNP00_002107	AcrR family transcriptional regulator	Module 1	1	1.10207e-22
HNP00_004340	isoleucyl-tRNA synthetase	Module 1	1	2.32452e-22
HNP00_001214	preprotein translocase subunit SecA	Module 1	1	2.90503e-22
HNP00_002092	ring-1,2-phenylacetyl-CoA epoxidase subunit PaaA	Module 1	1	7.19673e-21
HNP00_000509	ribonucleoside-diphosphate reductase alpha chain	Module 1	1	4.63935e-20
HNP00_002088	ring-1,2-phenylacetyl-CoA epoxidase subunit PaaE	Module 1	1	9.8841e-20
HNP00_000430	excinuclease ABC subunit C	Module 1	1	1.33146e-19
HNP00_002617	anthraniloyl-CoA monooxygenase	Module 1	1	1.40527e-18
HNP00_002120	3-hydroxybutyryl-CoA dehydrogenase	Module 1	1	1.55949e-18
HNP00_002091	ring-1,2-phenylacetyl-CoA epoxidase subunit PaaB	Module 1	1	2.88185e-18
HNP00_001788	hypothetical protein	Module 1	1	3.34723e-18
HNP00_001308	peptide chain release factor 1	Module 1	1	3.98424e-18
HNP00_002121	enoyl-CoA hydratase	Module 1	1	4.90882e-18
HNP00_002090	ring-1,2-phenylacetyl-CoA epoxidase subunit PaaC	Module 1	1	6.78605e-18
HNP00_000476	putative zinc-type alcohol dehydrogenase-like protein	Module 1	1	1.8126e-17
HNP00_001307	transcription termination factor Rho	Module 1	1	9.22977e-17
HNP00_003866	UPF0271 protein	Module 1	1	6.98759e-16
HNP00_002692	DNA-binding transcriptional LysR family regulator	Module 1	1	1.05114e-15
HNP00_004677	NAD+ kinase	Module 1	1	1.38424e-15
HNP00_000060	aryl-alcohol dehydrogenase-like predicted oxidoreductase	Module 1	1	1.80238e-15
HNP00_001274	RNA polymerase sigma-70 factor (ECF subfamily)	Module 1	1	2.51318e-15
HNP00_001789	hypothetical protein	Module 1	1	9.74009e-15
HNP00_001221	glutamate dehydrogenase	Module 1	1	2.17225e-14
HNP00_000612	GTP-binding protein HflX	Module 1	1	2.59867e-14
HNP00_001310	tRNA threonylcarbamoyl adenosine modification protein (Sua5/YciO/YrdC/YwlC family)	Module 1	1	3.24096e-14
HNP00_002089	ring-1,2-phenylacetyl-CoA epoxidase subunit PaaD	Module 1	1	4.08445e-14
HNP00_002802	Cu+-exporting ATPase	Module 1	1	4.50143e-14
HNP00_000508	ribonucleoside-diphosphate reductase beta chain	Module 1	1	6.51655e-14
HNP00_003121	D-inositol-3-phosphate glycosyltransferase	Module 1	1	1.13154e-13
HNP00_000979	hypothetical protein	Module 1	1	1.97966e-13
HNP00_004341	dihydrofolate synthase/folylpolyglutamate synthase	Module 1	1	2.67835e-13
HNP00_000118	arylsulfatase A-like enzyme	Module 1	1	2.90751e-13
HNP00_003544	rhamnulose-1-phosphate aldolase	Module 1	1	2.98482e-13
HNP00_000510	protein involved in ribonucleotide reduction	Module 1	1	3.06168e-13
HNP00_002621	molecular chaperone GrpE	Module 1	1	4.33954e-13
HNP00_000497	PAS domain S-box-containing protein	Module 1	1	7.68911e-13
HNP00_001786	flavodoxin	Module 1	1	1.3115e-12
HNP00_001613	VIT1/CCC1 family predicted Fe2+/Mn2+ transporter	Module 1	1	1.31586e-12
HNP00_000872	transcription-repair coupling factor (superfamily II helicase)	Module 1	1	1.55308e-12
HNP00_001783	putative amidohydrolase	Module 1	1	1.65968e-12
HNP00_000511	glutaredoxin-like protein NrdH	Module 1	1	2.05277e-12
HNP00_000242	alanyl-tRNA synthetase	Module 1	1	2.61147e-12
HNP00_001213	hypothetical protein	Module 1	1	3.41196e-12
HNP00_000061	diketogulonate reductase-like aldo/keto reductase	Module 1	1	5.16967e-12
HNP00_003914	thioredoxin reductase (NADPH)	Module 1	1	8.63616e-12
HNP00_000721	iron complex transport system substrate-binding protein	Module 1	1	1.03223e-11
HNP00_003983	phosphoribosylformylglycinamidine synthase	Module 1	1	1.2961e-11
HNP00_003864	acetyl-CoA/propionyl-CoA carboxylase biotin carboxyl carrier protein	Module 1	1	1.55923e-11
HNP00_001962	fatty-acyl-CoA synthase	Module 1	1	1.83158e-11
HNP00_002463	arylsulfatase A-like enzyme	Module 1	1	1.9063e-11
HNP00_001186	hypothetical protein	Module 1	1	2.61701e-11
HNP00_001018	APA family basic amino acid/polyamine antiporter	Module 1	1	2.85512e-11
HNP00_001309	release factor glutamine methyltransferase	Module 1	1	3.56887e-11
HNP00_003204	large subunit ribosomal protein L7/L12	Module 1	1	4.24724e-11
HNP00_002693	AcrR family transcriptional regulator	Module 1	1	4.49255e-11
HNP00_004342	glucan phosphoethanolaminetransferase (alkaline phosphatase superfamily)	Module 1	1	4.49902e-11
HNP00_002331	catechol 2,3-dioxygenase-like lactoylglutathione lyase family enzyme	Module 1	1	5.00386e-11
HNP00_004678	DNA repair protein RecN (Recombination protein N)	Module 1	1	5.00386e-11
HNP00_002291	transcriptional repressor NrdR	Module 1	1	6.49173e-11
HNP00_000800	DNA ligase (NAD+)	Module 1	1	8.61898e-11
HNP00_000475	hypothetical protein	Module 1	1	8.95357e-11
HNP00_003590	glutaryl-CoA dehydrogenase	Module 1	1	1.26743e-10
HNP00_000477	putative membrane protein	Module 1	1	1.33394e-10
HNP00_002618	hypothetical protein	Module 1	1	1.63863e-10
HNP00_000286	molecular chaperone DnaJ	Module 1	1	2.1305e-10
HNP00_001387	AAT family amino acid transporter	Module 1	1	4.17445e-10
HNP00_003886	cation diffusion facilitator family transporter	Module 1	1	4.41357e-10
HNP00_002274	UDP-N-acetylmuramoylalanine--D-glutamate ligase	Module 1	1	5.24231e-10
HNP00_001306	homoserine kinase	Module 1	1	6.57675e-10
HNP00_002250	cellulose biosynthesis protein BcsQ	Module 1	1	7.18794e-10
HNP00_002320	drug/metabolite transporter (DMT)-like permease	Module 1	1	8.10739e-10
HNP00_000018	NAD(P)-dependent dehydrogenase (short-subunit alcohol dehydrogenase family)	Module 1	1	8.25609e-10
HNP00_003865	KipI family sensor histidine kinase inhibitor	Module 1	1	1.22729e-09
HNP00_003205	large subunit ribosomal protein L10	Module 1	1	1.61021e-09
HNP00_002332	DNA gyrase subunit A	Module 1	1	1.63679e-09
HNP00_003984	hypothetical protein	Module 1	1	1.92212e-09
HNP00_004062	nucleotide-binding universal stress UspA family protein	Module 1	1	2.04313e-09
HNP00_003228	peptide chain release factor 3	Module 1	1	2.13681e-09
HNP00_000965	exopolyphosphatase/guanosine-5'-triphosphate,3'-diphosphate pyrophosphatase	Module 1	1	2.67815e-09
HNP00_001105	hypothetical protein	Module 1	1	2.67815e-09
HNP00_003195	hypothetical protein	Module 1	1	2.89254e-09
HNP00_000298	undecaprenyl diphosphate synthase	Module 1	1	3.0096e-09
HNP00_000611	ATP-dependent DNA helicase DinG	Module 1	1	3.1205e-09
HNP00_003883	alkylated DNA repair protein (DNA oxidative demethylase)	Module 1	1	3.1205e-09
HNP00_001978	Fur family ferric uptake transcriptional regulator	Module 1	1	3.16006e-09
HNP00_001311	N-acetylglucosaminyldiphosphoundecaprenol N-acetyl-beta-D-mannosaminyltransferase	Module 1	1	3.33573e-09
HNP00_003614	alkylation response protein AidB-like acyl-CoA dehydrogenase	Module 1	1	3.60708e-09
HNP00_003202	acetyl-CoA C-acetyltransferase	Module 1	1	3.86385e-09
HNP00_000940	hypothetical protein	Module 1	1	4.70174e-09
HNP00_000297	DNA repair protein RecO (recombination protein O)	Module 1	1	5.06012e-09
HNP00_002620	molecular chaperone DnaJ	Module 1	1	6.395e-09
HNP00_003203	Cys-tRNA(Pro) deacylase	Module 1	1	7.42309e-09
HNP00_000295	putative endopeptidase	Module 1	1	9.27389e-09
HNP00_000120	beta-glucosidase	Module 1	1	9.83284e-09
HNP00_003881	DNA-directed RNA polymerase specialized sigma24 family protein	Module 1	1	1.02375e-08
HNP00_003800	inositol transporter-like SP family MFS transporter	Module 1	1	1.03184e-08
HNP00_000123	MFS family permease	Module 1	1	1.08518e-08
HNP00_000017	uncharacterized protein (TIGR00369 family)	Module 1	1	1.58009e-08
HNP00_003982	phosphoribosylformylglycinamidine synthase	Module 1	1	1.87607e-08
HNP00_001614	hypothetical protein	Module 1	1	2.23018e-08
HNP00_000749	DNA primase	Module 1	1	2.4071e-08
HNP00_003413	LacI family transcriptional regulator	Module 1	1	2.44144e-08
HNP00_000433	excinuclease ABC subunit A	Module 1	1	2.48587e-08
HNP00_000119	MFS family permease	Module 1	1	2.71397e-08
HNP00_003635	MFS family permease	Module 1	1	2.71836e-08
HNP00_002182	acetyl-CoA synthetase	Module 1	1	2.77066e-08
HNP00_002292	NAD(P)-dependent dehydrogenase (short-subunit alcohol dehydrogenase family)	Module 1	1	2.90653e-08
HNP00_001863	multiple sugar transport system substrate-binding protein	Module 1	1	3.09638e-08
HNP00_003896	DNA gyrase subunit A	Module 1	1	3.14073e-08
HNP00_004304	glyceraldehyde 3-phosphate dehydrogenase	Module 1	1	4.19307e-08
HNP00_003570	hypothetical protein	Module 1	1	4.66789e-08
HNP00_002288	flavin reductase (DIM6/NTAB) family NADH-FMN oxidoreductase RutF	Module 1	1	5.75785e-08
HNP00_003076	aldose 1-epimerase	Module 1	1	5.75785e-08
HNP00_002478	para-nitrobenzyl esterase	Module 1	1	6.19666e-08
HNP00_001152	polar amino acid transport system substrate-binding protein	Module 1	1	6.4934e-08
HNP00_000190	putative dehydrogenase	Module 1	1	6.94187e-08
HNP00_003416	peptidoglycan/xylan/chitin deacetylase (PgdA/CDA1 family)	Module 1	1	7.05581e-08
HNP00_002259	serine/threonine-protein kinase	Module 1	1	7.25885e-08
HNP00_002119	very-short-patch-repair endonuclease	Module 1	1	7.39495e-08
HNP00_002321	transcriptional regulator	Module 1	1	7.98838e-08
HNP00_003186	large subunit ribosomal protein L22	Module 1	1	8.35025e-08
HNP00_003304	hypothetical protein	Module 1	1	8.60431e-08
HNP00_001283	zinc/manganese transport system ATP-binding protein	Module 1	1	8.79357e-08
HNP00_001787	diketogulonate reductase-like aldo/keto reductase	Module 1	1	8.79357e-08
HNP00_002302	glutamine synthetase	Module 1	1	8.79357e-08
HNP00_004343	nucleoside-diphosphate kinase	Module 1	1	8.79357e-08
HNP00_002126	L-asparagine permease	Module 1	1	9.03281e-08
HNP00_001618	sarcosine oxidase subunit gamma	Module 1	1	9.5625e-08
HNP00_003569	endonuclease-8	Module 1	1	1.22367e-07
HNP00_000235	aspartyl-tRNA synthetase	Module 1	1	1.31683e-07
HNP00_004146	alpha-L-fucosidase 2	Module 1	1	1.75031e-07
HNP00_001294	transcriptional regulator GlxA family with amidase domain	Module 1	1	1.85108e-07
HNP00_003446	benzaldehyde dehydrogenase (NAD)	Module 1	1	2.06403e-07
HNP00_004141	hypothetical protein	Module 1	1	2.25048e-07
HNP00_004061	pyruvate,water dikinase	Module 1	1	3.56328e-07
HNP00_000745	hypothetical protein	Module 1	1	4.51007e-07
HNP00_003077	L-arabinose isomerase	Module 1	1	4.51007e-07
HNP00_001997	chloramphenicol-sensitive protein RarD	Module 1	1	4.69446e-07
HNP00_000216	CDP-diacylglycerol--glycerol-3-phosphate 3-phosphatidyltransferase	Module 1	1	4.87039e-07
HNP00_002808	DNA-binding IclR family transcriptional regulator	Module 1	1	5.73849e-07
HNP00_001814	flagellar assembly factor FliW	Module 1	1	6.15607e-07
HNP00_001694	hypothetical protein	Module 1	1	6.27068e-07
HNP00_004648	AcrR family transcriptional regulator	Module 1	1	6.44365e-07
HNP00_000016	tellurite resistance protein	Module 1	1	6.64864e-07
HNP00_000828	acetyl-CoA/propionyl-CoA carboxylase biotin carboxyl carrier protein	Module 1	1	6.82329e-07
HNP00_001303	diaminopimelate decarboxylase	Module 1	1	7.03107e-07
HNP00_001695	hypothetical protein	Module 1	1	7.61726e-07
HNP00_003623	MoxR-like ATPase	Module 1	1	7.65029e-07
HNP00_002180	endonuclease-3	Module 1	1	9.01486e-07
HNP00_003496	AcrR family transcriptional regulator	Module 1	1	1.01509e-06
HNP00_002230	segregation and condensation protein B	Module 1	1	1.11457e-06
HNP00_001827	two-component system CitB family response regulator	Module 1	1	1.23047e-06
HNP00_001243	pilus assembly protein CpaF	Module 1	1	1.2848e-06
HNP00_003882	methylated-DNA-[protein]-cysteine S-methyltransferase	Module 1	1	1.40445e-06
HNP00_002359	threonine aldolase	Module 1	1	1.41779e-06
HNP00_001459	chromosome segregation protein	Module 1	1	1.49471e-06
HNP00_001785	hypothetical protein	Module 1	1	1.52651e-06
HNP00_002619	MerR family transcriptional regulator/heat shock protein HspR	Module 1	1	1.52822e-06
HNP00_001150	polar amino acid transport system ATP-binding protein	Module 1	1	1.564e-06
HNP00_000254	dihydroorotase	Module 1	1	1.59595e-06
HNP00_001462	Amt family ammonium transporter	Module 1	1	1.6323e-06
HNP00_001617	L-serine dehydratase	Module 1	1	1.83527e-06
HNP00_002533	ATP-dependent Clp protease ATP-binding subunit ClpB	Module 1	1	1.92575e-06
HNP00_003880	methylated-DNA-[protein]-cysteine S-methyltransferase	Module 1	1	2.54779e-06
HNP00_001795	flagellar hook protein FlgE	Module 1	1	2.65038e-06
HNP00_003215	ATP-dependent Clp protease ATP-binding subunit ClpC	Module 1	1	2.71157e-06
HNP00_001869	protein-disulfide isomerase	Module 1	1	2.9149e-06
HNP00_002249	DNA-binding transcriptional MerR regulator	Module 1	1	3.13808e-06
HNP00_002318	RNA polymerase primary sigma factor	Module 1	1	3.2975e-06
HNP00_004594	peroxiredoxin Q/BCP	Module 1	1	3.42889e-06
HNP00_003887	cell division protein FtsW (lipid II flippase)	Module 1	1	3.55366e-06
HNP00_001275	anti-sigma factor (TIGR02949 family)	Module 1	1	3.64093e-06
HNP00_001161	putative hydrolase	Module 1	1	4.06761e-06
HNP00_002415	DNA-binding LacI/PurR family transcriptional regulator	Module 1	1	4.11665e-06
HNP00_001094	GTP-binding protein	Module 1	1	4.73793e-06
HNP00_004132	hyaluronate lyase	Module 1	1	5.03321e-06
HNP00_001062	maleylpyruvate isomerase	Module 1	1	5.51695e-06
HNP00_000215	ATP adenylyltransferase	Module 1	1	6.88863e-06
HNP00_002803	copper chaperone CopZ	Module 1	1	6.90698e-06
HNP00_001302	arginyl-tRNA synthetase	Module 1	1	8.05879e-06
HNP00_000622	transcriptional regulator with XRE-family HTH domain	Module 1	1	8.65485e-06
HNP00_001797	hypothetical protein	Module 1	1	8.67239e-06
HNP00_000109	chloramphenicol 3-O-phosphotransferase	Module 1	1	8.88133e-06
HNP00_000121	hypothetical protein	Module 1	1	1.00005e-05
HNP00_004660	hypothetical protein	Module 1	1	1.02575e-05
HNP00_003874	serine/threonine-protein kinase	Module 1	1	1.07157e-05
HNP00_001276	DNA-binding PadR family transcriptional regulator	Module 1	1	1.16702e-05
HNP00_000287	16S rRNA (uracil1498-N3)-methyltransferase	Module 1	1	1.20999e-05
HNP00_002248	hypothetical protein	Module 1	1	1.21725e-05
HNP00_000946	mycothiol S-conjugate amidase	Module 1	1	1.24013e-05
HNP00_003728	3-phenylpropionate/trans-cinnamate dioxygenase ferredoxin reductase subunit	Module 1	1	1.34951e-05
HNP00_002130	O-succinylbenzoic acid--CoA ligase	Module 1	1	1.35684e-05
HNP00_000944	hypothetical protein	Module 1	1	1.37616e-05
HNP00_004345	ribonuclease E	Module 1	1	1.37616e-05
HNP00_003756	alcohol dehydrogenase class IV/predicted GNAT family acetyltransferase	Module 1	1	1.4067e-05
HNP00_002324	Zn-dependent protease with chaperone function	Module 1	1	1.42506e-05
HNP00_003913	thioredoxin 1	Module 1	1	1.53381e-05
HNP00_003926	putative ABC transport system permease protein	Module 1	1	1.53681e-05
HNP00_000062	transcriptional regulator with XRE-family HTH domain	Module 1	1	1.57147e-05
HNP00_002573	methylenetetrahydrofolate reductase (NADPH)	Module 1	1	1.57147e-05
HNP00_003073	carbamate kinase	Module 1	1	1.62557e-05
HNP00_000645	small subunit ribosomal protein S15	Module 1	1	1.65223e-05
HNP00_000296	2-isopropylmalate synthase	Module 1	1	1.77878e-05
HNP00_003897	DNA gyrase subunit B	Module 1	1	1.79873e-05
HNP00_001619	sarcosine oxidase subunit alpha	Module 1	1	2.00803e-05
HNP00_001267	DtxR family Mn-dependent transcriptional regulator	Module 1	1	2.07228e-05
HNP00_000122	hypothetical protein	Module 1	1	2.12487e-05
HNP00_001471	small subunit ribosomal protein S16	Module 1	1	2.37757e-05
HNP00_004140	multiple sugar transport system permease protein/N-acetylglucosamine transport system permease protein	Module 1	1	2.77957e-05
HNP00_001963	quinol monooxygenase YgiN	Module 1	1	2.79723e-05
HNP00_000877	hypothetical protein	Module 1	1	2.8194e-05
HNP00_001947	ATP-dependent RNA helicase DeaD	Module 1	1	2.86474e-05
HNP00_004298	serine O-acetyltransferase	Module 1	1	2.86474e-05
HNP00_000980	Ohr subfamily peroxiredoxin	Module 1	1	2.95675e-05
HNP00_001314	ATP synthase protein I	Module 1	1	2.95675e-05
HNP00_002646	DNA polymerase-4	Module 1	1	2.95675e-05
HNP00_000705	small subunit ribosomal protein S2	Module 1	1	2.99298e-05
HNP00_001151	polar amino acid transport system permease protein	Module 1	1	3.00188e-05
HNP00_003884	DNA-3-methyladenine glycosylase I	Module 1	1	3.03973e-05
HNP00_004692	large subunit ribosomal protein L1	Module 1	1	3.05463e-05
HNP00_000253	aspartate carbamoyltransferase catalytic subunit	Module 1	1	3.26144e-05
HNP00_001621	sarcosine oxidase subunit beta	Module 1	1	3.31647e-05
HNP00_002231	pseudouridine synthase	Module 1	1	3.31647e-05
HNP00_003469	nitric oxide dioxygenase	Module 1	1	3.31673e-05
HNP00_002806	rhodanese-related sulfurtransferase	Module 1	1	3.32814e-05
HNP00_003885	DNA-binding transcriptional ArsR family regulator	Module 1	1	3.67902e-05
HNP00_000879	cysteine desulfurase/selenocysteine lyase	Module 1	1	3.6972e-05
HNP00_000945	hypothetical protein	Module 1	1	4.01224e-05
HNP00_003613	crotonobetainyl-CoA:carnitine CoA-transferase CaiB-like acyl-CoA transferase	Module 1	1	4.05189e-05
HNP00_002293	polyphosphate glucokinase	Module 1	1	4.14586e-05
HNP00_001342	nicotinate phosphoribosyltransferase	Module 1	1	4.37241e-05
HNP00_002532	hypothetical protein	Module 1	1	4.38951e-05
HNP00_003182	small subunit ribosomal protein S17	Module 1	1	4.45074e-05
HNP00_003863	DNA-binding GntR family transcriptional regulator	Module 1	1	4.46822e-05
HNP00_002414	hypothetical protein	Module 1	1	4.4973e-05
HNP00_004334	2-hydroxychromene-2-carboxylate isomerase	Module 1	1	4.87748e-05
HNP00_004180	signal transduction histidine kinase	Module 1	1	4.91125e-05
HNP00_004688	starch synthase (maltosyl-transferring)	Module 1	1	5.30201e-05
HNP00_001813	flagellar hook-associated protein 3 FlgL	Module 1	1	5.38188e-05
HNP00_000448	peptidoglycan/xylan/chitin deacetylase (PgdA/CDA1 family)	Module 1	1	5.383e-05
HNP00_002136	cytochrome c-type biogenesis protein	Module 1	1	5.80755e-05
HNP00_002809	2-dehydro-3-deoxygluconokinase	Module 1	1	6.05157e-05
HNP00_002127	hypothetical protein	Module 1	1	6.12184e-05
HNP00_001961	hypothetical protein	Module 1	1	6.32811e-05
HNP00_002604	phenylacetic acid degradation operon negative regulatory protein	Module 1	1	6.4307e-05
HNP00_003547	LacI family transcriptional regulator	Module 1	1	6.52459e-05
HNP00_002965	uncharacterized protein YjbJ (UPF0337 family)	Module 1	1	6.6334e-05
HNP00_002474	1-pyrroline-5-carboxylate dehydrogenase	Module 1	1	6.69573e-05
HNP00_001320	F-type H+-transporting ATPase subunit alpha	Module 1	1	6.72497e-05
HNP00_004312	hypothetical protein	Module 1	1	7.17795e-05
HNP00_002422	(2R)-3-sulfolactate dehydrogenase (NADP+)	Module 1	1	7.46855e-05
HNP00_003184	large subunit ribosomal protein L16	Module 1	1	7.54716e-05
HNP00_002472	DNA-binding transcriptional LysR family regulator	Module 1	1	7.65405e-05
HNP00_002083	putative iron-regulated membrane protein	Module 1	1	7.66992e-05
HNP00_001277	hypothetical protein	Module 1	1	7.6788e-05
HNP00_002179	8-oxo-dGTP pyrophosphatase MutT (NUDIX family)	Module 1	1	7.8473e-05
HNP00_001851	DNA-binding LacI/PurR family transcriptional regulator	Module 1	1	7.93741e-05
HNP00_002004	CP family cyanate transporter-like MFS transporter	Module 1	1	8.65602e-05
HNP00_004078	large subunit ribosomal protein L33	Module 1	1	8.82654e-05
HNP00_000966	hypothetical protein	Module 1	1	9.05316e-05
HNP00_001127	superfamily II DNA/RNA helicase	Module 1	1	9.28745e-05
HNP00_004021	3-hydroxyisobutyrate dehydrogenase	Module 1	1	0.00010593
HNP00_002276	UDP-N-acetylglucosamine--N-acetylmuramyl-(pentapeptide) pyrophosphoryl-undecaprenol N-acetylglucosamine transferase	Module 1	1	0.000108344
HNP00_003229	DNA repair protein RadA/Sms	Module 1	1	0.000110409
HNP00_001312	rhamnopyranosyl-N-acetylglucosaminyl-diphospho-decaprenol beta-1,3/1,4-galactofuranosyltransferase	Module 1	1	0.000114101
HNP00_001126	site-specific DNA-methyltransferase (adenine-specific)	Module 1	1	0.000114157
HNP00_002287	DNA polymerase-3 subunit alpha	Module 1	1	0.000123027
HNP00_003997	adenylosuccinate synthase	Module 1	1	0.000132367
HNP00_000583	fatty acid desaturase	Module 1	1	0.000133515
HNP00_001784	NCS1 nucleoside transporter family	Module 1	1	0.000133515
HNP00_001874	DNA-binding GntR family transcriptional regulator	Module 1	1	0.000134829
HNP00_000397	ATPase subunit of ABC transporter with duplicated ATPase domains	Module 1	1	0.000136881
HNP00_001502	hypothetical protein	Module 1	1	0.000153118
HNP00_001198	peptide/nickel transport system ATP-binding protein	Module 1	1	0.000153321
HNP00_004216	ATP-binding cassette subfamily B protein	Module 1	1	0.000154957
HNP00_004328	ribose 5-phosphate isomerase B	Module 1	1	0.000155511
HNP00_001017	tryptophan 2-monooxygenase	Module 1	1	0.00017652
HNP00_000285	heat-inducible transcriptional repressor	Module 1	1	0.000181138
HNP00_000347	ATP-dependent RNA helicase HelY	Module 1	1	0.000181138
HNP00_002807	reactive intermediate/imine deaminase	Module 1	1	0.000184613
HNP00_000878	nitrogen fixation NifU-like protein	Module 1	1	0.00019636
HNP00_002469	muconate cycloisomerase	Module 1	1	0.000198734
HNP00_002181	hypothetical protein	Module 1	1	0.000199805
HNP00_002603	acyl-CoA thioester hydrolase	Module 1	1	0.000199805
HNP00_001295	hypothetical protein	Module 1	1	0.000225267
HNP00_001437	ATP-dependent DNA helicase RecG	Module 1	1	0.000239289
HNP00_001826	hypothetical protein	Module 1	1	0.000241271
HNP00_000474	hypothetical protein	Module 1	1	0.000248286
HNP00_002545	hypothetical protein	Module 1	1	0.000250832
HNP00_000602	MFS family permease	Module 1	1	0.00027127
HNP00_003907	spoIIIJ-associated protein	Module 1	1	0.000272296
HNP00_002477	AcrR family transcriptional regulator	Module 1	1	0.000276041
HNP00_000964	subtilisin family serine protease	Module 1	1	0.000285076
HNP00_001964	thioredoxin 1	Module 1	1	0.000285678
HNP00_000108	threonine dehydrogenase-like Zn-dependent dehydrogenase	Module 1	1	0.000300543
HNP00_002548	aryl-alcohol dehydrogenase-like predicted oxidoreductase	Module 1	1	0.000317296
HNP00_000566	glucan phosphorylase	Module 1	1	0.000351615
HNP00_001379	hypothetical protein	Module 1	1	0.000359589
HNP00_001063	acylpyruvate hydrolase	Module 1	1	0.00039381
HNP00_002977	glutaryl-CoA dehydrogenase	Module 1	1	0.00039381
HNP00_004088	lysophospholipase L1-like esterase	Module 1	1	0.0003974
HNP00_003937	aspartyl-tRNA(Asn)/glutamyl-tRNA(Gln) amidotransferase subunit A	Module 1	1	0.000409966
HNP00_003027	N-acetylglucosamine kinase-like BadF-type ATPase	Module 1	1	0.000451027
HNP00_001251	cell division transport system ATP-binding protein	Module 1	1	0.000451317
HNP00_002955	membrane-associated phospholipid phosphatase	Module 1	1	0.000459834
HNP00_003755	polyisoprenoid-binding protein YceI	Module 1	1	0.000469363
HNP00_001122	CBS domain-containing protein/sporulation protein YlmC with PRC-barrel domain	Module 1	1	0.000510391
HNP00_000059	DNA-binding transcriptional MerR regulator	Module 1	1	0.000520728
HNP00_001726	hypothetical protein	Module 1	1	0.000525347
HNP00_003336	putative dehydrogenase	Module 1	1	0.000561652
HNP00_003183	large subunit ribosomal protein L29	Module 1	1	0.000567042
HNP00_000214	threonyl-tRNA synthetase	Module 1	1	0.000622939
HNP00_001816	hypothetical protein	Module 1	1	0.000651336
HNP00_003869	hypothetical protein	Module 1	1	0.000654368
HNP00_003428	cysteinyl-tRNA synthetase	Module 1	1	0.000656959
HNP00_003096	Flp pilus assembly protein CpaB	Module 1	1	0.000669738
HNP00_002323	DNA gyrase subunit B	Module 1	1	0.000671211
HNP00_001602	EmrB/QacA subfamily drug resistance transporter	Module 1	1	0.000673799
HNP00_000735	peptidoglycan/xylan/chitin deacetylase (PgdA/CDA1 family)	Module 1	1	0.000679898
HNP00_004179	DNA-binding NarL/FixJ family response regulator	Module 1	1	0.000685346
HNP00_003875	serine/threonine-protein kinase	Module 1	1	0.000718795
HNP00_000931	fructose-1,6-bisphosphatase II	Module 1	1	0.000739374
HNP00_000408	Fe-S cluster assembly protein SufD	Module 1	1	0.00074329
HNP00_001146	porphobilinogen synthase	Module 1	1	0.000761558
HNP00_002455	hypothetical protein	Module 1	1	0.000766915
HNP00_000881	hypothetical protein	Module 1	1	0.000829852
HNP00_003437	hypothetical protein	Module 1	1	0.000880333
HNP00_002151	glutamate dehydrogenase (NADP+)	Module 1	1	0.000930484
HNP00_000449	putative acetyltransferase	Module 1	1	0.000934431
HNP00_001014	formyltetrahydrofolate deformylase	Module 1	1	0.00100738
HNP00_002349	1-deoxy-D-xylulose-5-phosphate synthase	Module 1	1	0.0010692
HNP00_002135	cytochrome c biogenesis protein	Module 1	1	0.00107929
HNP00_000650	tRNA pseudouridine55 synthase	Module 1	1	0.00108354
HNP00_001120	ATP-binding protein involved in chromosome partitioning	Module 1	1	0.00112644
HNP00_002341	hypothetical protein	Module 1	1	0.00124421
HNP00_001782	amino acid transporter	Module 1	1	0.00127832
HNP00_000117	DNA-binding PadR family transcriptional regulator	Module 1	1	0.00133787
HNP00_001701	formate dehydrogenase major subunit	Module 1	1	0.00134062
HNP00_001487	3-oxoacyl-[acyl-carrier-protein] synthase-3	Module 1	1	0.00137117
HNP00_003918	poly(A) polymerase	Module 1	1	0.00137196
HNP00_001891	EmrB/QacA subfamily drug resistance transporter	Module 1	1	0.00139888
HNP00_000588	phenylalanyl-tRNA synthetase beta chain	Module 1	1	0.00146404
HNP00_003415	hypothetical protein	Module 1	1	0.00154501
HNP00_003465	ATP-dependent DNA helicase RecQ	Module 1	1	0.00155674
HNP00_001828	two-component system CitB family sensor kinase	Module 1	1	0.00158583
HNP00_000816	propionyl-CoA carboxylase beta chain	Module 1	1	0.00159796
HNP00_003190	large subunit ribosomal protein L4	Module 1	1	0.0017715
HNP00_000981	DNA-binding MarR family transcriptional regulator	Module 1	1	0.00189369
HNP00_001319	F-type H+-transporting ATPase subunit delta	Module 1	1	0.0019039
HNP00_002800	uncharacterized protein YukE	Module 1	1	0.0019039
HNP00_002131	1,4-dihydroxy-2-naphthoate octaprenyltransferase	Module 1	1	0.00191432
HNP00_002443	drug/metabolite transporter (DMT)-like permease	Module 1	1	0.00191714
HNP00_000233	peptidyl-prolyl cis-trans isomerase B (cyclophilin B)	Module 1	1	0.00192351
HNP00_002137	thiol-disulfide isomerase/thioredoxin	Module 1	1	0.00193474
HNP00_003571	DNA-binding transcriptional MocR family regulator	Module 1	1	0.00194854
HNP00_001328	N-acetylglucosamine-6-phosphate deacetylase	Module 1	1	0.00196998
HNP00_004023	malonate-semialdehyde dehydrogenase (acetylating)/methylmalonate-semialdehyde dehydrogenase	Module 1	1	0.00196998
HNP00_002572	lipoic acid synthetase	Module 1	1	0.00203562
HNP00_001340	superfamily II DNA or RNA helicase	Module 1	1	0.00204933
HNP00_003101	cytochrome oxidase assembly protein ShyY1	Module 1	1	0.00204933
HNP00_000610	repressor LexA	Module 1	1	0.00212144
HNP00_000855	sugar porter (SP) family MFS transporter	Module 1	1	0.00213832
HNP00_001139	glutamyl-tRNA reductase	Module 1	1	0.00213832
HNP00_003508	hypothetical protein	Module 1	1	0.00213832
HNP00_002696	hypothetical protein	Module 1	1	0.00222662
HNP00_003211	pimeloyl-ACP methyl ester carboxylesterase	Module 1	1	0.00223082
HNP00_004595	aminobenzoyl-glutamate utilization protein B	Module 1	1	0.00232254
HNP00_003908	16S rRNA (guanine527-N7)-methyltransferase	Module 1	1	0.00233196
HNP00_002232	prephenate dehydrogenase	Module 1	1	0.00236444
HNP00_001284	zinc/manganese transport system permease protein	Module 1	1	0.00238185
HNP00_001622	glycine hydroxymethyltransferase	Module 1	1	0.00238451
HNP00_003813	D-alanyl-D-alanine carboxypeptidase/D-alanyl-D-alanine-endopeptidase (penicillin-binding protein 4)	Module 1	1	0.00242456
HNP00_003822	seryl-tRNA synthetase	Module 1	1	0.00245565
HNP00_004382	ribosomal protein S18 acetylase RimI-like enzyme	Module 1	1	0.00245565
HNP00_003727	cytochrome P450	Module 1	1	0.00248929
HNP00_003337	DNA-binding LacI/PurR family transcriptional regulator	Module 1	1	0.00262378
HNP00_003414	excisionase family DNA binding protein	Module 1	1	0.00267098
HNP00_001372	hypothetical protein	Module 1	1	0.00272485
HNP00_000137	LacI family transcriptional regulator	Module 1	1	0.00281319
HNP00_001919	2-polyprenyl-6-methoxyphenol hydroxylase-like FAD-dependent oxidoreductase	Module 1	1	0.00281319
HNP00_002445	MFS family permease	Module 1	1	0.00288686
HNP00_002325	putative transcriptional regulator	Module 1	1	0.00298075
HNP00_003497	hypothetical protein	Module 1	1	0.00304224
HNP00_003573	AcrR family transcriptional regulator	Module 1	1	0.00307494
HNP00_004113	L-asparagine permease	Module 1	1	0.00309658
HNP00_002636	DNA-binding LacI/PurR family transcriptional regulator	Module 1	1	0.00318944
HNP00_004330	trigger factor	Module 1	1	0.00331556
HNP00_002457	beta-glucosidase	Module 1	1	0.00340851
HNP00_001125	hypothetical protein	Module 1	1	0.00342033
HNP00_003475	peptide/nickel transport system substrate-binding protein	Module 1	1	0.00351527
HNP00_004139	raffinose/stachyose/melibiose transport system permease protein	Module 1	1	0.00352431
HNP00_004661	hypothetical protein	Module 1	1	0.0036689
HNP00_004500	NAD(P) transhydrogenase subunit beta	Module 1	1	0.0036841
HNP00_001252	cell division transport system permease protein	Module 1	1	0.00383031
HNP00_001316	F-type H+-transporting ATPase subunit a	Module 1	1	0.00384499
HNP00_002745	GNAT superfamily N-acetyltransferase	Module 1	1	0.00387036
HNP00_001390	L-aspartate oxidase	Module 1	1	0.00390015
HNP00_000429	UPF0042 nucleotide-binding protein	Module 1	1	0.00397538
HNP00_002247	DNA-binding transcriptional MerR regulator	Module 1	1	0.00406868
HNP00_002165	hypothetical protein	Module 1	1	0.00407207
HNP00_000747	peptidoglycan/xylan/chitin deacetylase (PgdA/CDA1 family)	Module 1	1	0.00421838
HNP00_000824	hypothetical protein	Module 1	1	0.00436131
HNP00_002690	alanine dehydrogenase	Module 1	1	0.00448344
HNP00_004646	putative zinc-type alcohol dehydrogenase-like protein	Module 1	1	0.00452206
HNP00_002342	hypothetical protein	Module 1	1	0.00457678
HNP00_002368	cell division protein ZapE	Module 1	1	0.00464847
HNP00_001244	tight adherence protein B	Module 1	1	0.00521897
HNP00_003650	crotonobetainyl-CoA:carnitine CoA-transferase CaiB-like acyl-CoA transferase	Module 1	1	0.00525023
HNP00_001050	sarcosine oxidase	Module 1	1	0.00528042
HNP00_004186	putative MFS family arabinose efflux permease	Module 1	1	0.00528573
HNP00_000950	threonine dehydratase	Module 1	1	0.00564525
HNP00_001143	ferrochelatase	Module 1	1	0.00566052
HNP00_002235	GTP-binding protein	Module 1	1	0.00580755
HNP00_000428	putative cofD-like protein	Module 1	1	0.0058468
HNP00_001299	ferredoxin-NADP reductase	Module 1	1	0.0058468
HNP00_004112	aspartate ammonia-lyase	Module 1	1	0.0058468
HNP00_004167	biotin-dependent carboxylase-like uncharacterized protein	Module 1	1	0.00597917
HNP00_000589	phenylalanyl-tRNA synthetase alpha chain	Module 1	1	0.00605399
HNP00_000301	hypothetical protein	Module 1	1	0.00605521
HNP00_000099	ATP-dependent Clp protease ATP-binding subunit ClpC	Module 1	1	0.00614312
HNP00_003470	AcrR family transcriptional regulator	Module 1	1	0.00614312
HNP00_001315	F0F1-type ATP synthase assembly protein I	Module 1	1	0.0067086
HNP00_002262	geranylgeranyl diphosphate synthase type I	Module 1	1	0.00678467
HNP00_000052	mannose-6-phosphate isomerase	Module 1	1	0.00679461
HNP00_003385	hypothetical protein	Module 1	1	0.00679461
HNP00_003962	MFS family permease	Module 1	1	0.00696728
HNP00_001222	two-component sensor histidine kinase	Module 1	1	0.00701134
HNP00_002265	DNA polymerase-4	Module 1	1	0.00724721
HNP00_003422	glucan phosphorylase	Module 1	1	0.00733825
HNP00_003188	large subunit ribosomal protein L2	Module 1	1	0.0073435
HNP00_004693	large subunit ribosomal protein L11	Module 1	1	0.00746832
HNP00_000272	leucyl-tRNA synthetase	Module 1	1	0.00749404
HNP00_002571	DNA-binding IclR family transcriptional regulator	Module 1	1	0.00751452
HNP00_000731	murein DD-endopeptidase MepM/ murein hydrolase activator NlpD	Module 1	1	0.00759647
HNP00_001318	F-type H+-transporting ATPase subunit b	Module 1	1	0.00770289
HNP00_004020	enoyl-CoA hydratase	Module 1	1	0.00796951
HNP00_003603	metal-sulfur cluster biosynthetic enzyme	Module 1	1	0.00822281
HNP00_004317	hypothetical protein	Module 1	1	0.00840122
HNP00_004511	putative flavoprotein involved in K+ transport	Module 1	1	0.00842082
HNP00_000425	glyceraldehyde 3-phosphate dehydrogenase	Module 1	1	0.00842272
HNP00_001737	glycine dehydrogenase	Module 1	1	0.00862874
HNP00_003546	L-rhamnose mutarotase	Module 1	1	0.00862874
HNP00_003766	peptide/nickel transport system ATP-binding protein	Module 1	1	0.00863541
HNP00_002233	cytidylate kinase	Module 1	1	0.00888344
HNP00_003122	formate--tetrahydrofolate ligase	Module 1	1	0.00889349
HNP00_003471	pyruvate,water dikinase	Module 1	1	0.00894056
HNP00_002750	thiol-disulfide isomerase/thioredoxin	Module 1	1	0.00915796
HNP00_002446	beta-galactosidase	Module 1	1	0.00920872
HNP00_002464	hypothetical protein	Module 1	1	0.00967612
HNP00_000414	protoheme IX farnesyltransferase	Module 1	1	0.00972294
HNP00_002980	phosphotransferase system enzyme I (PtsI)	Module 1	1	0.00997549
HNP00_003100	integral membrane protein	Module 1	1	0.00997549
HNP00_001313	UDP-GlcNAc:undecaprenyl-phosphate GlcNAc-1-phosphate transferase	Module 1	1	0.00998154
HNP00_000262	phosphopantothenoylcysteine decarboxylase/phosphopantothenate--cysteine ligase	Module 1	1	0.0100808
HNP00_000823	septum formation protein	Module 1	1	0.0109389
HNP00_004077	small subunit ribosomal protein S14	Module 1	1	0.0110657
HNP00_001815	amino acid transporter	Module 1	1	0.0114766
HNP00_000180	L-iditol 2-dehydrogenase	Module 1	1	0.0118134
HNP00_004695	preprotein translocase subunit SecE	Module 1	1	0.0118653
HNP00_002471	glycine/D-amino acid oxidase-like deaminating enzyme	Module 1	1	0.0119921
HNP00_003505	integrase	Module 1	1	0.012019
HNP00_001989	fructuronate reductase	Module 1	1	0.0122234
HNP00_004038	hypothetical protein	Module 1	1	0.012439
HNP00_000597	TrmH family RNA methyltransferase	Module 1	1	0.012506
HNP00_001461	MFS family permease	Module 1	1	0.013198
HNP00_002343	hypothetical protein	Module 1	1	0.0136329
HNP00_000963	NADH dehydrogenase	Module 1	1	0.0137108
HNP00_001426	non-ribosomal peptide synthetase-like protein	Module 1	1	0.0137358
HNP00_003999	hypothetical protein	Module 1	1	0.0137358
HNP00_002588	anthranilate 3-monooxygenase (FAD)/4-hydroxyphenylacetate 3-monooxygenase	Module 1	1	0.0141309
HNP00_000596	cation diffusion facilitator family transporter	Module 1	1	0.0142197
HNP00_004423	ABC-type multidrug transport system ATPase subunit	Module 1	1	0.0142197
HNP00_002333	acyl-CoA synthetase (NDP forming)/RimJ/RimL family protein N-acetyltransferase	Module 1	1	0.0147789
HNP00_002431	proline racemase	Module 1	1	0.015072
HNP00_000450	DNA polymerase-1	Module 1	1	0.0152661
HNP00_000618	regulatory protein	Module 1	1	0.0153871
HNP00_001147	putative LLM family oxidoreductase	Module 1	1	0.0153871
HNP00_004470	DNA-binding MarR family transcriptional regulator	Module 1	1	0.0155303
HNP00_003037	magnesium transporter	Module 1	1	0.0157228
HNP00_001968	acyl-CoA thioesterase FadM	Module 1	1	0.0160816
HNP00_003643	hypothetical protein	Module 1	1	0.016175
HNP00_003534	MFS family permease	Module 1	1	0.0163661
HNP00_003778	fructose transport system ATP-binding protein	Module 1	1	0.0163805
HNP00_001400	putative FMN-dependent luciferase-like monooxygenase	Module 1	1	0.0165452
HNP00_004107	phospholipase C	Module 1	1	0.0167229
HNP00_000090	exopolysaccharide biosynthesis protein	Module 1	1	0.0186575
HNP00_003981	phosphoribosylformylglycinamidine synthase	Module 1	1	0.0186575
HNP00_002749	hypothetical protein	Module 1	1	0.018712
HNP00_004350	glutamate 5-kinase	Module 1	1	0.018712
HNP00_001616	formyltetrahydrofolate deformylase	Module 1	1	0.0187215
HNP00_004674	HAD superfamily hydrolase (TIGR01450 family)	Module 1	1	0.0197093
HNP00_003541	prephenate dehydratase	Module 1	1	0.0198395
HNP00_001245	tight adherence protein C	Module 1	1	0.0200797
HNP00_004114	GntR family transcriptional repressor for pyruvate dehydrogenase complex	Module 1	1	0.0211997
HNP00_003935	MHS family proline/betaine transporter-like MFS transporter	Module 1	1	0.0215334
HNP00_001300	thiamine biosynthesis lipoprotein	Module 1	1	0.0216227
HNP00_004527	uncharacterized protein (TIGR02246 family)	Module 1	1	0.0218495
HNP00_003925	putative ABC transport system ATP-binding protein	Module 1	1	0.0224809
HNP00_004008	sugar phosphate isomerase/epimerase	Module 1	1	0.0224809
HNP00_003387	3-methyladenine DNA glycosylase AlkD	Module 1	1	0.022648
HNP00_003992	peptidoglycan/xylan/chitin deacetylase (PgdA/CDA1 family)	Module 1	1	0.022648
HNP00_002282	cell division inhibitor SepF	Module 1	1	0.0227687
HNP00_001991	mannonate dehydratase	Module 1	1	0.0228669
HNP00_004659	hypothetical protein	Module 1	1	0.023683
HNP00_001759	divalent metal cation (Fe/Co/Zn/Cd) transporter	Module 1	1	0.0242731
HNP00_000750	dGTPase	Module 1	1	0.0242891
HNP00_000933	carbonic anhydrase	Module 1	1	0.0242891
HNP00_000275	C1A family cysteine protease	Module 1	1	0.0246782
HNP00_001227	galactofuranosylgalactofuranosylrhamnosyl-N-acetylglucosaminyl-diphospho-decaprenol beta-1,5/1,6-galactofuranosyltransferase	Module 1	1	0.0249745
HNP00_004351	glutamate-5-semialdehyde dehydrogenase	Module 1	1	0.025071
HNP00_004324	small conductance mechanosensitive channel	Module 1	1	0.025598
HNP00_003684	ferredoxin-NADP reductase	Module 1	1	0.0256086
HNP00_003656	uncharacterized protein (TIGR00369 family)	Module 1	1	0.0256201
HNP00_001399	DNA-binding MarR family transcriptional regulator	Module 1	1	0.0263654
HNP00_004374	glycolate oxidase subunit GlcD/histidinol-phosphate aminotransferase	Module 1	1	0.0277863
HNP00_003187	small subunit ribosomal protein S19	Module 1	1	0.0279649
HNP00_001969	hypothetical protein	Module 1	1	0.0280267
HNP00_001104	hypothetical protein	Module 1	1	0.0283476
HNP00_004315	methionyl aminopeptidase	Module 1	1	0.0283476
HNP00_001457	hypothetical protein	Module 1	1	0.0284324
HNP00_000202	VIT1/CCC1 family predicted Fe2+/Mn2+ transporter	Module 1	1	0.0303603
HNP00_001681	hypothetical protein	Module 1	1	0.0304096
HNP00_004079	large subunit ribosomal protein L28	Module 1	1	0.0305579
HNP00_001374	ABC-type nitrate/sulfonate/bicarbonate transport system permease component	Module 1	1	0.0314461
HNP00_000770	DeoR family transcriptional regulator of aga operon	Module 1	1	0.0318158
HNP00_000970	adenosine deaminase	Module 1	1	0.0318158
HNP00_002795	putative MATE family efflux protein	Module 1	1	0.0318251
HNP00_002226	sensor histidine kinase regulating citrate/malate metabolism	Module 1	1	0.0321737
HNP00_003305	imidazolonepropionase-like amidohydrolase	Module 1	1	0.032808
HNP00_000014	superfamily II DNA or RNA helicase	Module 1	1	0.033579
HNP00_000774	fructoselysine-6-P-deglycase FrlB-like protein	Module 1	1	0.0346293
HNP00_000238	putative ATPase	Module 1	1	0.0346389
HNP00_003758	hypothetical protein	Module 1	1	0.0347444
HNP00_000883	peptidoglycan/xylan/chitin deacetylase (PgdA/CDA1 family)	Module 1	1	0.0348155
HNP00_002526	amidophosphoribosyltransferase	Module 1	1	0.0353574
HNP00_002132	hypothetical protein	Module 1	1	0.0355822
HNP00_000678	hypothetical protein	Module 1	1	0.0359134
HNP00_001709	phosphoserine aminotransferase	Module 1	1	0.0361383
HNP00_004402	putative flavoprotein involved in K+ transport	Module 1	1	0.0362446
HNP00_000053	glutamate dehydrogenase	Module 1	1	0.0364751
HNP00_004528	acetyl esterase	Module 1	1	0.0371165
HNP00_002344	trk system potassium uptake protein TrkA	Module 1	1	0.0375503
HNP00_000436	ATP-binding cassette subfamily B protein	Module 1	1	0.0388618
HNP00_004349	GTP-binding protein	Module 1	1	0.040012
HNP00_003256	2,5-diketo-D-gluconate reductase A	Module 1	1	0.0400933
HNP00_004092	iron complex transport system permease protein	Module 1	1	0.040818
HNP00_000584	NADPH2:quinone reductase	Module 1	1	0.0427867
HNP00_000194	LacI family transcriptional regulator	Module 1	1	0.0430156
HNP00_003384	hypothetical protein	Module 1	1	0.04354
HNP00_003742	MFS family permease	Module 1	1	0.0436456
HNP00_000772	hypothetical protein	Module 1	1	0.0438241
HNP00_004405	primary-amine oxidase	Module 1	1	0.0441623
HNP00_003739	alpha-N-arabinofuranosidase	Module 1	1	0.0444747
HNP00_003334	3D-(3,5/4)-trihydroxycyclohexane-1,2-dione acylhydrolase (decyclizing)	Module 1	1	0.044637
HNP00_003905	hypothetical protein	Module 1	1	0.0450355
HNP00_000496	ribonuclease Z	Module 1	1	0.0454554
HNP00_002432	oxygen-dependent protoporphyrinogen oxidase	Module 1	1	0.0460092
HNP00_004455	hypothetical protein	Module 1	1	0.0461931
HNP00_000158	hypothetical protein	Module 1	1	0.0462665
HNP00_001144	hydroxymethylbilane synthase	Module 1	1	0.0469496
HNP00_000600	translation initiation factor IF-3	Module 1	1	0.0474751
HNP00_004177	tetratricopeptide (TPR) repeat protein	Module 1	1	0.0477599
HNP00_002819	hypothetical protein	Module 1	1	0.0478702
HNP00_004346	hydroxymethylpyrimidine/phosphomethylpyrimidine kinase	Module 1	1	0.0483249
HNP00_002177	CHAD domain-containing protein	Module 1	1	0.0488329
HNP00_004039	DNA-binding LacI/PurR family transcriptional regulator	Module 2	2	2.44414e-31
HNP00_004041	multiple sugar transport system permease protein	Module 2	2	5.37307e-18
HNP00_004414	dihydrofolate reductase	Module 2	2	7.0725e-18
HNP00_004415	hypothetical protein	Module 2	2	1.81978e-16
HNP00_004658	urate oxidase	Module 2	2	3.3917e-16
HNP00_004052	hypothetical protein	Module 2	2	4.51524e-16
HNP00_003493	sugar-phosphatase	Module 2	2	5.97237e-14
HNP00_004042	multiple sugar transport system permease protein	Module 2	2	2.62361e-13
HNP00_004050	putative alkaline shock family protein YloU	Module 2	2	1.27672e-12
HNP00_001899	DNA-binding response OmpR family regulator	Module 2	2	1.28467e-11
HNP00_004040	hypothetical protein	Module 2	2	2.84337e-11
HNP00_001029	putative NBD/HSP70 family sugar kinase	Module 2	2	6.49173e-11
HNP00_000329	pimeloyl-ACP methyl ester carboxylesterase	Module 2	2	1.06586e-10
HNP00_003262	hypothetical protein	Module 2	2	1.5442e-10
HNP00_004431	hypothetical protein	Module 2	2	2.1305e-10
HNP00_002299	GNAT superfamily N-acetyltransferase	Module 2	2	3.01148e-10
HNP00_001053	hypothetical protein	Module 2	2	3.64804e-10
HNP00_002656	hypothetical protein	Module 2	2	6.83292e-10
HNP00_000530	hypothetical protein	Module 2	2	8.25609e-10
HNP00_004043	multiple sugar transport system substrate-binding protein	Module 2	2	3.0373e-09
HNP00_001032	putative multiple sugar transport system substrate-binding protein	Module 2	2	3.07673e-09
HNP00_000321	lysophospholipase L1-like esterase	Module 2	2	3.10671e-09
HNP00_004051	hypothetical protein	Module 2	2	1.69191e-08
HNP00_002641	ABC-2 type transport system permease protein	Module 2	2	5.73171e-08
HNP00_002841	NAD(P) transhydrogenase subunit alpha	Module 2	2	6.12262e-08
HNP00_000483	hypothetical protein	Module 2	2	1.15318e-07
HNP00_001031	putative multiple sugar transport system permease protein	Module 2	2	1.51931e-07
HNP00_000328	hypothetical protein	Module 2	2	2.07632e-07
HNP00_002640	ABC-2 type transport system ATP-binding protein	Module 2	2	2.7313e-07
HNP00_004053	hypothetical protein	Module 2	2	3.34879e-07
HNP00_004557	hypothetical protein	Module 2	2	3.38319e-07
HNP00_003293	hypothetical protein	Module 2	2	3.93172e-07
HNP00_000205	cation diffusion facilitator family transporter	Module 2	2	4.00327e-07
HNP00_004097	NAD/NADP transhydrogenase alpha subunit	Module 2	2	5.0218e-07
HNP00_003830	hypothetical protein	Module 2	2	7.65029e-07
HNP00_002657	hypothetical protein	Module 2	2	7.70431e-07
HNP00_003366	phosphotransferase system enzyme I (PtsI)	Module 2	2	1.06441e-06
HNP00_000042	ferredoxin-NADP reductase	Module 2	2	1.19536e-06
HNP00_003447	hypothetical protein	Module 2	2	1.28478e-06
HNP00_003691	hypothetical protein	Module 2	2	1.35847e-06
HNP00_003003	thiol-disulfide isomerase/thioredoxin	Module 2	2	1.53463e-06
HNP00_004276	DNA polymerase III delta prime subunit	Module 2	2	1.8446e-06
HNP00_001052	V8-like Glu-specific endopeptidase	Module 2	2	2.8368e-06
HNP00_000185	gamma-glutamyltranspeptidase/glutathione hydrolase	Module 2	2	2.87212e-06
HNP00_002658	hypothetical protein	Module 2	2	8.67239e-06
HNP00_002205	transcriptional regulator with XRE-family HTH domain	Module 2	2	8.87234e-06
HNP00_003494	putative enzyme related to lactoylglutathione lyase	Module 2	2	9.57035e-06
HNP00_002535	putative metal-dependent HD superfamily phosphohydrolase	Module 2	2	1.06997e-05
HNP00_003046	putative SOS response-associated peptidase YedK	Module 2	2	1.12931e-05
HNP00_000842	hypothetical protein	Module 2	2	1.16843e-05
HNP00_003018	PPK2 family polyphosphate:nucleotide phosphotransferase	Module 2	2	1.18241e-05
HNP00_002488	hypothetical protein	Module 2	2	1.23193e-05
HNP00_001030	putative multiple sugar transport system ATP-binding protein	Module 2	2	1.2965e-05
HNP00_003068	Xaa-Pro aminopeptidase	Module 2	2	1.39699e-05
HNP00_002843	NAD(P) transhydrogenase subunit beta	Module 2	2	1.85337e-05
HNP00_003367	PTS system fructose-specific IIC component	Module 2	2	1.87688e-05
HNP00_004427	uncharacterized protein YndB with AHSA1/START domain	Module 2	2	2.28195e-05
HNP00_003368	1-phosphofructokinase	Module 2	2	2.29785e-05
HNP00_002487	3-oxoacyl-[acyl-carrier protein] reductase	Module 2	2	2.55641e-05
HNP00_003102	PTS system fructose-specific IIA component	Module 2	2	3.05054e-05
HNP00_003119	sugar/nucleoside kinase (ribokinase family)	Module 2	2	3.32814e-05
HNP00_003847	acetyl esterase/lipase	Module 2	2	3.61622e-05
HNP00_002661	hypothetical protein	Module 2	2	3.93431e-05
HNP00_003040	ferritin	Module 2	2	4.00433e-05
HNP00_000211	kumamolisin	Module 2	2	4.16598e-05
HNP00_000862	hypothetical protein	Module 2	2	4.20374e-05
HNP00_003560	Kef-type K+ transport system membrane component KefB	Module 2	2	4.30601e-05
HNP00_000499	hypothetical protein	Module 2	2	4.33918e-05
HNP00_000620	hypothetical protein	Module 2	2	4.35647e-05
HNP00_000362	HAD superfamily hydrolase (TIGR01509 family)	Module 2	2	4.43595e-05
HNP00_000501	hypothetical protein	Module 2	2	4.65627e-05
HNP00_001515	putative flavoprotein involved in K+ transport	Module 2	2	4.68771e-05
HNP00_002496	hypothetical protein	Module 2	2	4.99759e-05
HNP00_004412	isocitrate lyase	Module 2	2	5.16284e-05
HNP00_002643	anthranilate synthase component 1/para-aminobenzoate synthetase	Module 2	2	5.9214e-05
HNP00_002494	hypothetical protein	Module 2	2	6.17447e-05
HNP00_004046	hypothetical protein	Module 2	2	7.34734e-05
HNP00_000327	hypothetical protein	Module 2	2	7.59101e-05
HNP00_004467	cytochrome P450	Module 2	2	7.8719e-05
HNP00_001290	diadenosine tetraphosphate (Ap4A) HIT family hydrolase	Module 2	2	7.93741e-05
HNP00_002155	Trk-type K+ transport system membrane component	Module 2	2	7.93741e-05
HNP00_000270	glycerol uptake facilitator protein	Module 2	2	7.96978e-05
HNP00_000529	quercetin dioxygenase-like cupin family protein	Module 2	2	8.06592e-05
HNP00_000626	ribonuclease J	Module 2	2	8.09275e-05
HNP00_000186	DNA ligase D	Module 2	2	8.25363e-05
HNP00_004229	excinuclease ABC A subunit	Module 2	2	0.000109705
HNP00_003562	putative integral membrane protein	Module 2	2	0.000123825
HNP00_002370	APA family basic amino acid/polyamine antiporter	Module 2	2	0.000149808
HNP00_001731	lipid II:glycine glycyltransferase (peptidoglycan interpeptide bridge formation enzyme)	Module 2	2	0.000181138
HNP00_004047	hypothetical protein	Module 2	2	0.000181335
HNP00_003968	recombination protein RecR	Module 2	2	0.000198734
HNP00_001682	hypothetical protein	Module 2	2	0.000202879
HNP00_001206	hypothetical protein	Module 2	2	0.00020861
HNP00_004667	CO/xanthine dehydrogenase FAD-binding subunit	Module 2	2	0.000214079
HNP00_002140	putative membrane protein	Module 2	2	0.00021801
HNP00_001944	pilus assembly protein Flp/PilA	Module 2	2	0.000242508
HNP00_003857	hypothetical protein	Module 2	2	0.000268125
HNP00_001039	hypothetical protein	Module 2	2	0.000279912
HNP00_002687	uncharacterized protein YkwD	Module 2	2	0.0002843
HNP00_003473	phosphoenolpyruvate carboxykinase (GTP)	Module 2	2	0.000312078
HNP00_002932	hypothetical protein	Module 2	2	0.000326062
HNP00_004419	heat shock protein HslJ	Module 2	2	0.000352846
HNP00_002613	2-keto-4-pentenoate hydratase/2-oxohepta-3-ene-1,7-dioic acid hydratase in catechol pathway	Module 2	2	0.00036291
HNP00_003919	putative phosphoglycerate mutase	Module 2	2	0.000363261
HNP00_000175	carboxylate-amine ligase	Module 2	2	0.000370459
HNP00_000500	Cu/Ag efflux pump CusA	Module 2	2	0.00039344
HNP00_000199	ribosome-associated toxin RatA of RatAB toxin-antitoxin module	Module 2	2	0.000432531
HNP00_004703	peptide/nickel transport system ATP-binding protein	Module 2	2	0.000432531
HNP00_002748	hypothetical protein	Module 2	2	0.000482687
HNP00_000057	hypothetical protein	Module 2	2	0.000499577
HNP00_003558	hypothetical protein	Module 2	2	0.000539458
HNP00_001407	hypothetical protein	Module 2	2	0.000567206
HNP00_001941	pilus assembly protein CpaB	Module 2	2	0.000572951
HNP00_002732	hypothetical protein	Module 2	2	0.000581321
HNP00_000161	hypothetical protein	Module 2	2	0.000617039
HNP00_002731	hypothetical protein	Module 2	2	0.000651336
HNP00_000071	dihydrofolate reductase	Module 2	2	0.000666117
HNP00_003220	dihydroxyacetone kinase-like protein	Module 2	2	0.000679898
HNP00_003557	DMSO/TMAO reductase YedYZ molybdopterin-dependent catalytic subunit	Module 2	2	0.000679898
HNP00_004257	pimeloyl-ACP methyl ester carboxylesterase	Module 2	2	0.000705412
HNP00_002616	2-aminobenzoate-CoA ligase	Module 2	2	0.000733075
HNP00_004668	CO/xanthine dehydrogenase Mo-binding subunit/aerobic-type carbon monoxide dehydrogenase small subunit (CoxS/CutS family)	Module 2	2	0.00073824
HNP00_002300	hypothetical protein	Module 2	2	0.000741932
HNP00_001945	pilus assembly protein Flp/PilA	Module 2	2	0.000763676
HNP00_001624	hypothetical protein	Module 2	2	0.000767882
HNP00_000859	hypothetical protein	Module 2	2	0.000825985
HNP00_000452	dihydrofolate reductase	Module 2	2	0.000843025
HNP00_004202	hypothetical protein	Module 2	2	0.000872104
HNP00_002933	hypothetical protein	Module 2	2	0.000875745
HNP00_001359	broad specificity phosphatase PhoE	Module 2	2	0.000880333
HNP00_001690	PAS domain S-box-containing protein	Module 2	2	0.00090586
HNP00_003402	putative O-methyltransferase YrrM	Module 2	2	0.00100039
HNP00_000176	hypothetical protein	Module 2	2	0.00100818
HNP00_001525	5-methylcytosine-specific restriction endonuclease McrA	Module 2	2	0.00107396
HNP00_001652	simple sugar transport system permease protein	Module 2	2	0.00107929
HNP00_004131	putative membrane protein	Module 2	2	0.001197
HNP00_002988	branched-chain amino acid transport system substrate-binding protein	Module 2	2	0.00121576
HNP00_001441	pantetheine-phosphate adenylyltransferase	Module 2	2	0.00130612
HNP00_000917	hypothetical protein	Module 2	2	0.00141659
HNP00_002495	isochorismate pyruvate lyase	Module 2	2	0.00144385
HNP00_003020	osmoprotectant transport system substrate-binding protein	Module 2	2	0.00144721
HNP00_000861	hypothetical protein	Module 2	2	0.00147828
HNP00_001068	putative membrane protein YqiK	Module 2	2	0.00157883
HNP00_001943	Flp pilus assembly protein TadG	Module 2	2	0.00162571
HNP00_003285	hypothetical protein	Module 2	2	0.00165809
HNP00_003039	dihydrofolate reductase	Module 2	2	0.0017555
HNP00_000404	hypothetical protein	Module 2	2	0.00203562
HNP00_001732	endonuclease G	Module 2	2	0.0020835
HNP00_001322	F-type H+-transporting ATPase subunit beta	Module 2	2	0.00212805
HNP00_004592	allantoinase	Module 2	2	0.00214998
HNP00_001770	MFS family permease	Module 2	2	0.00217113
HNP00_004666	xanthine dehydrogenase accessory factor	Module 2	2	0.00219416
HNP00_002096	LCP family protein required for cell wall assembly	Module 2	2	0.00232321
HNP00_001509	protein-disulfide isomerase	Module 2	2	0.00232694
HNP00_002391	indole-3-glycerol phosphate synthase	Module 2	2	0.00238185
HNP00_000096	uncharacterized protein YegP (UPF0339 family)	Module 2	2	0.00242616
HNP00_001352	hypothetical protein	Module 2	2	0.00255386
HNP00_004104	hypothetical protein	Module 2	2	0.00262378
HNP00_003103	glycerol-3-phosphate dehydrogenase	Module 2	2	0.0027029
HNP00_000693	hypothetical protein	Module 2	2	0.00281319
HNP00_002541	hypothetical protein	Module 2	2	0.00284086
HNP00_002611	L-asparagine transporter-like permease	Module 2	2	0.0028476
HNP00_004049	putative membrane protein	Module 2	2	0.00305278
HNP00_002941	MHS family proline/betaine transporter-like MFS transporter	Module 2	2	0.00322604
HNP00_000675	hypothetical protein	Module 2	2	0.00329189
HNP00_000271	glycerol kinase	Module 2	2	0.00333689
HNP00_000087	acyl-CoA synthetase (AMP-forming)/AMP-acid ligase II	Module 2	2	0.00342372
HNP00_003561	fatty acid desaturase	Module 2	2	0.0035753
HNP00_000348	sec-independent protein translocase protein TatC	Module 2	2	0.0037852
HNP00_002053	glycine/D-amino acid oxidase-like deaminating enzyme/nitrite reductase/ring-hydroxylating ferredoxin subunit	Module 2	2	0.00387618
HNP00_001933	signal transduction histidine kinase	Module 2	2	0.00403058
HNP00_003462	prolyl oligopeptidase	Module 2	2	0.00449273
HNP00_002612	enamine deaminase RidA (YjgF/YER057c/UK114 family)	Module 2	2	0.00466202
HNP00_003972	hypothetical protein	Module 2	2	0.00466475
HNP00_001689	cellulose synthase (UDP-forming)	Module 2	2	0.00496189
HNP00_004613	putative ATPase/DNA-binding SARP family transcriptional activator	Module 2	2	0.00499276
HNP00_000858	hypothetical protein	Module 2	2	0.00501278
HNP00_002244	formamidopyrimidine-DNA glycosylase	Module 2	2	0.00505436
HNP00_002644	NCS1 family nucleobase:cation symporter-1	Module 2	2	0.0050854
HNP00_004230	putative enzyme related to lactoylglutathione lyase	Module 2	2	0.00508662
HNP00_002051	EAL domain-containing protein (putative c-di-GMP-specific phosphodiesterase class I)	Module 2	2	0.00510421
HNP00_001742	hypothetical protein	Module 2	2	0.00512076
HNP00_002082	hypothetical protein	Module 2	2	0.00535783
HNP00_001563	hypothetical protein	Module 2	2	0.00553359
HNP00_002065	pyruvate dehydrogenase E1 component alpha subunit	Module 2	2	0.00574398
HNP00_001109	His/Glu/Gln/Arg/opine family amino acid ABC transporter permease subunit	Module 2	2	0.0058468
HNP00_000953	UDPglucose--hexose-1-phosphate uridylyltransferase	Module 2	2	0.00594608
HNP00_004378	Arc/MetJ family transcription regulator	Module 2	2	0.00594608
HNP00_000378	NAD(P)-dependent dehydrogenase (short-subunit alcohol dehydrogenase family)	Module 2	2	0.00658274
HNP00_001194	hypothetical protein	Module 2	2	0.0067154
HNP00_002204	hypothetical protein	Module 2	2	0.00679461
HNP00_004599	polar amino acid transport system substrate-binding protein	Module 2	2	0.006949
HNP00_003477	pimeloyl-ACP methyl ester carboxylesterase	Module 2	2	0.00724721
HNP00_000860	hypothetical protein	Module 2	2	0.00738968
HNP00_000487	formate dehydrogenase major subunit	Module 2	2	0.0074153
HNP00_004001	fructose-bisphosphate aldolase class II	Module 2	2	0.00745642
HNP00_000043	DMSO/TMAO reductase YedYZ molybdopterin-dependent catalytic subunit	Module 2	2	0.00754318
HNP00_000662	hypothetical protein	Module 2	2	0.00759471
HNP00_003461	putative NAD(P)/FAD-binding protein YdhS	Module 2	2	0.0081153
HNP00_001069	hypothetical protein	Module 2	2	0.00843349
HNP00_002628	hypothetical protein	Module 2	2	0.00843349
HNP00_000885	chitinase	Module 2	2	0.00846867
HNP00_000908	succinate-semialdehyde dehydrogenase/glutarate-semialdehyde dehydrogenase	Module 2	2	0.00862269
HNP00_000023	MHS family alpha-ketoglutarate permease-like MFS transporter	Module 2	2	0.00862874
HNP00_002649	hypothetical protein	Module 2	2	0.00863536
HNP00_001242	hypothetical protein	Module 2	2	0.00863541
HNP00_004684	citrate synthase/2-methylcitrate synthase	Module 2	2	0.00897498
HNP00_002853	DNA-binding Lrp family transcriptional regulator	Module 2	2	0.00898779
HNP00_004628	alkanesulfonate monooxygenase SsuD/methylene tetrahydromethanopterin reductase-like flavin-dependent oxidoreductase (luciferase family)	Module 2	2	0.00918962
HNP00_000041	phage FluMu protein Com	Module 2	2	0.00927715
HNP00_000642	hypothetical protein	Module 2	2	0.00941122
HNP00_004585	ABC-type multidrug transport system permease subunit	Module 2	2	0.00944493
HNP00_000522	hypothetical protein	Module 2	2	0.0094557
HNP00_002032	glycosyltransferase involved in cell wall biosynthesis	Module 2	2	0.00983399
HNP00_001942	Flp pilus assembly protein TadG	Module 2	2	0.0101997
HNP00_003960	pyruvate/2-oxoglutarate dehydrogenase complex dihydrolipoamide acyltransferase (E2) component	Module 2	2	0.0102054
HNP00_003964	RHH-type proline utilization regulon transcriptional repressor/proline dehydrogenase/delta 1-pyrroline-5-carboxylate dehydrogenase	Module 2	2	0.0105693
HNP00_003237	hypothetical protein	Module 2	2	0.0106099
HNP00_000056	hypothetical protein	Module 2	2	0.0107692
HNP00_004696	aspartate/methionine/tyrosine aminotransferase	Module 2	2	0.0113734
HNP00_001644	DNA-binding GntR family transcriptional regulator	Module 2	2	0.0113838
HNP00_000156	hypothetical protein	Module 2	2	0.0116972
HNP00_002363	hypothetical protein	Module 2	2	0.0119921
HNP00_003048	hypothetical protein	Module 2	2	0.0125216
HNP00_000892	DNA-binding CsgD family transcriptional regulator/energy-coupling factor transporter ATP-binding protein EcfA2	Module 2	2	0.0127679
HNP00_003901	DNA polymerase-3 subunit beta	Module 2	2	0.0135088
HNP00_001264	hypothetical protein	Module 2	2	0.0137358
HNP00_002591	transposase	Module 2	2	0.0137641
HNP00_002141	hypothetical protein	Module 2	2	0.0138157
HNP00_002069	sugar O-acyltransferase (sialic acid O-acetyltransferase NeuD family)	Module 2	2	0.0139431
HNP00_000809	uncharacterized protein (DUF58 family)	Module 2	2	0.013944
HNP00_000694	cation/acetate symporter	Module 2	2	0.0140369
HNP00_002926	2-keto-4-pentenoate hydratase/2-oxohepta-3-ene-1,7-dioic acid hydratase in catechol pathway/regulator of RNase E activity RraA	Module 2	2	0.0143879
HNP00_004685	2-methylisocitrate lyase-like PEP mutase family enzyme	Module 2	2	0.0152041
HNP00_001378	AraC-like DNA-binding protein	Module 2	2	0.0154062
HNP00_002489	putative MFS transporter	Module 2	2	0.0157993
HNP00_002733	hypothetical protein	Module 2	2	0.015813
HNP00_001934	hypothetical protein	Module 2	2	0.0159484
HNP00_003567	hypothetical protein	Module 2	2	0.016453
HNP00_001691	diguanylate cyclase (GGDEF)-like protein	Module 2	2	0.0167511
HNP00_004344	putative membrane protein	Module 2	2	0.0169129
HNP00_001937	tight adherence protein C	Module 2	2	0.0174117
HNP00_000320	PhnB protein	Module 2	2	0.017451
HNP00_001565	PAS domain S-box-containing protein	Module 2	2	0.0174806
HNP00_002522	glutamine synthetase	Module 2	2	0.0177627
HNP00_002362	peptide-methionine (R)-S-oxide reductase	Module 2	2	0.0181597
HNP00_003403	GNAT superfamily N-acetyltransferase	Module 2	2	0.0187814
HNP00_004048	hypothetical protein	Module 2	2	0.0191615
HNP00_001958	hypothetical protein	Module 2	2	0.0197886
HNP00_001847	putative MFS transporter	Module 2	2	0.0198487
HNP00_001556	uncharacterized protein YndB with AHSA1/START domain	Module 2	2	0.0201176
HNP00_004463	glyoxylase-like metal-dependent hydrolase (beta-lactamase superfamily II)	Module 2	2	0.0205143
HNP00_001940	pilus assembly protein CpaE	Module 2	2	0.0209141
HNP00_003219	dihydroxyacetone kinase-like protein	Module 2	2	0.0209221
HNP00_001645	5-deoxy-glucuronate isomerase	Module 2	2	0.0209947
HNP00_002615	acyl-CoA thioesterase-2	Module 2	2	0.0210068
HNP00_000691	hypothetical protein	Module 2	2	0.0211511
HNP00_000962	hypothetical protein	Module 2	2	0.0214294
HNP00_002427	DNA-binding FadR family transcriptional regulator	Module 2	2	0.0215491
HNP00_004619	NCS1 family nucleobase:cation symporter-1	Module 2	2	0.021931
HNP00_001938	tight adherence protein B	Module 2	2	0.022179
HNP00_000044	poly-gamma-glutamate synthesis protein (capsule biosynthesis protein)	Module 2	2	0.0224809
HNP00_001452	phosphatidylserine/phosphatidylglycerophosphate/cardiolipin synthase-like enzyme	Module 2	2	0.0224809
HNP00_003259	transcriptional regulator with XRE-family HTH domain	Module 2	2	0.0236376
HNP00_000198	hypothetical protein	Module 2	2	0.0241021
HNP00_003044	CrcB protein	Module 2	2	0.0241617
HNP00_002981	AcrR family transcriptional regulator	Module 2	2	0.0244871
HNP00_000863	hypothetical protein	Module 2	2	0.024867
HNP00_004036	uncharacterized membrane protein HdeD (DUF308 family)	Module 2	2	0.0249352
HNP00_002500	dihydrofolate reductase	Module 2	2	0.0251756
HNP00_000201	hypothetical protein	Module 2	2	0.0252487
HNP00_004466	hypothetical protein	Module 2	2	0.0255036
HNP00_000503	hypothetical protein	Module 2	2	0.0260193
HNP00_001753	putative glyoxalase superfamily protein PhnB	Module 2	2	0.0261931
HNP00_004233	hypothetical protein	Module 2	2	0.0262904
HNP00_004275	hypothetical protein	Module 2	2	0.0270179
HNP00_000132	isopenicillin N synthase-like dioxygenase	Module 2	2	0.0274182
HNP00_001418	branched-chain amino acid aminotransferase	Module 2	2	0.0276631
HNP00_001108	glutamate transport system permease protein	Module 2	2	0.0278046
HNP00_004411	malate synthase	Module 2	2	0.0279748
HNP00_003064	oligopeptide/dipeptide ABC transporter ATP-binding protein	Module 2	2	0.028243
HNP00_002849	hypothetical protein	Module 2	2	0.0282725
HNP00_001354	MFS family permease	Module 2	2	0.0285535
HNP00_004609	alanine-glyoxylate transaminase/serine-glyoxylate transaminase/serine-pyruvate transaminase	Module 2	2	0.029039
HNP00_002929	catechol 2,3-dioxygenase	Module 2	2	0.0290431
HNP00_004596	acetolactate synthase-1/2/3 large subunit	Module 2	2	0.0291965
HNP00_000084	DNA-binding ferritin-like protein (Dps family)	Module 2	2	0.029593
HNP00_003529	type I restriction enzyme M protein	Module 2	2	0.0297654
HNP00_002198	enamine deaminase RidA (YjgF/YER057c/UK114 family)	Module 2	2	0.0304677
HNP00_001957	catechol 2,3-dioxygenase-like lactoylglutathione lyase family enzyme	Module 2	2	0.0310962
HNP00_000482	hypothetical protein	Module 2	2	0.0318158
HNP00_002217	NCS1 family nucleobase:cation symporter-1	Module 2	2	0.0325084
HNP00_003406	MFS family permease	Module 2	2	0.0339612
HNP00_001351	hypothetical protein	Module 2	2	0.0345606
HNP00_003312	hypothetical protein	Module 2	2	0.0355241
HNP00_002910	hypothetical protein	Module 2	2	0.0357825
HNP00_000330	DNA-binding CsgD family transcriptional regulator	Module 2	2	0.0361134
HNP00_002536	2-phosphosulfolactate phosphatase	Module 2	2	0.0364751
HNP00_004291	phosphoglycerate dehydrogenase-like enzyme	Module 2	2	0.0366593
HNP00_003129	glycogen operon protein	Module 2	2	0.036699
HNP00_000336	2-polyprenyl-6-methoxyphenol hydroxylase-like FAD-dependent oxidoreductase	Module 2	2	0.0396847
HNP00_001939	pilus assembly protein CpaF	Module 2	2	0.0400933
HNP00_004231	ketosteroid isomerase-like protein	Module 2	2	0.0403304
HNP00_001065	DNA-binding IclR family transcriptional regulator	Module 2	2	0.0406802
HNP00_004536	2-keto-4-pentenoate hydratase/2-oxohepta-3-ene-1,7-dioic acid hydratase in catechol pathway	Module 2	2	0.040907
HNP00_002185	multiple sugar transport system permease protein	Module 2	2	0.0411087
HNP00_004597	polar amino acid transport system ATP-binding protein	Module 2	2	0.0418631
HNP00_001720	two-component system OmpR family sensor kinase	Module 2	2	0.0422966
HNP00_000466	elongation factor G	Module 2	2	0.0426722
HNP00_003975	hypothetical protein	Module 2	2	0.0432744
HNP00_002167	GNAT superfamily N-acetyltransferase	Module 2	2	0.0432889
HNP00_002907	multiple sugar transport system permease protein	Module 2	2	0.0432889
HNP00_004593	DNA-binding response OmpR family regulator	Module 2	2	0.0432889
HNP00_000334	putative naringenin-chalcone synthase	Module 2	2	0.0436387
HNP00_000919	putative Zn-dependent protease with MMP-like domain	Module 2	2	0.0443389
HNP00_000907	transglutaminase-like putative cysteine protease	Module 2	2	0.0458623
HNP00_003889	uncharacterized protein YndB with AHSA1/START domain	Module 2	2	0.0461806
HNP00_001999	4-aminobutyrate aminotransferase/(S)-3-amino-2-methylpropionate transaminase	Module 2	2	0.0466284
HNP00_003045	nucleotide-binding universal stress UspA family protein	Module 2	2	0.0470631
HNP00_002000	aldehyde dehydrogenase (NAD+)	Module 2	2	0.0475644
HNP00_004611	oligopeptide transport system permease protein	Module 2	2	0.0476215
HNP00_001484	hypothetical protein	Module 2	2	0.0478702
HNP00_001660	malonate-semialdehyde dehydrogenase (acetylating)/methylmalonate-semialdehyde dehydrogenase	Module 2	2	0.04799
HNP00_004644	ABC-type sugar transport system ATPase subunit	Module 2	2	0.0480623
HNP00_004118	alpha-L-fucosidase	Module 2	2	0.0498057
HNP00_002106	phenylacetate-CoA ligase	Module 3	3	1.73814e-27
HNP00_002925	phenol 2-monooxygenase	Module 3	3	4.19734e-25
HNP00_004448	acetyl-CoA carboxylase carboxyltransferase component	Module 3	3	4.77627e-20
HNP00_002105	acyl-CoA thioesterase	Module 3	3	1.58012e-19
HNP00_004447	3-hydroxyacyl-CoA dehydrogenase/enoyl-CoA hydratase/3-hydroxybutyryl-CoA epimerase	Module 3	3	4.82021e-17
HNP00_004451	hypothetical protein	Module 3	3	1.22336e-16
HNP00_000684	acetyl-CoA/propionyl-CoA carboxylase biotin carboxyl carrier protein	Module 3	3	2.75874e-16
HNP00_002110	oxepin-CoA hydrolase/3-oxo-5,6-dehydrosuberyl-CoA semialdehyde dehydrogenase	Module 3	3	3.14265e-16
HNP00_000685	3-methylcrotonyl-CoA carboxylase beta subunit	Module 3	3	6.24902e-16
HNP00_004449	acetyl/propionyl-CoA carboxylase alpha subunit	Module 3	3	1.99549e-14
HNP00_004446	acetyl-CoA C-acetyltransferase	Module 3	3	7.75466e-14
HNP00_001723	chaperonin GroEL	Module 3	3	1.09944e-12
HNP00_002322	hypothetical protein	Module 3	3	1.12475e-11
HNP00_000682	3-oxoacid CoA-transferase subunit A	Module 3	3	1.55923e-11
HNP00_002087	enoyl-CoA hydratase/carnithine racemase	Module 3	3	1.55923e-11
HNP00_004450	enoyl-CoA hydratase/carnithine racemase	Module 3	3	4.13272e-10
HNP00_004445	nitronate monooxygenase	Module 3	3	9.21826e-10
HNP00_004458	fatty-acyl-CoA synthase	Module 3	3	6.05056e-09
HNP00_002622	molecular chaperone DnaK	Module 3	3	1.08518e-08
HNP00_000217	pyridoxal 5'-phosphate synthase pdxS subunit	Module 3	3	1.19806e-08
HNP00_002666	UDP-N-acetylglucosamine 1-carboxyvinyltransferase	Module 3	3	1.45833e-08
HNP00_002697	trehalose 6-phosphate phosphatase	Module 3	3	5.71326e-08
HNP00_004016	acetyl-CoA synthetase	Module 3	3	5.8887e-08
HNP00_004094	uncharacterized protein YPO0396	Module 3	3	3.46614e-07
HNP00_004070	histidine ammonia-lyase	Module 3	3	5.38155e-07
HNP00_000504	hypothetical protein	Module 3	3	5.398e-07
HNP00_001380	DNA-binding IclR family transcriptional regulator	Module 3	3	9.80067e-07
HNP00_003030	cystathionine gamma-synthase/methionine-gamma-lyase	Module 3	3	1.36871e-06
HNP00_002317	hypothetical protein	Module 3	3	2.54779e-06
HNP00_002805	pimeloyl-ACP methyl ester carboxylesterase	Module 3	3	2.59304e-06
HNP00_001966	ABC-2 type transport system ATP-binding protein	Module 3	3	3.55326e-06
HNP00_001414	hypothetical protein	Module 3	3	4.38172e-06
HNP00_001488	[acyl-carrier-protein] S-malonyltransferase	Module 3	3	4.64328e-06
HNP00_001967	ABC-2 type transport system permease protein	Module 3	3	4.64328e-06
HNP00_001389	quinolinate synthase	Module 3	3	4.94852e-06
HNP00_002086	hypothetical protein	Module 3	3	5.08657e-06
HNP00_003029	putative MFS family arabinose efflux permease	Module 3	3	6.00594e-06
HNP00_002319	DNA-binding transcriptional MocR family regulator	Module 3	3	7.52651e-06
HNP00_004639	formyl-CoA transferase/CoA:oxalate CoA-transferase	Module 3	3	8.37052e-06
HNP00_000505	putative nuclease of restriction endonuclease-like (RecB) superfamily	Module 3	3	9.97471e-06
HNP00_004457	NAD(P)-dependent dehydrogenase (short-subunit alcohol dehydrogenase family)	Module 3	3	1.18241e-05
HNP00_002085	hypothetical protein	Module 3	3	1.20242e-05
HNP00_001965	AcrR family transcriptional regulator	Module 3	3	1.53681e-05
HNP00_004096	hypothetical protein	Module 3	3	2.48042e-05
HNP00_003609	hypothetical protein	Module 3	3	7.34734e-05
HNP00_003382	2-polyprenyl-6-methoxyphenol hydroxylase-like FAD-dependent oxidoreductase	Module 3	3	7.68083e-05
HNP00_001979	catalase	Module 3	3	8.81548e-05
HNP00_002973	hypothetical protein	Module 3	3	0.000124116
HNP00_001707	murein DD-endopeptidase MepM/ murein hydrolase activator NlpD	Module 3	3	0.000132031
HNP00_000720	MFS family permease	Module 3	3	0.000153118
HNP00_004456	alpha-beta hydrolase superfamily lysophospholipase	Module 3	3	0.000154627
HNP00_003936	N-carbamoyl-L-amino-acid hydrolase	Module 3	3	0.000155096
HNP00_004459	enoyl-CoA hydratase/carnithine racemase	Module 3	3	0.000236156
HNP00_004638	enoyl-CoA hydratase	Module 3	3	0.000270231
HNP00_004336	valyl-tRNA synthetase	Module 3	3	0.00027127
HNP00_001305	threonine synthase	Module 3	3	0.0002843
HNP00_001007	lipooligosaccharide transport system permease protein	Module 3	3	0.00028434
HNP00_004093	iron complex transport system substrate-binding protein	Module 3	3	0.000291509
HNP00_004249	hypothetical protein	Module 3	3	0.00030948
HNP00_004359	alpha-glucan phosphorylase-like protein	Module 3	3	0.000359589
HNP00_002315	putative ATP-grasp superfamily ATP-dependent carboligase	Module 3	3	0.000376639
HNP00_001960	uncharacterized protein YukE	Module 3	3	0.00039344
HNP00_002804	DNA-binding FrmR family transcriptional regulator	Module 3	3	0.00039983
HNP00_003591	NAD(P)-dependent dehydrogenase (short-subunit alcohol dehydrogenase family)	Module 3	3	0.000502607
HNP00_004238	putative dehydrogenase	Module 3	3	0.000512174
HNP00_000279	small subunit ribosomal protein S20	Module 3	3	0.000519957
HNP00_000507	hypothetical protein	Module 3	3	0.000538829
HNP00_004022	enoyl-CoA hydratase	Module 3	3	0.000541509
HNP00_000051	ADP-dependent phosphofructokinase/glucokinase	Module 3	3	0.000543614
HNP00_003028	DNA-binding transcriptional LysR family regulator	Module 3	3	0.000545706
HNP00_003185	small subunit ribosomal protein S3	Module 3	3	0.000619252
HNP00_001013	glycine hydroxymethyltransferase	Module 3	3	0.000657174
HNP00_001008	lipooligosaccharide transport system ATP-binding protein	Module 3	3	0.000690974
HNP00_002783	replicative DNA helicase	Module 3	3	0.000787343
HNP00_003176	large subunit ribosomal protein L18	Module 3	3	0.000823387
HNP00_004444	AcrR family transcriptional regulator	Module 3	3	0.000924487
HNP00_002927	DNA-binding GntR family transcriptional regulator	Module 3	3	0.000924662
HNP00_003374	N-methylhydantoinase A/oxoprolinase/acetone carboxylase beta subunit	Module 3	3	0.000928577
HNP00_002966	RNA polymerase sigma-70 factor (ECF subfamily)	Module 3	3	0.00100631
HNP00_000704	elongation factor Ts	Module 3	3	0.00103867
HNP00_001706	cell wall-associated NlpC family hydrolase	Module 3	3	0.00109526
HNP00_000239	small subunit ribosomal protein S4	Module 3	3	0.0011016
HNP00_003177	large subunit ribosomal protein L6	Module 3	3	0.00118979
HNP00_003973	aspartate/methionine/tyrosine aminotransferase	Module 3	3	0.00126894
HNP00_002313	dihydrolipoamide dehydrogenase	Module 3	3	0.00143983
HNP00_002722	DNA-binding FadR family transcriptional regulator	Module 3	3	0.00146141
HNP00_004453	small multidrug resistance pump	Module 3	3	0.00153675
HNP00_003174	large subunit ribosomal protein L30	Module 3	3	0.00156314
HNP00_001304	homoserine dehydrogenase	Module 3	3	0.00159796
HNP00_004443	DNA-binding CsgD family transcriptional regulator	Module 3	3	0.001632
HNP00_002385	cyclase	Module 3	3	0.00167031
HNP00_003442	pimeloyl-ACP methyl ester carboxylesterase	Module 3	3	0.00167267
HNP00_003175	small subunit ribosomal protein S5	Module 3	3	0.00168131
HNP00_002316	sugar phosphate permease	Module 3	3	0.00168624
HNP00_000679	citrate lyase subunit beta/citryl-CoA lyase	Module 3	3	0.00176777
HNP00_002375	16S rRNA (cytosine967-C5)-methyltransferase	Module 3	3	0.00209141
HNP00_003106	chaperonin GroEL	Module 3	3	0.00212144
HNP00_002084	uncharacterized protein YcnI	Module 3	3	0.00242456
HNP00_004189	D-serine/D-alanine/glycine transporter	Module 3	3	0.00267098
HNP00_003380	alpha,alpha-trehalose phosphorylase	Module 3	3	0.00291776
HNP00_002234	1-acyl-sn-glycerol-3-phosphate acyltransferase	Module 3	3	0.00296587
HNP00_004701	group II intron reverse transcriptase/maturase	Module 3	3	0.00340999
HNP00_004332	ATP-dependent Clp protease protease subunit	Module 3	3	0.00351527
HNP00_003608	putative amidohydrolase YtcJ	Module 3	3	0.0036535
HNP00_002723	luciferase family oxidoreductase group 1	Module 3	3	0.00383526
HNP00_000565	glucose-1-phosphate adenylyltransferase	Module 3	3	0.00389729
HNP00_001699	alpha-mannosidase	Module 3	3	0.00417045
HNP00_001475	large subunit ribosomal protein L19	Module 3	3	0.00425281
HNP00_000757	selenocysteine lyase/cysteine desulfurase	Module 3	3	0.00432055
HNP00_003625	hypothetical protein	Module 3	3	0.00439461
HNP00_000049	multiple sugar transport system permease protein	Module 3	3	0.00450296
HNP00_001778	DNA-binding IclR family transcriptional regulator	Module 3	3	0.00498386
HNP00_003053	LacI family transcriptional regulator	Module 3	3	0.00535215
HNP00_000419	glucose-6-phosphate dehydrogenase assembly protein OpcA	Module 3	3	0.00544555
HNP00_003357	bifunctional non-homologous end joining protein LigD	Module 3	3	0.00696728
HNP00_001817	hypothetical protein	Module 3	3	0.00807642
HNP00_003816	hypothetical protein	Module 3	3	0.00842082
HNP00_004689	glucan phosphorylase	Module 3	3	0.00894056
HNP00_000048	multiple sugar transport system permease protein	Module 3	3	0.00898779
HNP00_003568	ATP-dependent Lhr-like helicase	Module 3	3	0.0105298
HNP00_003107	chaperonin GroES	Module 3	3	0.0107465
HNP00_000105	hypothetical protein	Module 3	3	0.0108003
HNP00_003173	large subunit ribosomal protein L15	Module 3	3	0.0120811
HNP00_003381	hypothetical protein	Module 3	3	0.0130176
HNP00_003051	fructuronate reductase	Module 3	3	0.0137689
HNP00_002549	glyoxylase-like metal-dependent hydrolase (beta-lactamase superfamily II)	Module 3	3	0.0138584
HNP00_002883	DNA-binding IclR family transcriptional regulator	Module 3	3	0.0141309
HNP00_002277	UDP-N-acetylmuramate--alanine ligase	Module 3	3	0.0154325
HNP00_002504	AcrR family transcriptional regulator	Module 3	3	0.0154924
HNP00_003179	large subunit ribosomal protein L5	Module 3	3	0.0155664
HNP00_000047	multiple sugar transport system substrate-binding protein	Module 3	3	0.0157228
HNP00_001006	lipooligosaccharide transport system permease protein	Module 3	3	0.0163959
HNP00_001973	iron uptake system component EfeO	Module 3	3	0.0166558
HNP00_003280	arginine decarboxylase	Module 3	3	0.0178042
HNP00_003995	RNA polymerase sigma-70 factor (ECF subfamily)	Module 3	3	0.0183504
HNP00_004442	DNA-binding CsgD family transcriptional regulator	Module 3	3	0.0186927
HNP00_003178	small subunit ribosomal protein S8	Module 3	3	0.0198487
HNP00_002150	L-lactate dehydrogenase (cytochrome)	Module 3	3	0.0208682
HNP00_002382	6,7-dimethyl-8-ribityllumazine synthase	Module 3	3	0.0209141
HNP00_000719	hypothetical protein	Module 3	3	0.0210776
HNP00_004239	sugar phosphate isomerase/epimerase	Module 3	3	0.0211511
HNP00_003833	3-hydroxypropanoate dehydrogenase	Module 3	3	0.0220441
HNP00_002595	putative lipoprotein with Yx(FWY)xxD motif	Module 3	3	0.0223976
HNP00_002956	hypothetical protein	Module 3	3	0.0226627
HNP00_001972	high-affinity iron transporter	Module 3	3	0.0229295
HNP00_003902	chromosomal replication initiator protein	Module 3	3	0.0233345
HNP00_002016	sulfite reductase (ferredoxin)	Module 3	3	0.0236376
HNP00_004095	hypothetical protein	Module 3	3	0.0242374
HNP00_003052	glucuronate isomerase	Module 3	3	0.0243542
HNP00_003540	NTE family protein	Module 3	3	0.0244131
HNP00_001665	succinyl-CoA synthetase alpha subunit	Module 3	3	0.0263654
HNP00_002373	peptide deformylase	Module 3	3	0.0270179
HNP00_000903	uncharacterized protein YabE (DUF348 family)	Module 3	3	0.0271378
HNP00_001417	3-isopropylmalate dehydrogenase	Module 3	3	0.0271389
HNP00_001767	iron(III) transport system permease protein	Module 3	3	0.0284279
HNP00_003065	peptide/nickel transport system permease protein	Module 3	3	0.0285225
HNP00_001781	putative amidohydrolase	Module 3	3	0.0286223
HNP00_002389	putative membrane protein (TIGR02234 family)	Module 3	3	0.0304677
HNP00_004441	alkylation response protein AidB-like acyl-CoA dehydrogenase	Module 3	3	0.0327784
HNP00_001608	Amt family ammonium transporter	Module 3	3	0.0334507
HNP00_002380	3,4-dihydroxy 2-butanone 4-phosphate synthase/3,4-dihydroxy 2-butanone 4-phosphate synthase/GTP cyclohydrolase II	Module 3	3	0.0337904
HNP00_001892	DNA-binding PadR family transcriptional regulator	Module 3	3	0.0345606
HNP00_001435	thiamine-monophosphate kinase	Module 3	3	0.0349043
HNP00_003564	hypothetical protein	Module 3	3	0.0388618
HNP00_002007	ferredoxin--NADP+ reductase	Module 3	3	0.0408188
HNP00_004013	multiple sugar transport system substrate-binding protein	Module 3	3	0.0410956
HNP00_001101	citrate synthase	Module 3	3	0.0411087
HNP00_002312	2-oxoglutarate dehydrogenase E2 component (dihydrolipoamide succinyltransferase)	Module 3	3	0.0438304
HNP00_002117	putative dehydrogenase	Module 3	3	0.0465111
HNP00_003152	DNA-directed RNA polymerase subunit alpha	Module 3	3	0.0470057
HNP00_003153	small subunit ribosomal protein S11	Module 3	3	0.0470057
HNP00_000225	Holliday junction DNA helicase RuvA	Module 3	3	0.0475584
HNP00_000088	pyruvate,water dikinase	Module 3	3	0.0494835
HNP00_000683	hypothetical protein	Module 4	4	1.95398e-23
HNP00_001381	flavin reductase (DIM6/NTAB) family NADH-FMN oxidoreductase RutF	Module 4	4	8.08484e-21
HNP00_004194	osmoprotectant transport system ATP-binding protein	Module 4	4	1.82331e-20
HNP00_004193	osmoprotectant transport system permease protein	Module 4	4	6.0672e-17
HNP00_001555	hypothetical protein	Module 4	4	1.22336e-16
HNP00_000836	hypothetical protein	Module 4	4	1.2419e-16
HNP00_001382	4-hydroxyphenylacetate 3-monooxygenase	Module 4	4	1.33004e-16
HNP00_004195	urocanate hydratase	Module 4	4	1.97598e-16
HNP00_002372	hypothetical protein	Module 4	4	1.12475e-11
HNP00_004704	urocanate hydratase	Module 4	4	1.55923e-11
HNP00_004196	N-carbamoyl-L-amino-acid hydrolase	Module 4	4	1.83158e-11
HNP00_002924	pimeloyl-ACP methyl ester carboxylesterase	Module 4	4	1.92997e-11
HNP00_003369	DeoR family fructose operon transcriptional repressor	Module 4	4	2.84578e-11
HNP00_004192	osmoprotectant transport system permease protein	Module 4	4	3.49809e-11
HNP00_000609	LysM repeat protein	Module 4	4	3.60631e-11
HNP00_000681	3-oxoacid CoA-transferase subunit B	Module 4	4	1.54076e-10
HNP00_002968	hypothetical protein	Module 4	4	1.55473e-10
HNP00_004197	formiminoglutamate deiminase	Module 4	4	3.52158e-10
HNP00_001570	uncharacterized protein	Module 4	4	9.12396e-10
HNP00_001155	superfamily I DNA/RNA helicase	Module 4	4	1.29163e-09
HNP00_002679	UMF1 family MFS transporter	Module 4	4	2.13366e-09
HNP00_001771	hypothetical protein	Module 4	4	3.14808e-09
HNP00_003967	DNA polymerase-3 subunit gamma/tau	Module 4	4	9.27389e-09
HNP00_000686	AcrR family transcriptional regulator	Module 4	4	1.48796e-08
HNP00_002773	small subunit ribosomal protein S6	Module 4	4	1.67443e-08
HNP00_002998	peptide/nickel transport system substrate-binding protein	Module 4	4	5.05061e-08
HNP00_003370	hypothetical protein	Module 4	4	5.05061e-08
HNP00_001779	NCS1 family nucleobase:cation symporter-1	Module 4	4	5.26372e-08
HNP00_004664	guanine deaminase	Module 4	4	1.18394e-07
HNP00_001296	Zn-dependent metalloprotease	Module 4	4	1.39889e-07
HNP00_002967	hypothetical protein	Module 4	4	7.6211e-07
HNP00_001456	uncharacterized protein YPO0396	Module 4	4	1.11495e-06
HNP00_000680	acyl dehydratase	Module 4	4	1.19388e-06
HNP00_002889	xylose isomerase	Module 4	4	1.9831e-06
HNP00_004191	osmoprotectant transport system substrate-binding protein	Module 4	4	2.4048e-06
HNP00_003013	DNA recombination protein RmuC	Module 4	4	3.30771e-06
HNP00_004032	acetyl-CoA C-acetyltransferase	Module 4	4	3.43535e-06
HNP00_004198	cysteine desulfurase family protein (TIGR01976 family)	Module 4	4	6.00594e-06
HNP00_001448	hypothetical protein	Module 4	4	6.24514e-06
HNP00_001715	DNA excision repair protein ERCC-3	Module 4	4	1.20664e-05
HNP00_000264	primosomal protein N' (replication factor Y)	Module 4	4	1.22628e-05
HNP00_000563	protein ImuB	Module 4	4	1.2965e-05
HNP00_001383	putative phosphoribosyltransferase	Module 4	4	1.46974e-05
HNP00_003927	signal transduction histidine kinase	Module 4	4	1.85337e-05
HNP00_000562	hypothetical protein	Module 4	4	2.91776e-05
HNP00_000593	DNA repair photolyase	Module 4	4	3.36998e-05
HNP00_002888	xylitol oxidase	Module 4	4	3.78308e-05
HNP00_004030	3-oxoacid CoA-transferase subunit A	Module 4	4	5.28548e-05
HNP00_001037	multidrug efflux pump subunit AcrA (membrane-fusion protein)	Module 4	4	5.38488e-05
HNP00_000776	imidazolonepropionase	Module 4	4	6.05319e-05
HNP00_003395	glycerophosphoryl diester phosphodiesterase	Module 4	4	9.55789e-05
HNP00_002124	carbon monoxide dehydrogenase subunit G	Module 4	4	0.000122209
HNP00_003266	acyl-CoA reductase-like NAD-dependent aldehyde dehydrogenase	Module 4	4	0.000133112
HNP00_002997	peptide/nickel transport system permease protein	Module 4	4	0.000149808
HNP00_000564	error-prone DNA polymerase	Module 4	4	0.000153264
HNP00_000629	hypothetical protein	Module 4	4	0.000160534
HNP00_004665	AGZA family xanthine/uracil permease-like MFS transporter	Module 4	4	0.000161447
HNP00_003688	catechol 1,2-dioxygenase	Module 4	4	0.000165615
HNP00_000072	hypothetical protein	Module 4	4	0.000181359
HNP00_002554	hippurate hydrolase	Module 4	4	0.000195579
HNP00_002555	MHS family alpha-ketoglutarate permease-like MFS transporter	Module 4	4	0.000285678
HNP00_004031	3-oxoacid CoA-transferase subunit B	Module 4	4	0.000385821
HNP00_003041	inner membrane transporter RhtA	Module 4	4	0.000396578
HNP00_001357	hypothetical protein	Module 4	4	0.000426056
HNP00_001571	triosephosphate isomerase	Module 4	4	0.000427177
HNP00_003348	hypothetical protein	Module 4	4	0.000585805
HNP00_002003	hypothetical protein	Module 4	4	0.000864953
HNP00_003974	DNA-binding MarR family transcriptional regulator	Module 4	4	0.000875633
HNP00_003267	homoserine dehydrogenase	Module 4	4	0.00120017
HNP00_000978	basic membrane protein A	Module 4	4	0.00166614
HNP00_002995	hypothetical protein	Module 4	4	0.0018409
HNP00_003459	hypothetical protein	Module 4	4	0.00194482
HNP00_001838	multiple sugar transport system substrate-binding protein	Module 4	4	0.00196998
HNP00_000835	2-iminobutanoate/2-iminopropanoate deaminase	Module 4	4	0.00204933
HNP00_002897	raffinose/stachyose/melibiose transport system permease protein	Module 4	4	0.00208784
HNP00_001368	exonuclease SbcD	Module 4	4	0.00209803
HNP00_004556	histidine ammonia-lyase	Module 4	4	0.00225517
HNP00_004066	formiminoglutamase	Module 4	4	0.00233196
HNP00_001716	hypothetical protein	Module 4	4	0.00236444
HNP00_000799	myo-inositol-1(or 4)-monophosphatase	Module 4	4	0.00250838
HNP00_002210	aerobic C4-dicarboxylate transport protein	Module 4	4	0.00273032
HNP00_001454	cell division protein FtsB	Module 4	4	0.00284448
HNP00_002688	hypothetical protein	Module 4	4	0.00294495
HNP00_001192	NADPH-dependent 2,4-dienoyl-CoA reductase/sulfur reductase-like enzyme	Module 4	4	0.00352802
HNP00_003593	hypothetical protein	Module 4	4	0.00425281
HNP00_004296	6-phosphogluconate dehydrogenase	Module 4	4	0.00439461
HNP00_000608	histidinol-phosphate aminotransferase	Module 4	4	0.00457605
HNP00_000628	putative amidohydrolase	Module 4	4	0.0058468
HNP00_001772	signal transduction histidine kinase	Module 4	4	0.0058468
HNP00_000306	cytochrome c oxidase subunit 2	Module 4	4	0.0071039
HNP00_003061	D-citramalate synthase	Module 4	4	0.00759065
HNP00_003265	aspartate ammonia-lyase	Module 4	4	0.00781175
HNP00_001036	putative ABC transport system ATP-binding protein	Module 4	4	0.00796951
HNP00_004282	malate dehydrogenase (oxaloacetate-decarboxylating)	Module 4	4	0.00898779
HNP00_003067	peptide/nickel transport system substrate-binding protein	Module 4	4	0.00922674
HNP00_002025	polar amino acid transport system substrate-binding protein	Module 4	4	0.0137108
HNP00_003903	large subunit ribosomal protein L34	Module 4	4	0.0137108
HNP00_002245	glycine cleavage system H protein	Module 4	4	0.0138235
HNP00_002896	raffinose/stachyose/melibiose transport system permease protein	Module 4	4	0.0146056
HNP00_001444	large subunit ribosomal protein L32	Module 4	4	0.0161412
HNP00_000738	integrase	Module 4	4	0.017372
HNP00_003062	sugar phosphate isomerase/epimerase	Module 4	4	0.0177272
HNP00_001369	exonuclease SbcC	Module 4	4	0.0192621
HNP00_002394	prolipoprotein diacylglyceryl transferase	Module 4	4	0.0209796
HNP00_001839	oligo-1,6-glucosidase	Module 4	4	0.0215334
HNP00_000350	hypothetical protein	Module 4	4	0.0243825
HNP00_002887	putative NBD/HSP70 family sugar kinase	Module 4	4	0.0297139
HNP00_002890	xylulokinase	Module 4	4	0.0309479
HNP00_004214	peroxiredoxin	Module 4	4	0.0316397
HNP00_001455	hypothetical protein	Module 4	4	0.0398117
HNP00_003059	maleate isomerase	Module 4	4	0.0408188
HNP00_002257	1-acyl-sn-glycerol-3-phosphate acyltransferase	Module 4	4	0.0419517
HNP00_002996	peptide/nickel transport system permease protein	Module 4	4	0.0426722
HNP00_001158	NAD+ diphosphatase	Module 4	4	0.0430688
HNP00_001577	sugar phosphate isomerase/epimerase	Module 4	4	0.0449485
HNP00_002123	uncharacterized protein YjbI with pentapeptide repeats	Module 4	4	0.0450899
HNP00_003138	small subunit ribosomal protein S9	Module 4	4	0.0482902
HNP00_004558	beta-lactamase class A	Module 5	5	1.65221e-18
HNP00_001353	arginine/lysine/ornithine decarboxylase	Module 5	5	5.07535e-16
HNP00_001597	hypothetical protein	Module 5	5	5.45704e-14
HNP00_001362	DNA polymerase-3 subunit epsilon	Module 5	5	6.77779e-12
HNP00_003829	POT family proton-dependent oligopeptide transporter	Module 5	5	1.44344e-11
HNP00_003751	hypothetical protein	Module 5	5	1.83158e-11
HNP00_000375	acyl-CoA oxidase	Module 5	5	2.21196e-11
HNP00_000840	hypothetical protein	Module 5	5	2.08005e-09
HNP00_003719	hypothetical protein	Module 5	5	4.55585e-09
HNP00_001361	hypothetical protein	Module 5	5	5.79583e-09
HNP00_001596	hypothetical protein	Module 5	5	1.76967e-08
HNP00_000371	acyl dehydratase	Module 5	5	3.37015e-08
HNP00_003361	uncharacterized protein YjbJ (UPF0337 family)	Module 5	5	4.05339e-08
HNP00_003362	phosphate starvation-inducible membrane PsiE	Module 5	5	2.01423e-07
HNP00_002102	hypothetical protein	Module 5	5	2.66046e-07
HNP00_004617	succinate-semialdehyde dehydrogenase/glutarate-semialdehyde dehydrogenase	Module 5	5	3.30984e-07
HNP00_000763	lysophospholipase L1-like esterase	Module 5	5	4.29199e-07
HNP00_003749	uncharacterized protein YegP (UPF0339 family)	Module 5	5	8.47765e-07
HNP00_003721	hypothetical protein	Module 5	5	1.29269e-06
HNP00_001040	hypothetical protein	Module 5	5	3.17319e-06
HNP00_004306	hypothetical protein	Module 5	5	7.09842e-06
HNP00_001845	DNA-binding PadR family transcriptional regulator	Module 5	5	1.04221e-05
HNP00_003920	hypothetical protein	Module 5	5	1.10238e-05
HNP00_003356	hypothetical protein	Module 5	5	1.28731e-05
HNP00_003722	succinate dehydrogenase/fumarate reductase flavoprotein subunit	Module 5	5	1.39661e-05
HNP00_003199	small subunit ribosomal protein S12	Module 5	5	1.40206e-05
HNP00_003717	hypothetical protein	Module 5	5	1.79873e-05
HNP00_003659	crotonobetainyl-CoA hydratase	Module 5	5	3.05463e-05
HNP00_003750	hypothetical protein	Module 5	5	3.07805e-05
HNP00_003720	MFS family permease	Module 5	5	3.61622e-05
HNP00_003718	hypothetical protein	Module 5	5	3.78308e-05
HNP00_001846	imidazolonepropionase-like amidohydrolase	Module 5	5	3.81919e-05
HNP00_003359	hypothetical protein	Module 5	5	3.90565e-05
HNP00_002774	single-strand DNA-binding protein	Module 5	5	4.33918e-05
HNP00_002046	hypothetical protein	Module 5	5	4.49625e-05
HNP00_002537	hypothetical protein	Module 5	5	6.86533e-05
HNP00_002776	large subunit ribosomal protein L9	Module 5	5	7.62705e-05
HNP00_001538	hypothetical protein	Module 5	5	7.65405e-05
HNP00_000213	hypothetical protein	Module 5	5	7.68083e-05
HNP00_002898	raffinose/stachyose/melibiose transport system substrate-binding protein	Module 5	5	7.72898e-05
HNP00_001936	HPt (histidine-containing phosphotransfer) domain-containing protein	Module 5	5	9.56507e-05
HNP00_003824	hypothetical protein	Module 5	5	0.000128154
HNP00_000200	hypothetical protein	Module 5	5	0.00012987
HNP00_000599	large subunit ribosomal protein L35	Module 5	5	0.000132031
HNP00_003360	glycine/serine hydroxymethyltransferase	Module 5	5	0.000160534
HNP00_003723	NAD(P)-dependent dehydrogenase (short-subunit alcohol dehydrogenase family)	Module 5	5	0.000170628
HNP00_002811	N-acyl-D-amino-acid deacylase	Module 5	5	0.000193715
HNP00_004251	phenylpyruvate tautomerase PptA (4-oxalocrotonate tautomerase family)	Module 5	5	0.000207196
HNP00_003823	diacylglycerol kinase family enzyme	Module 5	5	0.000213229
HNP00_003198	small subunit ribosomal protein S7	Module 5	5	0.000225267
HNP00_001486	acyl carrier protein	Module 5	5	0.000264641
HNP00_002491	NAD(P)-dependent dehydrogenase (short-subunit alcohol dehydrogenase family)	Module 5	5	0.000403025
HNP00_003808	DNA-binding PadR family transcriptional regulator	Module 5	5	0.000492897
HNP00_001116	putative O-methyltransferase YrrM	Module 5	5	0.000499593
HNP00_002810	D-serine deaminase-like pyridoxal phosphate-dependent protein	Module 5	5	0.000502872
HNP00_001985	aldehyde dehydrogenase	Module 5	5	0.000553167
HNP00_002775	small subunit ribosomal protein S18	Module 5	5	0.000581672
HNP00_002813	GntP family gluconate:H+ symporter	Module 5	5	0.000694393
HNP00_000020	hypothetical protein	Module 5	5	0.000809736
HNP00_002038	peptidoglycan/LPS O-acetylase OafA/YrhL	Module 5	5	0.000843025
HNP00_000372	3-oxoacyl-[acyl-carrier protein] reductase	Module 5	5	0.000880333
HNP00_001928	putative NBD/HSP70 family sugar kinase	Module 5	5	0.000906234
HNP00_002648	DNA-binding MarR family transcriptional regulator	Module 5	5	0.000925255
HNP00_001983	hypothetical protein	Module 5	5	0.000978539
HNP00_003353	MHS family proline/betaine transporter-like MFS transporter	Module 5	5	0.00105364
HNP00_003156	translation initiation factor IF-1	Module 5	5	0.00114535
HNP00_000196	hypothetical protein	Module 5	5	0.00123299
HNP00_003938	2-polyprenyl-6-methoxyphenol hydroxylase-like FAD-dependent oxidoreductase	Module 5	5	0.00141974
HNP00_000197	putative membrane protein YeaQ/YmgE (transglycosylase-associated protein family)	Module 5	5	0.00143983
HNP00_003898	putative nucleic acid-binding Zn ribbon protein	Module 5	5	0.00146579
HNP00_000373	acetyl-CoA C-acetyltransferase	Module 5	5	0.00162849
HNP00_003809	hypothetical protein	Module 5	5	0.00176779
HNP00_001539	hypothetical protein	Module 5	5	0.00215185
HNP00_000344	hypothetical protein	Module 5	5	0.00217751
HNP00_003760	hypothetical protein	Module 5	5	0.00219416
HNP00_003638	glucosyl-3-phosphoglycerate synthase	Module 5	5	0.00223917
HNP00_004353	nicotinate-nucleotide adenylyltransferase	Module 5	5	0.00251548
HNP00_002517	2-oxo-4-hydroxy-4-carboxy-5-ureidoimidazoline decarboxylase	Module 5	5	0.00262378
HNP00_004530	organic hydroperoxide reductase OsmC/OhrA	Module 5	5	0.00281319
HNP00_002538	pyruvate dehydrogenase (quinone)	Module 5	5	0.00422498
HNP00_004266	AcrR family transcriptional regulator	Module 5	5	0.00449757
HNP00_001540	uncharacterized protein YqhQ	Module 5	5	0.00470041
HNP00_002957	nucleotide-binding universal stress UspA family protein	Module 5	5	0.00473594
HNP00_001041	hypothetical protein	Module 5	5	0.00475667
HNP00_001557	hypothetical protein	Module 5	5	0.00482958
HNP00_000486	glyoxylase-like metal-dependent hydrolase (beta-lactamase superfamily II)	Module 5	5	0.00487653
HNP00_002108	catechol 2,3-dioxygenase-like lactoylglutathione lyase family enzyme	Module 5	5	0.00496189
HNP00_003165	DNA-binding FadR family transcriptional regulator	Module 5	5	0.00553339
HNP00_002823	4-hydroxyphenylpyruvate dioxygenase	Module 5	5	0.00554455
HNP00_002785	AcrR family transcriptional regulator	Module 5	5	0.00558697
HNP00_002820	MFS family permease	Module 5	5	0.00564525
HNP00_003371	GAF domain-containing protein	Module 5	5	0.00679461
HNP00_000206	FtsZ-interacting cell division protein ZipA	Module 5	5	0.00700816
HNP00_000485	S-(hydroxymethyl)mycothiol dehydrogenase	Module 5	5	0.00729288
HNP00_000019	DNA-binding HxlR family transcriptional regulator	Module 5	5	0.00737934
HNP00_003136	large conductance mechanosensitive channel	Module 5	5	0.00742503
HNP00_001633	choline dehydrogenase	Module 5	5	0.00781175
HNP00_002631	hypothetical protein	Module 5	5	0.00799344
HNP00_002519	NAD(P)-dependent dehydrogenase (short-subunit alcohol dehydrogenase family)	Module 5	5	0.00805948
HNP00_001568	CBS domain-containing protein	Module 5	5	0.00808766
HNP00_002975	excisionase family DNA binding protein	Module 5	5	0.00853083
HNP00_002944	cytochrome c oxidase assembly factor CtaG	Module 5	5	0.00885708
HNP00_001541	MFS family permease	Module 5	5	0.00972294
HNP00_001634	betaine-aldehyde dehydrogenase	Module 5	5	0.00998524
HNP00_002518	5-hydroxyisourate hydrolase	Module 5	5	0.0105298
HNP00_000598	large subunit ribosomal protein L20	Module 5	5	0.0109485
HNP00_003939	AcrR family transcriptional regulator	Module 5	5	0.0135444
HNP00_002501	hypothetical protein	Module 5	5	0.0136329
HNP00_000640	molybdopterin converting factor small subunit	Module 5	5	0.0137689
HNP00_001424	putative membrane protein	Module 5	5	0.0159976
HNP00_003660	AcrR family transcriptional regulator	Module 5	5	0.0168024
HNP00_003197	elongation factor G	Module 5	5	0.0169051
HNP00_001544	GH15 family glucan-1,4-alpha-glucosidase	Module 5	5	0.0180481
HNP00_001636	glycine betaine/proline transport system permease protein	Module 5	5	0.0215334
HNP00_001595	5-methylcytosine-specific restriction protein B	Module 5	5	0.0224809
HNP00_003627	acyl dehydratase	Module 5	5	0.0227739
HNP00_001885	phage shock protein PspC (stress-responsive transcriptional regulator)	Module 5	5	0.0229295
HNP00_003200	DNA-directed RNA polymerase subunit beta'	Module 5	5	0.0229295
HNP00_003626	hypothetical protein	Module 5	5	0.0229295
HNP00_001442	hypothetical protein	Module 5	5	0.0233948
HNP00_000465	hypothetical protein	Module 5	5	0.0254638
HNP00_004503	DNA-binding transcriptional LysR family regulator	Module 5	5	0.0267235
HNP00_001238	hypothetical protein	Module 5	5	0.0273391
HNP00_001677	hypothetical protein	Module 5	5	0.0302496
HNP00_002946	putative phosphoglycerate mutase	Module 5	5	0.0324032
HNP00_002490	glutamate dehydrogenase (NADP+)	Module 5	5	0.0331319
HNP00_000204	uncharacterized protein YecE (DUF72 family)	Module 5	5	0.0338271
HNP00_001173	hypothetical protein	Module 5	5	0.0342888
HNP00_004657	NCS2 family nucleobase:cation symporter-2	Module 5	5	0.0359355
HNP00_002942	NADP-dependent 3-hydroxy acid dehydrogenase YdfG	Module 5	5	0.0365167
HNP00_003879	uncharacterized protein (DUF983 family)	Module 5	5	0.0375503
HNP00_003358	DNA end-binding protein Ku	Module 5	5	0.0376975
HNP00_002974	putative membrane protein	Module 5	5	0.0388618
HNP00_002999	site-specific recombinase XerC	Module 5	5	0.0400933
HNP00_003726	DNA-binding IclR family transcriptional regulator	Module 5	5	0.0406802
HNP00_003196	elongation factor Tu	Module 5	5	0.0426677
HNP00_000895	large subunit ribosomal protein L25	Module 5	5	0.0431423
HNP00_001886	hypothetical protein	Module 5	5	0.0431423
HNP00_001984	propanol-preferring alcohol dehydrogenase	Module 5	5	0.0443389
HNP00_003011	hypothetical protein	Module 5	5	0.0454482
HNP00_001550	EmrB/QacA subfamily drug resistance transporter	Module 5	5	0.0462443
HNP00_001429	3-isopropylmalate/(R)-2-methylmalate dehydratase small subunit	Module 5	5	0.046657
HNP00_004182	AcrR family transcriptional regulator	Module 5	5	0.046971
HNP00_001280	CBS domain containing-hemolysin-like protein	Module 6	6	3.14265e-16
HNP00_003201	DNA-directed RNA polymerase subunit beta	Module 6	6	2.3293e-11
HNP00_004256	putative membrane protein	Module 6	6	9.13187e-11
HNP00_000366	aryl-alcohol dehydrogenase-like predicted oxidoreductase	Module 6	6	5.24231e-10
HNP00_000924	putative flippase GtrA	Module 6	6	1.92212e-09
HNP00_004432	hypothetical protein	Module 6	6	1.76967e-08
HNP00_003746	hypothetical protein	Module 6	6	2.58325e-08
HNP00_003355	hypothetical protein	Module 6	6	3.43482e-08
HNP00_000523	multiple sugar transport system permease protein	Module 6	6	6.12971e-08
HNP00_000095	cyclic pyranopterin phosphate synthase	Module 6	6	3.53998e-07
HNP00_001358	DNA replication protein DnaC	Module 6	6	3.76577e-07
HNP00_003019	alanine-synthesizing transaminase	Module 6	6	6.33608e-07
HNP00_002899	LacI family transcriptional regulator	Module 6	6	6.74158e-07
HNP00_000374	AcrR family transcriptional regulator	Module 6	6	8.57212e-07
HNP00_001217	hypothetical protein	Module 6	6	1.46389e-06
HNP00_000021	glucose 1-dehydrogenase	Module 6	6	4.942e-06
HNP00_003476	dihydrolipoamide dehydrogenase	Module 6	6	5.10699e-06
HNP00_004515	ABC-type branched-subunit amino acid transport system substrate-binding protein	Module 6	6	5.64657e-06
HNP00_001339	hypothetical protein	Module 6	6	1.10109e-05
HNP00_001896	hypothetical protein	Module 6	6	2.10217e-05
HNP00_004232	putative NUDIX family NTP pyrophosphohydrolase	Module 6	6	2.91776e-05
HNP00_000864	NAD(P)H-nitrite reductase large subunit	Module 6	6	2.94562e-05
HNP00_000492	peptidoglycan/xylan/chitin deacetylase (PgdA/CDA1 family)	Module 6	6	3.67902e-05
HNP00_001971	hypothetical protein	Module 6	6	4.35933e-05
HNP00_004529	steroid delta-isomerase	Module 6	6	5.80755e-05
HNP00_000294	LCP family protein required for cell wall assembly	Module 6	6	9.53623e-05
HNP00_004305	outer membrane protein TolC	Module 6	6	0.000122209
HNP00_003698	3-phenylpropionate/cinnamic acid dioxygenase small subunit	Module 6	6	0.000129097
HNP00_003425	glycogen operon protein	Module 6	6	0.000138573
HNP00_001250	peptide chain release factor 2	Module 6	6	0.000145206
HNP00_003858	8-oxo-dGTP pyrophosphatase MutT (NUDIX family)	Module 6	6	0.000146475
HNP00_003545	L-rhamnose isomerase/sugar isomerase	Module 6	6	0.000155224
HNP00_000349	sec-independent protein translocase protein TatA	Module 6	6	0.000156916
HNP00_000367	hypothetical protein	Module 6	6	0.000161447
HNP00_000666	glutamate/tyrosine decarboxylase-like PLP-dependent enzyme	Module 6	6	0.00017382
HNP00_002797	hypothetical protein	Module 6	6	0.000199805
HNP00_001507	ABC-2 type transport system ATP-binding protein	Module 6	6	0.000282524
HNP00_002338	hypothetical protein	Module 6	6	0.000320367
HNP00_000291	putative rRNA maturation factor	Module 6	6	0.000325456
HNP00_001548	putative NBD/HSP70 family sugar kinase	Module 6	6	0.000341043
HNP00_004494	prophage tail gpP-like protein	Module 6	6	0.000341043
HNP00_003699	phenylpropionate dioxygenase-like ring-hydroxylating dioxygenase large terminal subunit	Module 6	6	0.000351864
HNP00_003759	hypothetical protein	Module 6	6	0.00036614
HNP00_001281	CBS domain containing-hemolysin-like protein	Module 6	6	0.000500687
HNP00_001480	putative endonuclease	Module 6	6	0.000547939
HNP00_003478	hypothetical protein	Module 6	6	0.000878669
HNP00_004352	hypothetical protein	Module 6	6	0.000892163
HNP00_000676	membrane-associated protease RseP (regulator of RpoE activity)	Module 6	6	0.00127453
HNP00_003703	PAS domain S-box-containing protein	Module 6	6	0.00141065
HNP00_003697	3-oxoacyl-[acyl-carrier protein] reductase	Module 6	6	0.00209141
HNP00_000537	hypothetical protein	Module 6	6	0.00238185
HNP00_004108	hypothetical protein	Module 6	6	0.00306449
HNP00_003695	alpha-L-rhamnosidase	Module 6	6	0.00343179
HNP00_003752	phospholipase/carboxylesterase	Module 6	6	0.00575325
HNP00_000690	DNA-binding Lrp family transcriptional regulator	Module 6	6	0.00594608
HNP00_000133	hypothetical protein	Module 6	6	0.00601178
HNP00_000290	phosphate starvation-inducible PhoH-like protein	Module 6	6	0.00664589
HNP00_003517	alkylated DNA nucleotide flippase Atl1	Module 6	6	0.00699178
HNP00_000470	regulator of protease activity HflC (stomatin/prohibitin superfamily)	Module 6	6	0.00776653
HNP00_003485	DNA-binding winged helix-turn-helix (wHTH) protein	Module 6	6	0.00889349
HNP00_004123	2-keto-4-pentenoate hydratase/2-oxohepta-3-ene-1,7-dioic acid hydratase in catechol pathway	Module 6	6	0.00906171
HNP00_002659	ornithine cyclodeaminase	Module 6	6	0.0105298
HNP00_002195	S1-C subfamily serine protease	Module 6	6	0.0109389
HNP00_001558	hypothetical protein	Module 6	6	0.0111953
HNP00_002390	putative membrane protein	Module 6	6	0.0134567
HNP00_003702	alkylation response protein AidB-like acyl-CoA dehydrogenase	Module 6	6	0.0145761
HNP00_004430	ABC-type oligopeptide transport system ATPase subunit	Module 6	6	0.0146572
HNP00_000361	Zn-dependent protease	Module 6	6	0.0149681
HNP00_000674	(E)-4-hydroxy-3-methylbut-2-enyl-diphosphate synthase	Module 6	6	0.0159227
HNP00_000471	hypothetical protein	Module 6	6	0.0165452
HNP00_002525	hypothetical protein	Module 6	6	0.0175129
HNP00_004302	hypothetical protein	Module 6	6	0.0178524
HNP00_002334	hypothetical protein	Module 6	6	0.0209947
HNP00_001027	hypothetical protein	Module 6	6	0.0256201
HNP00_000022	sugar phosphate isomerase/epimerase	Module 6	6	0.0261931
HNP00_002662	hypothetical protein	Module 6	6	0.0324032
HNP00_003484	phosphohistidine phosphatase	Module 6	6	0.0332972
HNP00_002339	hypothetical protein	Module 6	6	0.0431423
HNP00_000369	alkylation response protein AidB-like acyl-CoA dehydrogenase	Module 6	6	0.0492425
HNP00_003696	vanillate O-demethylase ferredoxin subunit	Module 6	6	0.0494835
