# Supplementary material for: Transcriptional and metabolic stasis define desiccation-induced dormancy in the soil bacterium Arthrobacter sp. AZCC_0090 until water vapor initiates resuscitation
Source: mSystems. 2026 Feb 6;11(3):e00493-25. doi: 10.1128/msystems.00493-25 (PMC13011423; doi:10.1128/msystems.00493-25)
Supplement: Table S2 — Targeted metabolome ImpulseDE2 and module results. [file msystems.00493-25-s0003.xlsx]

## Sheet: Metabolomics ImpulseDE2 Results
Supplementary Table 2: Targeted metabolomics modified ImpulseDE2 results and module assignments
Metabolite	p	padj	loglik_full	loglik_red	df_full	df_red	mean	converge_combined	converge_case	converge_control	converge_sigmoid	impulseTOsigmoid_p	impulseTOsigmoid_padj	sigmoidTOconst_p	sigmoidTOconst_padj	isTransient	isMonotonous	allZero
uridine	8.46458e-47	8.8878e-45	-215.638	-330.536	13	7	1757.02	0	0	0	0	1.07288e-25	5.63264e-24	2.56772e-17	8.98701e-16	TRUE	FALSE	FALSE
inosine	7.18209e-43	3.7706e-41	-224.908	-330.594	13	7	1681.37	0	0	0	0	1.39817e-12	2.93615e-11	6.77793e-08	1.18614e-06	TRUE	FALSE	FALSE
gluconic acid	5.50961e-40	1.92836e-38	-214.589	-313.501	13	7	1799.45	0	0	0	0	1.44915e-33	1.5216e-31	5.52222e-19	2.89917e-17	TRUE	FALSE	FALSE
2-deoxyuridine	1.21884e-30	3.19944e-29	-232.138	-309.036	13	7	1737.47	0	0	0	0	0.0980918	0.263458	0.00226747	0.017006	FALSE	FALSE	FALSE
UDP-D-glucose	2.19253e-29	4.60431e-28	-236.323	-310.253	13	7	1832.61	0	0	0	0	2.79081e-14	7.32587e-13	6.22972e-05	0.00065412	TRUE	FALSE	FALSE
N-acetyl-L-glutamic acid	9.28159e-19	1.62428e-17	-212.573	-261.211	13	7	1922.29	0	0	0	0	5.26913e-05	0.000395185	0.000295018	0.00258141	TRUE	FALSE	FALSE
hypoxanthine	3.17655e-18	4.76482e-17	-229.953	-277.308	13	7	1876.85	0	0	0	0	0.37556	0.641822	1.52674e-05	0.000200385	FALSE	TRUE	FALSE
adenosine	5.95714e-17	7.81875e-16	-227.467	-271.76	13	7	2114.84	0	0	0	0	2.91563e-08	3.82677e-07	0.000211769	0.00202143	TRUE	FALSE	FALSE
cytidine	4.59237e-16	5.35777e-15	-218.988	-261.142	13	7	1558.95	0	0	0	0	3.60747e-15	1.26261e-13	2.2293e-08	4.68153e-07	TRUE	FALSE	FALSE
guanosine	4.90784e-15	5.15323e-14	-212.707	-252.374	13	7	1526.06	0	0	0	0	1.49863e-10	2.6226e-09	2.46444e-05	0.000287518	TRUE	FALSE	FALSE
thiamine	1.55106e-14	1.48056e-13	-261.247	-299.702	13	7	1351.57	0	0	0	0	0.000684534	0.00428376	1.39904e-14	3.67249e-13	FALSE	TRUE	FALSE
thymidine	9.83306e-11	8.60393e-10	-263.623	-292.787	13	7	1558.35	0	0	0	0	0.210876	0.425808	0.182202	0.531424	FALSE	FALSE	FALSE
uridine 5-diphosphate	2.44985e-09	1.97873e-08	-268.902	-294.607	13	7	1603.15	0	0	0	0	1.88887e-06	1.80301e-05	0.0153924	0.0702694	TRUE	FALSE	FALSE
2,4-dihydroxypyrimidine-5-carboxylic acid	1.28185e-08	9.6139e-08	-215.123	-239.035	13	7	1843.4	0	0	0	0	0.089063	0.252746	1.43759e-30	1.50947e-28	FALSE	TRUE	FALSE
adenine	4.21433e-08	2.95003e-07	-205.586	-228.201	13	7	1943.63	0	0	0	0	4.3066e-05	0.00034784	0.0082747	0.0482691	TRUE	FALSE	FALSE
L-gulonolactone	5.79239e-08	3.57766e-07	-206.818	-229.085	13	7	1579.66	0	0	0	0	0.00410731	0.0167558	0.000533148	0.00430619	FALSE	FALSE	FALSE
uric acid	5.5768e-08	3.57766e-07	-266.78	-289.089	13	7	1603.03	0	0	0	0	0.996379	0.996379	0.0116181	0.0609948	FALSE	FALSE	FALSE
cytosine	2.96409e-07	1.72905e-06	-206.766	-227.24	13	7	1940.73	0	0	0	0	1.19841e-08	1.79761e-07	0.316376	0.715959	TRUE	FALSE	FALSE
nicotinamide	3.95992e-07	2.18838e-06	-205.657	-225.812	13	7	2285.35	0	0	0	0	1.34235e-06	1.40947e-05	0.120358	0.394925	TRUE	FALSE	FALSE
L-proline	5.7381e-07	3.0125e-06	-209.361	-229.106	13	7	1757.77	0	0	0	0	6.44429e-07	7.51833e-06	0.44985	0.843468	TRUE	FALSE	FALSE
thymine	1.26164e-06	6.30819e-06	-201.978	-220.849	13	7	2388.78	0	0	0	0	0.665211	0.884141	0.0243855	0.102419	FALSE	FALSE	FALSE
riboflavin	3.03225e-06	1.44721e-05	-228.006	-245.899	13	7	2116.83	0	0	0	0	0.0211968	0.0741887	0.936886	0.999997	FALSE	FALSE	FALSE
L-glutamine	5.13395e-06	2.32179e-05	-222.653	-239.956	13	7	2085.56	0	0	0	0	0.224958	0.445671	8.82885e-07	1.32433e-05	FALSE	TRUE	FALSE
trimethyl glycine	5.30694e-06	2.32179e-05	-240.237	-257.504	13	7	2493.51	0	0	0	0	0.14103	0.321916	0.867819	0.999997	FALSE	FALSE	FALSE
xanthine	7.17205e-06	3.01226e-05	-227.641	-244.569	13	7	1686.47	0	0	0	0	0.779334	0.985904	0.0927886	0.32476	FALSE	FALSE	FALSE
S-carboxymethyl-L-cysteine	7.67077e-06	3.09781e-05	-234.252	-251.104	13	7	1617.55	0	0	0	0	0.904406	0.996379	0.195555	0.54035	FALSE	FALSE	FALSE
vanillic acid	1.18535e-05	4.6097e-05	-209.511	-225.873	13	7	1782.66	0	0	0	0	0.381844	0.641822	0.00550017	0.0345343	FALSE	FALSE	FALSE
alpha-GalNAc	1.8587e-05	6.97011e-05	-200.13	-215.982	13	7	1901.44	0	0	0	0	0.886133	0.996379	0.810947	0.999997	FALSE	FALSE	FALSE
L-methionine	2.04481e-05	7.40364e-05	-250.015	-265.759	13	7	1863.6	0	0	0	0	0.511788	0.72924	0.0114114	0.0609948	FALSE	FALSE	FALSE
methylthioadenosine	4.14967e-05	0.000145238	-235.11	-250.048	13	7	2240.89	0	0	0	0	0.102874	0.263458	0.823283	0.999997	FALSE	FALSE	FALSE
R-mandelic acid	4.63128e-05	0.000152661	-200.155	-214.968	13	7	1703.3	0	0	0	0	1.00142e-05	8.76244e-05	0.137122	0.434261	TRUE	FALSE	FALSE
pantothenic acid	4.65254e-05	0.000152661	-228.608	-243.415	13	7	2479.9	0	0	0	0	0.00311562	0.01487	0.999994	0.999997	FALSE	FALSE	FALSE
L-pipecolic acid	0.000189102	0.000601689	-219.019	-232.209	13	7	2253.48	0	0	0	0	0.00193467	0.00967334	0.823247	0.999997	FALSE	FALSE	FALSE
pyridoxine	0.000405801	0.0012174	-213.565	-225.863	13	7	1960.41	0	0	0	0	0.959604	0.996379	0.886675	0.999997	FALSE	FALSE	FALSE
3-hydroxyphenylacetic acid	0.000405801	0.0012174	-213.565	-225.863	13	7	1960.41	0	0	0	0	0.959604	0.996379	0.886675	0.999997	FALSE	FALSE	FALSE
kynurenic acid	0.001105	0.00322293	-226.47	-237.579	13	7	1925.39	0	0	0	0	0.993694	0.996379	0.347752	0.715959	FALSE	FALSE	FALSE
N-acetyl aspartic acid	0.00126808	0.00359859	-208.508	-219.453	13	7	1492.85	0	0	0	0	0.084946	0.252746	0.928752	0.999997	FALSE	FALSE	FALSE
2-oxopentanoic acid	0.00312792	0.00864295	-220.465	-230.316	13	7	2004.68	0	0	0	0	0.193358	0.398089	0.103111	0.349248	FALSE	FALSE	FALSE
nicotinic acid	0.00349963	0.00918654	-232.435	-242.148	13	7	2416.09	0	0	0	0	0.00396385	0.0167558	0.863844	0.999997	FALSE	FALSE	FALSE
isonicotinic acid	0.00349963	0.00918654	-232.435	-242.148	13	7	2416.09	0	0	0	0	0.00396385	0.0167558	0.863844	0.999997	FALSE	FALSE	FALSE
L-threonine	0.00451943	0.0115741	-205.382	-214.781	13	7	1816.17	0	0	0	0	0.025914	0.0877732	0.00559127	0.0345343	FALSE	FALSE	FALSE
D-glucurono-3,6-lactone	0.00771158	0.019279	-235.24	-243.973	13	7	1926.29	0	0	0	0	0.00143044	0.00790504	0.0149228	0.0702694	FALSE	FALSE	FALSE
palatinose	0.0110342	0.0264558	-220	-228.281	13	7	1603.16	0	0	0	0	0.163927	0.351271	0.629507	0.990295	FALSE	FALSE	FALSE
mannose 6-phosphate	0.0110862	0.0264558	-215.87	-224.145	13	7	1965.53	0	0	0	0	0.256778	0.498402	0.500415	0.890568	FALSE	FALSE	FALSE
3-amino-4-hydroxybenzoic acid	0.0119936	0.0279851	-250.183	-258.358	13	7	1673.43	0	0	0	0	0.708175	0.918004	0.19399	0.54035	FALSE	FALSE	FALSE
2-hydroxyisobutyric acid	0.0184752	0.0421717	-198.619	-206.239	13	7	1868.45	0	0	0	0	0.0787602	0.24323	0.57028	0.925532	FALSE	FALSE	FALSE
UDP-GlcNAc	0.0269987	0.0590596	-254.67	-261.794	13	7	1893.04	0	0	0	0	0.126827	0.29593	0.916585	0.999997	FALSE	FALSE	FALSE
UDP-N-acetyl-D-galactosamine	0.0269987	0.0590596	-254.67	-261.794	13	7	1893.04	0	0	0	0	0.126827	0.29593	0.916585	0.999997	FALSE	FALSE	FALSE
L-phenylalanine	0.0348656	0.074712	-210.42	-217.203	13	7	1644.12	0	0	0	0	0.00414905	0.0167558	0.519492	0.892747	FALSE	FALSE	FALSE
4-guanidinobutyric acid	0.0361892	0.0759973	-219.147	-225.88	13	7	1711.86	0	0	0	0	0.0172724	0.0625382	0.218648	0.579092	FALSE	FALSE	FALSE
lumichrome	0.0372043	0.076597	-220.595	-227.292	13	7	2015.5	0	0	0	0	0.00162092	0.00850981	0.32692	0.715959	FALSE	FALSE	FALSE
adenosine 5-monophosphate	0.0452265	0.0913228	-230.648	-237.081	13	7	1994.84	0	0	0	0	0.907471	0.996379	0.226122	0.579092	FALSE	FALSE	FALSE
octanedioic acid	0.0550745	0.10911	-204.338	-210.501	13	7	1770.04	0	0	0	0	0.102796	0.263458	0.818966	0.999997	FALSE	FALSE	FALSE
4-methoxyphenylacetic acid	0.0630352	0.122568	-227.759	-233.735	13	7	1966	0	0	0	0	0.000504698	0.00353289	0.321965	0.715959	FALSE	FALSE	FALSE
L-alanine	0.069231	0.132168	-199.444	-205.289	13	7	1737.82	0	0	0	0	0.000734359	0.00428376	0.700048	0.999997	FALSE	FALSE	FALSE
L-serine	0.0789773	0.148082	-209.985	-215.645	13	7	1863.04	0	0	0	0	0.439205	0.678184	0.339462	0.715959	FALSE	FALSE	FALSE
4-acetamidobutyric acid	0.0897062	0.165248	-215.86	-221.338	13	7	1699.73	0	0	0	0	0.513941	0.72924	0.00466586	0.032661	FALSE	FALSE	FALSE
guanine	0.0982321	0.177834	-195.657	-201.005	13	7	1729.71	0	0	0	0	0.000719123	0.00428376	0.414114	0.790581	FALSE	FALSE	FALSE
L-norvaline	0.105583	0.184771	-205.256	-210.499	13	7	1885.79	0	0	0	0	0.0534093	0.169939	0.720258	0.999997	FALSE	FALSE	FALSE
L-valine	0.105583	0.184771	-205.256	-210.499	13	7	1885.79	0	0	0	0	0.0534093	0.169939	0.720258	0.999997	FALSE	FALSE	FALSE
azelaic acid	0.142613	0.245482	-215.624	-220.423	13	7	1925.71	0	0	0	0	0.124837	0.29593	0.999997	0.999997	FALSE	FALSE	FALSE
L-pyroglutamic acid	0.20792	0.346533	-207.914	-212.131	13	7	2126.75	0	0	0	0	0.651758	0.878985	0.0611433	0.221381	FALSE	FALSE	FALSE
L-glutamic acid	0.205195	0.346533	-207.405	-211.644	13	7	2558.02	0	0	0	0	0.867601	0.996379	0.0150236	0.0702694	FALSE	FALSE	FALSE
norspermidine	0.295913	0.485483	-211.718	-215.357	13	7	2433.02	0	0	0	0	0.185243	0.389011	0.638847	0.990295	FALSE	FALSE	FALSE
O-acetyl-L-serine	0.313519	0.498781	-206.008	-209.548	13	7	1557.06	0	0	0	0	0.410188	0.652572	0.344633	0.715959	FALSE	FALSE	FALSE
2-acetamido-3-hydroxypropanoic acid	0.313519	0.498781	-206.008	-209.548	13	7	1557.06	0	0	0	0	0.410188	0.652572	0.344633	0.715959	FALSE	FALSE	FALSE
2-hydroxy-4-methylthio butyric acid	0.331597	0.519667	-266.07	-269.512	13	7	1401.45	0	0	0	0	0.65296	0.878985	0.225403	0.579092	FALSE	FALSE	FALSE
uracil	0.396137	0.611683	-208.693	-211.817	13	7	2650.86	0	0	0	0	0.568916	0.786002	0.962625	0.999997	FALSE	FALSE	FALSE
L-citrulline	0.442327	0.673106	-204.505	-207.421	13	7	1607.28	0	0	0	0	0.539897	0.755856	0.140618	0.434261	FALSE	FALSE	FALSE
12-hydroxydodecanoic acid	0.458451	0.687677	-209.071	-211.917	13	7	1774.61	0	0	0	0	0.332723	0.602343	0.174958	0.524874	FALSE	FALSE	FALSE
4-hydroxybenzoic acid	0.480848	0.691631	-220.248	-223	13	7	2190.72	0	0	0	0	0.91247	0.996379	0.660197	0.990295	FALSE	FALSE	FALSE
salicylate	0.480848	0.691631	-220.248	-223	13	7	2190.72	0	0	0	0	0.91247	0.996379	0.660197	0.990295	FALSE	FALSE	FALSE
2-deoxyadenosine	0.477313	0.691631	-214.268	-217.035	13	7	1546.46	0	0	0	0	0.00560182	0.0217848	0.406661	0.790581	FALSE	FALSE	FALSE
glyceraldehyde	0.516166	0.722633	-211.21	-213.819	13	7	2228.51	0	0	0	0	0.391206	0.641822	0.535648	0.892747	FALSE	FALSE	FALSE
L-lactic acid	0.516166	0.722633	-211.21	-213.819	13	7	2228.51	0	0	0	0	0.391206	0.641822	0.535648	0.892747	FALSE	FALSE	FALSE
L-histidine	0.535638	0.740026	-208.961	-211.493	13	7	1864.74	0	0	0	0	0.261068	0.498402	0.478204	0.865715	FALSE	FALSE	FALSE
5-methoxy-5-oxopentanoic acid	0.543853	0.741617	-219.486	-221.986	13	7	2197.23	0	0	0	0	0.280084	0.515945	0.766686	0.999997	FALSE	FALSE	FALSE
uridine 5-monophosphate	0.553043	0.744481	-229.415	-231.879	13	7	1979.38	0	0	0	0	0.112206	0.280515	0.907824	0.999997	FALSE	FALSE	FALSE
aspartic acid	0.570881	0.758765	-197.743	-200.138	13	7	1856.23	0	0	0	0	0.424045	0.664548	0.0397955	0.15476	FALSE	FALSE	FALSE
L-homoserine	0.581386	0.76307	-201.955	-204.31	13	7	1842.7	0	0	0	0	0.0877997	0.252746	0.886725	0.999997	FALSE	FALSE	FALSE
L-allothreonine	0.596085	0.772702	-200.321	-202.621	13	7	1857.4	0	0	0	0	0.015875	0.0595313	0.74726	0.999997	FALSE	FALSE	FALSE
quinic acid	0.648036	0.819804	-240.448	-242.553	13	7	1631.69	0	0	0	0	0.493472	0.72924	0.967567	0.999997	FALSE	FALSE	FALSE
sucrose	0.647008	0.819804	-242.487	-244.597	13	7	1741.89	0	0	0	0	0.77877	0.985904	0.642946	0.990295	FALSE	FALSE	FALSE
glycerophosphocholine	0.656847	0.821059	-198.095	-200.169	13	7	1950.4	0	0	0	0	0.990847	0.996379	0.0173533	0.0759208	FALSE	FALSE	FALSE
L-tyrosine	0.67761	0.837048	-203.995	-205.992	13	7	1591.76	0	0	0	0	0.91956	0.996379	0.0318924	0.128796	FALSE	FALSE	FALSE
5-cytidylic acid	0.688515	0.840629	-234.629	-236.585	13	7	1803.45	0	0	0	0	0.792398	0.990498	0.988565	0.999997	FALSE	FALSE	FALSE
choline-o-sulfuric acid	0.697315	0.841587	-211.329	-213.253	13	7	1670.49	0	0	0	0	0.885408	0.996379	0.519286	0.892747	FALSE	FALSE	FALSE
L-isoleucine	0.755683	0.901667	-220.646	-222.351	13	7	1920.2	0	0	0	0	0.676923	0.888461	0.873782	0.999997	FALSE	FALSE	FALSE
trehalose	0.77581	0.915282	-216.722	-218.351	13	7	2732.26	0	0	0	0	0.0925136	0.25563	0.278234	0.679409	FALSE	FALSE	FALSE
pterin	0.787901	0.919218	-207.048	-208.63	13	7	2095.63	0	0	0	0	0.885337	0.996379	0.948241	0.999997	FALSE	FALSE	FALSE
N-acetylglycine	0.822374	0.948893	-212.54	-213.986	13	7	1576.89	0	0	0	0	0.857497	0.996379	0.469083	0.8641	FALSE	FALSE	FALSE
CHEBI 39547	0.858596	0.979919	-208.971	-210.265	13	7	1389.6	0	0	0	0	0.372503	0.641822	0.366306	0.7257	FALSE	FALSE	FALSE
2-deoxyguanosine	0.934263	0.999995	-210.623	-211.54	13	7	1775.57	0	0	0	0	0.370807	0.641822	0.812725	0.999997	FALSE	FALSE	FALSE
cellobiose	0.898593	0.999995	-217.864	-218.973	13	7	2527.28	0	0	0	0	0.156988	0.343412	0.308315	0.715959	FALSE	FALSE	FALSE
N-methyl-L-glutamic acid	0.903821	0.999995	-201.478	-202.561	13	7	1603.69	0	0	0	0	0.476365	0.724903	0.834217	0.999997	FALSE	FALSE	FALSE
raffinose	0.991584	0.999995	-221.926	-222.335	13	7	2085.37	0	0	0	0	0.931648	0.996379	0.950551	0.999997	FALSE	FALSE	FALSE
biotin	0.978185	0.999995	-215.389	-215.975	13	7	1848.68	0	0	0	0	0.924778	0.996379	0.572949	0.925532	FALSE	FALSE	FALSE
2-deoxycytidine	0.931819	0.999995	-263.552	-264.484	13	7	1399.43	0	0	0	0	0.147683	0.32993	0.827952	0.999997	FALSE	FALSE	FALSE
DL-leucine	0.943498	0.999995	-220.307	-221.168	13	7	1939.37	0	0	0	0	0.97864	0.996379	0.991651	0.999997	FALSE	FALSE	FALSE
L-norleucine	0.943498	0.999995	-220.307	-221.168	13	7	1939.37	0	0	0	0	0.97864	0.996379	0.991651	0.999997	FALSE	FALSE	FALSE
pyridoxamine	0.968262	0.999995	-224.644	-225.324	13	7	1760.25	0	0	0	0	0.908036	0.996379	0.0508574	0.190715	FALSE	FALSE	FALSE
melibiose	0.986874	0.999995	-226.523	-227.006	13	7	2217.07	0	0	0	0	0.271048	0.508216	0.359762	0.7257	FALSE	FALSE	FALSE
L-2-aminoadipic acid	0.959424	0.999995	-206.264	-207.015	13	7	1756.8	0	0	0	0	0.488	0.72924	0.88922	0.999997	FALSE	FALSE	FALSE
NAD	0.999995	0.999995	-225.054	-225.086	13	7	2081.11	0	0	0	0	0.994397	0.996379	0.268811	0.672027	FALSE	FALSE	FALSE
trimethyllysine	0.968999	0.999995	-214.307	-214.981	13	7	2005.09	0	0	0	0	0.509634	0.72924	0.999844	0.999997	FALSE	FALSE	FALSE

## Sheet: Supp_Table_2_Targeted Metabolom
Metabolite	Cluster	padj
uridine	Cluster 1	8.8878e-45
inosine	Cluster 1	3.7706e-41
gluconic acid	Cluster 1	1.92836e-38
2-deoxyuridine	Cluster 1	3.19944e-29
UDP-D-glucose	Cluster 2	4.60431e-28
N-acetyl-L-glutamic acid	Cluster 1	1.62428e-17
hypoxanthine	Cluster 1	4.76482e-17
adenosine	Cluster 1	7.81875e-16
cytidine	Cluster 1	5.35777e-15
guanosine	Cluster 1	5.15323e-14
thiamine	Cluster 1	1.48056e-13
thymidine	Cluster 1	8.60393e-10
uridine 5-diphosphate	Cluster 2	1.97873e-08
2,4-dihydroxypyrimidine-5-carboxylic acid	Cluster 3	9.6139e-08
adenine	Cluster 1	2.95003e-07
L-gulonolactone	Cluster 1	3.57766e-07
uric acid	Cluster 1	3.57766e-07
cytosine	Cluster 1	1.72905e-06
nicotinamide	Cluster 1	2.18838e-06
L-proline	Cluster 2	3.0125e-06
thymine	Cluster 3	6.30819e-06
riboflavin	Cluster 3	1.44721e-05
L-glutamine	Cluster 2	2.32179e-05
trimethyl glycine	Cluster 4	2.32179e-05
xanthine	Cluster 1	3.01226e-05
S-carboxymethyl-L-cysteine	Cluster 2	3.09781e-05
vanillic acid	Cluster 3	4.6097e-05
alpha-GalNAc	Cluster 3	6.97011e-05
L-methionine	Cluster 1	7.40364e-05
methylthioadenosine	Cluster 1	0.000145238
R-mandelic acid	Cluster 1	0.000152661
pantothenic acid	Cluster 2	0.000152661
L-pipecolic acid	Cluster 2	0.000601689
pyridoxine	Cluster 3	0.0012174
3-hydroxyphenylacetic acid	Cluster 3	0.0012174
kynurenic acid	Cluster 3	0.00322293
N-acetyl aspartic acid	Cluster 2	0.00359859
2-oxopentanoic acid	Cluster 2	0.00864295
nicotinic acid	Cluster 2	0.00918654
isonicotinic acid	Cluster 2	0.00918654
L-threonine	Cluster 2	0.0115741
D-glucurono-3,6-lactone	Cluster 4	0.019279
palatinose	Cluster 2	0.0264558
mannose 6-phosphate	Cluster 4	0.0264558
3-amino-4-hydroxybenzoic acid	Cluster 1	0.0279851
2-hydroxyisobutyric acid	Cluster 2	0.0421717
