# Supplementary material for: Transcriptional and metabolic stasis define desiccation-induced dormancy in the soil bacterium Arthrobacter sp. AZCC_0090 until water vapor initiates resuscitation
Source: mSystems. 2026 Feb 6;11(3):e00493-25. doi: 10.1128/msystems.00493-25 (PMC13011423; doi:10.1128/msystems.00493-25)
Supplement: Table S3 — Untargeted metabolome ImpulseDE2 and module results. [file msystems.00493-25-s0004.xlsx]

## Sheet: Untargeted metabolomics IDE2
Supplementary Table 3: Untargeted metabolomics ImpulseDE2 results and module assignments
Gene	p	padj	loglik_full	loglik_red	df_full	df_red	mean	converge_combined	converge_case	converge_control	converge_sigmoid	impulseTOsigmoid_p	impulseTOsigmoid_padj	sigmoidTOconst_p	sigmoidTOconst_padj	isTransient	isMonotonous	allZero
Feature_4566	1.36004e-72	4.55476e-69	-230.401	-405.529	13	7	1793.04	0	0	0	0	5.62903e-06	0.000725063	1.48564e-37	4.97542e-34	TRUE	FALSE	FALSE
Feature_11001	4.2985e-72	7.19783e-69	-256.92	-430.884	13	7	1077.79	0	0	0	0	0.329461	1	0.735481	1	FALSE	FALSE	FALSE
Feature_4580	1.94175e-60	2.16764e-57	-221.518	-368.308	13	7	1814.86	0	0	0	0	3.26239e-41	1.09257e-37	4.39404e-32	7.35783e-29	TRUE	FALSE	FALSE
Feature_17266	8.08105e-39	6.76586e-36	-237.458	-333.629	13	7	755.379	0	0	0	0	2.00422e-26	3.35607e-23	1.80342e-17	1.50991e-14	TRUE	FALSE	FALSE
Feature_4383	4.05656e-33	2.71709e-30	-226.804	-309.552	13	7	1756.6	0	0	0	0	5.53283e-18	4.63236e-15	3.24302e-12	1.20676e-09	TRUE	FALSE	FALSE
Feature_8873	6.6782e-32	3.72755e-29	-222.451	-302.327	13	7	1817.14	0	0	0	0	6.44369e-24	7.19331e-21	1.33064e-12	5.5704e-10	TRUE	FALSE	FALSE
Feature_4902	1.73478e-31	8.29967e-29	-233.765	-312.663	13	7	1684.92	0	0	0	0	5.44806e-10	1.65869e-07	2.17505e-06	0.000220735	TRUE	FALSE	FALSE
Feature_6638	4.38323e-28	1.83493e-25	-257.232	-328.083	13	7	875.871	0	0	0	0	0.0737971	1	1.43282e-07	2.08631e-05	FALSE	TRUE	FALSE
Feature_19926	2.07537e-27	7.7227e-25	-212.71	-281.961	13	7	1865.8	0	0	0	0	0.00358587	0.158014	8.12331e-10	2.09269e-07	FALSE	TRUE	FALSE
Feature_9930	7.81975e-26	2.61883e-23	-274.924	-340.437	13	7	1097.5	0	0	0	0	0.764179	1	8.75675e-05	0.00682008	FALSE	FALSE	FALSE
Feature_8876	6.06159e-24	1.84548e-21	-222.765	-283.788	13	7	1861.73	0	0	0	0	0.00595027	0.229051	6.00955e-12	2.0126e-09	FALSE	TRUE	FALSE
Feature_17000	2.05037e-20	5.72223e-18	-204.842	-257.446	13	7	1835.21	0	0	0	0	2.0008e-13	1.34014e-10	0.0983772	1	TRUE	FALSE	FALSE
Feature_8031	5.9472e-19	1.53209e-16	-261.655	-310.756	13	7	869.93	0	0	0	0	3.01285e-05	0.00296766	2.04404e-10	5.70457e-08	FALSE	TRUE	FALSE
Feature_3815	1.2368e-17	2.95861e-15	-254.899	-300.835	13	7	1972.02	0	0	0	0	0.531913	1	0.999917	1	FALSE	FALSE	FALSE
Feature_17307	5.13666e-17	1.14684e-14	-254.592	-299.04	13	7	771.144	0	0	0	0	4.83202e-12	2.31178e-09	7.73023e-08	1.17675e-05	TRUE	FALSE	FALSE
Feature_5002	7.17274e-15	1.50134e-12	-237.629	-276.896	13	7	1735.8	0	0	0	0	0.000497559	0.032673	0.0190207	0.656706	FALSE	FALSE	FALSE
Feature_16148	2.14808e-14	4.23172e-12	-227.812	-265.924	13	7	1905.36	0	0	0	0	1.40986e-05	0.00154817	0.000123235	0.00917141	FALSE	FALSE	FALSE
Feature_5292	2.30794e-14	4.29405e-12	-229.778	-267.815	13	7	1692.58	0	0	0	0	1.43307e-05	0.00154817	0.000400159	0.0242658	FALSE	FALSE	FALSE
Feature_17253	3.23765e-14	5.70678e-12	-223.404	-261.084	13	7	1745.19	0	0	0	0	1.25926e-05	0.00145423	0.000370398	0.0229715	FALSE	FALSE	FALSE
Feature_14360	4.70582e-14	7.87989e-12	-237.066	-274.351	13	7	2114.12	0	0	0	0	6.47991e-07	0.000114217	0.000669816	0.0361809	TRUE	FALSE	FALSE
Feature_16287	6.2601e-14	9.98337e-12	-218.541	-255.525	13	7	1666.18	0	0	0	0	7.18114e-05	0.00632885	0.0281636	0.906922	FALSE	FALSE	FALSE
Feature_5241	1.67645e-13	2.55201e-11	-232.067	-268.011	13	7	1960.61	0	0	0	0	2.85818e-05	0.00290062	0.000149579	0.0106583	FALSE	FALSE	FALSE
Feature_16142	2.92713e-13	4.23653e-11	-229.697	-265.051	13	7	1933.63	0	0	0	0	0.000144142	0.0120683	0.000145896	0.0106219	FALSE	FALSE	FALSE
Feature_24058	3.03603e-13	4.23653e-11	-228.748	-264.063	13	7	1558.64	0	0	0	0	7.25858e-12	3.03862e-09	9.69916e-07	0.000108275	TRUE	FALSE	FALSE
Feature_15056	3.35541e-13	4.49491e-11	-237.703	-272.912	13	7	1882.74	0	0	0	0	0.195363	1	8.5461e-05	0.0068145	FALSE	FALSE	FALSE
Feature_2966	4.12372e-13	5.31167e-11	-214.671	-249.662	13	7	1966.98	0	0	0	0	5.15556e-09	1.23328e-06	0.000566843	0.03238	TRUE	FALSE	FALSE
Feature_20239	5.33148e-13	6.61301e-11	-219.846	-254.565	13	7	1912.02	0	0	0	0	1.66645e-07	3.2829e-05	0.00032222	0.0204518	TRUE	FALSE	FALSE
Feature_20745	1.71223e-12	2.04795e-10	-222.989	-256.47	13	7	1745.79	0	0	0	0	2.11044e-10	7.06788e-08	5.00221e-06	0.00047864	TRUE	FALSE	FALSE
Feature_16159	7.26167e-12	8.38598e-10	-227.322	-259.268	13	7	1797.63	0	0	0	0	0.000294829	0.0217467	0.0368656	1	FALSE	FALSE	FALSE
Feature_16718	9.44604e-12	1.05449e-09	-211.886	-243.552	13	7	1494.18	0	0	0	0	1.45622e-11	5.41875e-09	4.8236e-05	0.00414211	TRUE	FALSE	FALSE
Feature_17702	2.31327e-11	2.49908e-09	-214.52	-245.23	13	7	1574.59	0	0	0	0	0.00354783	0.158014	0.896088	1	FALSE	FALSE	FALSE
Feature_16724	3.53838e-11	3.70313e-09	-216.746	-247.003	13	7	1413.32	0	0	0	0	1.77781e-12	9.92312e-10	0.0002975	0.0199265	TRUE	FALSE	FALSE
Feature_16150	4.91561e-11	4.9886e-09	-227.143	-257.049	13	7	1809.36	0	0	0	0	0.000893978	0.0534631	0.0245978	0.815624	FALSE	FALSE	FALSE
Feature_16016	1.18068e-10	1.16297e-08	-230.03	-258.998	13	7	1825.67	0	0	0	0	0.000238096	0.0189853	0.00101249	0.0498653	FALSE	FALSE	FALSE
Feature_6281	1.36797e-10	1.30895e-08	-263.399	-292.209	13	7	778.728	0	0	0	0	0.000307102	0.0217467	3.53739e-05	0.00320182	FALSE	FALSE	FALSE
Feature_5242	3.44947e-10	3.19264e-08	-234.111	-261.929	13	7	1850.74	0	0	0	0	0.00156837	0.0820697	0.0591685	1	FALSE	FALSE	FALSE
Feature_16099	3.52726e-10	3.19264e-08	-215.947	-243.74	13	7	1939.11	0	0	0	0	2.01799e-09	5.63189e-07	0.0755066	1	TRUE	FALSE	FALSE
Feature_21958	1.36528e-09	1.20325e-07	-245.791	-272.127	13	7	1645.66	0	0	0	0	0.000157221	0.0128423	0.970261	1	FALSE	FALSE	FALSE
Feature_10992	2.2948e-09	1.97058e-07	-280.655	-306.431	13	7	983.421	0	0	0	0	0.00137703	0.0743819	0.0275921	0.897145	FALSE	FALSE	FALSE
Feature_9620	2.53234e-09	2.1202e-07	-229.846	-255.515	13	7	1615.81	0	0	0	0	0.0315484	0.812666	0.498365	1	FALSE	FALSE	FALSE
Feature_16112	4.04829e-09	3.30676e-07	-218.503	-243.665	13	7	1730.72	0	0	0	0	3.46674e-08	7.25631e-06	0.116476	1	TRUE	FALSE	FALSE
Feature_21071	6.43657e-09	5.1324e-07	-225.627	-250.286	13	7	1663.09	0	0	0	0	0.00024485	0.0190698	0.129709	1	FALSE	FALSE	FALSE
Feature_17652	7.67868e-09	5.98044e-07	-234.636	-259.104	13	7	1745.46	0	0	0	0	0.658079	1	0.9995	1	FALSE	FALSE	FALSE
Feature_13333	1.31168e-08	9.98364e-07	-220.479	-244.366	13	7	2283.32	0	0	0	0	3.66612e-06	0.000558083	0.0745208	1	TRUE	FALSE	FALSE
Feature_390	3.86865e-08	2.87913e-06	-225.773	-248.481	13	7	2351.36	0	0	0	0	0.000446593	0.0305233	0.00325787	0.147441	FALSE	FALSE	FALSE
Feature_15756	3.98103e-08	2.89836e-06	-256.081	-278.758	13	7	2073.47	0	0	0	0	0.219761	1	0.372173	1	FALSE	FALSE	FALSE
Feature_16096	4.60111e-08	3.27854e-06	-213.577	-236.095	13	7	1928.91	0	0	0	0	0.000480737	0.0321997	0.0115266	0.438667	FALSE	FALSE	FALSE
Feature_15761	9.34747e-08	6.52181e-06	-253.152	-274.895	13	7	1976.38	0	0	0	0	0.691114	1	0.199203	1	FALSE	FALSE	FALSE
Feature_16098	9.8248e-08	6.71495e-06	-228.056	-249.744	13	7	1648.98	0	0	0	0	8.14228e-06	0.00100994	0.00523002	0.218942	FALSE	FALSE	FALSE
Feature_16177	1.03333e-07	6.92122e-06	-204.455	-226.088	13	7	1445.54	0	0	0	0	9.56573e-06	0.00114413	0.00420174	0.187622	FALSE	FALSE	FALSE
Feature_20327	1.65859e-07	1.08914e-05	-273.841	-294.955	13	7	809.029	0	0	0	0	0.998066	1	0.228181	1	FALSE	FALSE	FALSE
Feature_1587	1.72525e-07	1.09016e-05	-210.436	-231.506	13	7	2230.76	0	0	0	0	0.847954	1	2.63885e-26	2.94583e-23	FALSE	TRUE	FALSE
Feature_17524	1.71028e-07	1.09016e-05	-253.259	-274.338	13	7	1943.16	0	0	0	0	0.727442	1	0.999977	1	FALSE	FALSE	FALSE
Feature_5799	1.87343e-07	1.16187e-05	-224.024	-245.004	13	7	1581.04	0	0	0	0	4.61273e-09	1.18831e-06	2.07638e-08	3.86321e-06	TRUE	FALSE	FALSE
Feature_2719	2.48832e-07	1.51516e-05	-264.277	-284.944	13	7	2403.3	0	0	0	0	0.767969	1	0.424163	1	FALSE	FALSE	FALSE
Feature_15714	2.61109e-07	1.56152e-05	-253.311	-273.925	13	7	2034.53	0	0	0	0	0.877109	1	0.549176	1	FALSE	FALSE	FALSE
Feature_17321	2.6685e-07	1.56786e-05	-270.927	-291.517	13	7	786.918	0	0	0	0	0.155608	1	0.000690819	0.0367231	FALSE	FALSE	FALSE
Feature_2592	3.0102e-07	1.73813e-05	-229.944	-250.401	13	7	1685.36	0	0	0	0	0.502173	1	0.0340908	1	FALSE	FALSE	FALSE
Feature_2922	7.34093e-07	4.13757e-05	-223.926	-243.398	13	7	2170.09	0	0	0	0	3.93755e-06	0.000560544	0.00153348	0.0723326	TRUE	FALSE	FALSE
Feature_16304	7.41278e-07	4.13757e-05	-200.416	-219.877	13	7	1711.05	0	0	0	0	3.36658e-05	0.00322134	0.00850118	0.338934	FALSE	FALSE	FALSE
Feature_15901	1.0156e-06	5.57582e-05	-255.01	-274.122	13	7	2110.14	0	0	0	0	0.989158	1	0.728889	1	FALSE	FALSE	FALSE
Feature_3813	1.06077e-06	5.72985e-05	-252.842	-271.906	13	7	2205.46	0	0	0	0	0.981174	1	0.800978	1	FALSE	FALSE	FALSE
Feature_17680	1.12929e-06	6.00315e-05	-228.598	-247.592	13	7	1694.17	0	0	0	0	2.60907e-06	0.000416084	0.24707	1	TRUE	FALSE	FALSE
Feature_2755	1.14817e-06	6.00817e-05	-240.401	-259.377	13	7	2364.38	0	0	0	0	1.90474e-07	3.54388e-05	0.0698177	1	TRUE	FALSE	FALSE
Feature_15776	2.3338e-06	0.000120245	-247.089	-265.275	13	7	2089.94	0	0	0	0	0.692327	1	0.997119	1	FALSE	FALSE	FALSE
Feature_2768	2.71215e-06	0.000137621	-224.29	-242.308	13	7	2154.64	0	0	0	0	0.094219	1	0.0176331	0.621614	FALSE	FALSE	FALSE
Feature_16313	2.82136e-06	0.000141026	-221.275	-239.249	13	7	1604.14	0	0	0	0	2.86231e-08	6.39059e-06	6.7911e-05	0.00568585	TRUE	FALSE	FALSE
Feature_3828	3.00656e-06	0.000145927	-302.722	-320.625	13	7	1674.96	0	0	0	0	0.902292	1	0.685547	1	FALSE	FALSE	FALSE
Feature_17535	2.97066e-06	0.000145927	-222.487	-240.404	13	7	2101.95	0	0	0	0	0.967867	1	0.0102419	0.39884	FALSE	FALSE	FALSE
Feature_2782	3.58589e-06	0.000171559	-236.238	-253.944	13	7	2056.85	0	0	0	0	0.712854	1	0.25931	1	FALSE	FALSE	FALSE
Feature_17494	4.95858e-06	0.000233891	-258.221	-275.564	13	7	1893.02	0	0	0	0	0.435275	1	0.6606	1	FALSE	FALSE	FALSE
Feature_3851	5.276e-06	0.000245407	-234.516	-251.789	13	7	2126.9	0	0	0	0	0.438423	1	5.20025e-08	8.29317e-06	FALSE	TRUE	FALSE
Feature_12223	5.53713e-06	0.000254025	-247.096	-264.315	13	7	2491.73	0	0	0	0	0.639151	1	0.999962	1	FALSE	FALSE	FALSE
Feature_15671	5.70485e-06	0.000258183	-261.673	-278.858	13	7	2268.24	0	0	0	0	0.34193	1	0.725878	1	FALSE	FALSE	FALSE
Feature_15937	6.21579e-06	0.000276239	-234.923	-252.012	13	7	1861.61	0	0	0	0	5.24401e-06	0.000702488	0.26181	1	TRUE	FALSE	FALSE
Feature_18241	6.26878e-06	0.000276239	-222.874	-239.953	13	7	1851.13	0	0	0	0	0.202316	1	0.0485044	1	FALSE	FALSE	FALSE
Feature_4999	7.53614e-06	0.000327773	-231.323	-248.195	13	7	1922.04	0	0	0	0	0.914734	1	0.0661071	1	FALSE	FALSE	FALSE
Feature_4837	8.56387e-06	0.000367698	-254.565	-271.294	13	7	1863.7	0	0	0	0	0.0013523	0.0743819	0.999984	1	FALSE	FALSE	FALSE
Feature_4784	9.48918e-06	0.000402269	-252.955	-269.568	13	7	1971.25	0	0	0	0	0.952322	1	0.836401	1	FALSE	FALSE	FALSE
Feature_24243	1.0096e-05	0.000422643	-228.008	-244.551	13	7	1964.93	0	0	0	0	0.0100076	0.335156	0.999742	1	FALSE	FALSE	FALSE
Feature_4896	1.16224e-05	0.000480534	-293.563	-309.947	13	7	1407.21	0	0	0	0	0.825906	1	0.88251	1	FALSE	FALSE	FALSE
Feature_4802	1.43202e-05	0.000584857	-258.835	-274.982	13	7	1852.44	0	0	0	0	0.419314	1	0.574081	1	FALSE	FALSE	FALSE
Feature_24270	1.63395e-05	0.000659291	-296.93	-312.928	13	7	1136.26	0	0	0	0	0.484891	1	0.568974	1	FALSE	FALSE	FALSE
Feature_3047	1.78909e-05	0.000713292	-210.023	-225.919	13	7	1619.52	0	0	0	0	0.000293465	0.0217467	1.84395e-07	2.37515e-05	FALSE	TRUE	FALSE
Feature_18951	1.95956e-05	0.000772065	-241.301	-257.093	13	7	1818.07	0	0	0	0	0.0293242	0.785653	0.938274	1	FALSE	FALSE	FALSE
Feature_17671	2.4623e-05	0.000958865	-224.659	-240.193	13	7	1693.71	0	0	0	0	2.5439e-05	0.00266235	0.09285	1	FALSE	FALSE	FALSE
Feature_5059	3.19502e-05	0.0012299	-210.746	-225.982	13	7	1876.54	0	0	0	0	0.939515	1	0.587274	1	FALSE	FALSE	FALSE
Feature_16109	7.08238e-05	0.00269533	-200.791	-215.117	13	7	1728.09	0	0	0	0	4.01704e-06	0.000560544	0.0435133	1	TRUE	FALSE	FALSE
Feature_15713	7.3272e-05	0.00275717	-244.193	-258.479	13	7	2239.68	0	0	0	0	0.0819687	1	0.96688	1	FALSE	FALSE	FALSE
Feature_24336	8.31234e-05	0.00309311	-279.265	-293.406	13	7	838.319	0	0	0	0	0.0121557	0.387708	0.694598	1	FALSE	FALSE	FALSE
Feature_20486	0.00010136	0.00373029	-234.311	-248.224	13	7	1651.63	0	0	0	0	0.0529885	1	0.197068	1	FALSE	FALSE	FALSE
Feature_4876	0.00010293	0.00374687	-233.059	-246.953	13	7	1712.35	0	0	0	0	0.0383941	0.931753	0.947141	1	FALSE	FALSE	FALSE
Feature_17737	0.00011141	0.00401194	-232.031	-245.834	13	7	1732.02	0	0	0	0	0.031499	0.812666	4.55478e-05	0.0040142	FALSE	FALSE	FALSE
Feature_8872	0.0001465	0.00521947	-231.522	-245.009	13	7	2110.06	0	0	0	0	0.158006	1	0.819118	1	FALSE	FALSE	FALSE
Feature_16466	0.000222596	0.00784709	-228.352	-241.352	13	7	1603.05	0	0	0	0	0.999713	1	0.681238	1	FALSE	FALSE	FALSE
Feature_4337	0.00025914	0.00904022	-217.276	-230.099	13	7	2278.5	0	0	0	0	0.000960651	0.0564425	0.265676	1	FALSE	FALSE	FALSE
Feature_18986	0.00028105	0.00970345	-244.373	-257.101	13	7	1941.94	0	0	0	0	0.384189	1	0.793536	1	FALSE	FALSE	FALSE
Feature_641	0.000284085	0.00970817	-219.174	-231.889	13	7	2230.03	0	0	0	0	0.0015401	0.0818699	0.223161	1	FALSE	FALSE	FALSE
Feature_4806	0.000300276	0.0101578	-261.989	-274.639	13	7	1887.44	0	0	0	0	0.27873	1	9.81704e-09	1.93396e-06	FALSE	TRUE	FALSE
Feature_16108	0.000334775	0.0111006	-203.578	-216.101	13	7	1789.69	0	0	0	0	1.36581e-06	0.000228706	0.166546	1	TRUE	FALSE	FALSE
Feature_20252	0.000333761	0.0111006	-290.018	-302.545	13	7	1359.09	0	0	0	0	0.979123	1	0.910637	1	FALSE	FALSE	FALSE
Feature_4563	0.000347533	0.0114107	-288.306	-300.785	13	7	1687.72	0	0	0	0	0.0323407	0.814354	0.0783286	1	FALSE	FALSE	FALSE
Feature_24514	0.000373061	0.0121299	-247.072	-259.468	13	7	1953.74	0	0	0	0	0.212448	1	0.959847	1	FALSE	FALSE	FALSE
Feature_18319	0.000384962	0.0123965	-236.823	-249.183	13	7	1843.69	0	0	0	0	0.0860726	1	0.99786	1	FALSE	FALSE	FALSE
Feature_5043	0.000406757	0.0129736	-211.665	-223.96	13	7	1841.99	0	0	0	0	0.961061	1	1.62936e-09	3.63782e-07	FALSE	TRUE	FALSE
Feature_16135	0.000448798	0.0141795	-218.696	-230.874	13	7	1845.41	0	0	0	0	0.918003	1	0.804953	1	FALSE	FALSE	FALSE
Feature_4993	0.000515235	0.0161264	-201.441	-213.457	13	7	2117.62	0	0	0	0	0.0193077	0.552662	0.253596	1	FALSE	FALSE	FALSE
Feature_16158	0.000569068	0.0176464	-206.25	-218.148	13	7	1853.03	0	0	0	0	0.594858	1	0.958772	1	FALSE	FALSE	FALSE
Feature_11953	0.000609378	0.018723	-290.759	-302.577	13	7	900.725	0	0	0	0	0.999929	1	0.75493	1	FALSE	FALSE	FALSE
Feature_848	0.000646611	0.0196864	-223.977	-235.724	13	7	2078.46	0	0	0	0	0.00929861	0.321042	0.0118137	0.44454	FALSE	FALSE	FALSE
Feature_16008	0.000721658	0.0217733	-230.071	-241.688	13	7	1647.29	0	0	0	0	0.977927	1	0.574877	1	FALSE	FALSE	FALSE
Feature_3874	0.000775376	0.0231851	-230.729	-242.261	13	7	1977.22	0	0	0	0	0.936973	1	0.858664	1	FALSE	FALSE	FALSE
Feature_16138	0.00078659	0.0233123	-213.965	-225.479	13	7	1884.06	0	0	0	0	0.00188356	0.09415	0.675042	1	FALSE	FALSE	FALSE
Feature_15888	0.000842429	0.0247482	-230.145	-241.578	13	7	1915.24	0	0	0	0	0.875197	1	0.853387	1	FALSE	FALSE	FALSE
Feature_4859	0.000905606	0.0263728	-240.828	-252.175	13	7	1795.63	0	0	0	0	0.0141474	0.440044	0.475781	1	FALSE	FALSE	FALSE
Feature_16396	0.000916121	0.0264491	-197.728	-209.062	13	7	1613.64	0	0	0	0	0.0110163	0.361702	0.233431	1	FALSE	FALSE	FALSE
Feature_19935	0.000952529	0.0272651	-280.542	-291.829	13	7	1728.1	0	0	0	0	0.11391	1	0.374635	1	FALSE	FALSE	FALSE
Feature_5391	0.00098132	0.0278512	-286.735	-297.986	13	7	928.629	0	0	0	0	0.0041399	0.176301	0.672701	1	FALSE	FALSE	FALSE
Feature_4007	0.000991163	0.0278942	-225.426	-236.665	13	7	1650.57	0	0	0	0	0.973381	1	0.67283	1	FALSE	FALSE	FALSE
Feature_7941	0.00102599	0.0286336	-259.231	-270.43	13	7	1877.02	0	0	0	0	0.056361	1	0.997266	1	FALSE	FALSE	FALSE
Feature_93	0.00105583	0.0288051	-218.882	-230.046	13	7	2555.61	0	0	0	0	0.000530125	0.0341421	0.9984	1	FALSE	FALSE	FALSE
Feature_16164	0.00105794	0.0288051	-213.959	-225.121	13	7	1694.84	0	0	0	0	0.000984173	0.0568275	0.44298	1	FALSE	FALSE	FALSE
Feature_16439	0.00104556	0.0288051	-230.546	-241.722	13	7	1771.42	0	0	0	0	0.978504	1	0.809227	1	FALSE	FALSE	FALSE
Feature_19324	0.00108574	0.0293237	-276.644	-287.775	13	7	836.411	0	0	0	0	0.065307	1	0.000755629	0.0395407	FALSE	FALSE	FALSE
Feature_6907	0.0011662	0.0312449	-289.506	-300.551	13	7	1437.03	0	0	0	0	0.948439	1	0.969499	1	FALSE	FALSE	FALSE
Feature_16488	0.00126867	0.0334549	-277.141	-288.086	13	7	898.316	0	0	0	0	0.00166843	0.0859626	0.000606191	0.0338356	FALSE	FALSE	FALSE
Feature_17322	0.00125872	0.0334549	-278.887	-289.84	13	7	863.725	0	0	0	0	0.00280709	0.130569	0.000662525	0.0361809	FALSE	FALSE	FALSE
Feature_8894	0.00129716	0.033939	-249.967	-260.884	13	7	1701.37	0	0	0	0	0.0520473	1	0.988744	1	FALSE	FALSE	FALSE
Feature_3839	0.00130942	0.0339942	-243.821	-254.727	13	7	2107.1	0	0	0	0	0.664043	1	0.601362	1	FALSE	FALSE	FALSE
Feature_350	0.00177849	0.0458166	-227.658	-238.195	13	7	1855.83	0	0	0	0	0.576587	1	0.968736	1	FALSE	FALSE	FALSE
Feature_4788	0.00186561	0.0476941	-256.757	-267.237	13	7	1875.61	0	0	0	0	1	1	0.954872	1	FALSE	FALSE	FALSE
Feature_14350	0.00190698	0.0483824	-204.962	-215.415	13	7	1755.73	0	0	0	0	6.85419e-05	0.00620397	0.947419	1	FALSE	FALSE	FALSE
Feature_20598	0.00196095	0.0493776	-196.144	-206.564	13	7	1817.71	0	0	0	0	0.999548	1	0.996238	1	FALSE	FALSE	FALSE
Feature_5525	0.00219063	0.0547441	-287.969	-298.254	13	7	957.17	0	0	0	0	0.0073456	0.273338	0.494467	1	FALSE	FALSE	FALSE
Feature_17913	0.00220677	0.0547441	-207.703	-217.98	13	7	1625.2	0	0	0	0	0.849217	1	0.127461	1	FALSE	FALSE	FALSE
Feature_16128	0.00230777	0.0568288	-204.526	-214.748	13	7	1648.25	0	0	0	0	0.000307821	0.0217467	0.0889459	1	FALSE	FALSE	FALSE
Feature_16265	0.00243879	0.0596169	-287.393	-297.548	13	7	953.926	0	0	0	0	0.00228208	0.10781	0.474583	1	FALSE	FALSE	FALSE
Feature_15957	0.00262497	0.063703	-233.19	-243.255	13	7	1734.69	0	0	0	0	0.995658	1	0.746824	1	FALSE	FALSE	FALSE
Feature_4557	0.002806	0.0676063	-219.351	-229.335	13	7	2090.25	0	0	0	0	0.765245	1	3.2284e-07	3.8614e-05	FALSE	TRUE	FALSE
Feature_12734	0.00304186	0.0727655	-249.213	-259.099	13	7	596.619	0	0	0	0	0.996857	1	0.997936	1	FALSE	FALSE	FALSE
Feature_14096	0.00322643	0.0766334	-216.853	-226.666	13	7	1940.98	0	0	0	0	0.253622	1	0.0594656	1	FALSE	FALSE	FALSE
Feature_17329	0.00327285	0.0771885	-271.291	-281.086	13	7	824.728	0	0	0	0	0.000807937	0.049196	0.00018036	0.0125839	FALSE	FALSE	FALSE
Feature_8635	0.00329834	0.0772458	-295.969	-305.755	13	7	1381.59	0	0	0	0	0.955081	1	0.987254	1	FALSE	FALSE	FALSE
Feature_4375	0.00332295	0.0772817	-282.227	-292.004	13	7	955.961	0	0	0	0	3.50785e-05	0.00326327	0.00299773	0.137526	FALSE	FALSE	FALSE
Feature_5101	0.00373262	0.0862106	-201.748	-211.383	13	7	1653.11	0	0	0	0	0.856695	1	0.999678	1	FALSE	FALSE	FALSE
Feature_5962	0.00378875	0.0869077	-274.564	-284.18	13	7	814.478	0	0	0	0	0.00558829	0.217618	0.0967082	1	FALSE	FALSE	FALSE
Feature_16140	0.00384135	0.0875148	-209.188	-218.787	13	7	1893.62	0	0	0	0	0.736581	1	0.911728	1	FALSE	FALSE	FALSE
Feature_18258	0.0039528	0.0894455	-227.499	-237.063	13	7	1990.21	0	0	0	0	0.0856536	1	0.87353	1	FALSE	FALSE	FALSE
Feature_19294	0.00491042	0.110369	-207.4	-216.697	13	7	1614.54	0	0	0	0	0.610521	1	0.200125	1	FALSE	FALSE	FALSE
Feature_20334	0.00494995	0.110516	-248.597	-257.883	13	7	1789.27	0	0	0	0	0.197255	1	0.522932	1	FALSE	FALSE	FALSE
Feature_2864	0.00525587	0.116569	-232.286	-241.498	13	7	1942.73	0	0	0	0	0.16067	1	1.48725e-06	0.00015565	FALSE	TRUE	FALSE
Feature_4415	0.00570749	0.125753	-222.122	-231.232	13	7	1642.88	0	0	0	0	0.00226821	0.10781	0.28776	1	FALSE	FALSE	FALSE
Feature_3042	0.0072166	0.157963	-232.71	-241.527	13	7	1740.54	0	0	0	0	0.544678	1	0.882312	1	FALSE	FALSE	FALSE
Feature_17676	0.00831468	0.180817	-237.979	-246.618	13	7	1614.29	0	0	0	0	0.796575	1	0.827711	1	FALSE	FALSE	FALSE
Feature_15650	0.00840118	0.18152	-210.914	-219.54	13	7	2328.6	0	0	0	0	0.965257	1	0.923367	1	FALSE	FALSE	FALSE
Feature_16198	0.00848312	0.182115	-220.332	-228.946	13	7	1784.26	0	0	0	0	0.0390247	0.940242	1	1	FALSE	FALSE	FALSE
Feature_5485	0.00859961	0.18344	-232.721	-241.317	13	7	1694.6	0	0	0	0	0.112827	1	0.998945	1	FALSE	FALSE	FALSE
Feature_2916	0.00867098	0.183792	-236.788	-245.374	13	7	2061.44	0	0	0	0	0.539245	1	0.0153016	0.551021	FALSE	FALSE	FALSE
Feature_5004	0.00876039	0.184519	-242	-250.573	13	7	2026.63	0	0	0	0	0.74825	1	0.634524	1	FALSE	FALSE	FALSE
Feature_19673	0.00950566	0.198965	-206.814	-215.284	13	7	1941.49	0	0	0	0	0.0897036	1	0.799625	1	FALSE	FALSE	FALSE
Feature_16152	0.00960569	0.19981	-215.482	-223.939	13	7	1829.9	0	0	0	0	0.998016	1	0.982937	1	FALSE	FALSE	FALSE
Feature_2812	0.00993249	0.205068	-209.625	-218.039	13	7	2016.97	0	0	0	0	0.614387	1	0.584426	1	FALSE	FALSE	FALSE
Feature_21909	0.00998092	0.205068	-242.431	-250.839	13	7	1929.74	0	0	0	0	0.826399	1	0.911782	1	FALSE	FALSE	FALSE
Feature_18174	0.010113	0.206515	-273.843	-282.235	13	7	746.414	0	0	0	0	0.0382365	0.931753	0.0144212	0.530732	FALSE	FALSE	FALSE
Feature_4795	0.0109581	0.221786	-293.881	-302.171	13	7	1765.26	0	0	0	0	0.988496	1	0.968749	1	FALSE	FALSE	FALSE
Feature_16143	0.0109933	0.221786	-226.002	-234.287	13	7	1815.56	0	0	0	0	0.966518	1	0.959848	1	FALSE	FALSE	FALSE
Feature_5341	0.0111189	0.222976	-281.551	-289.822	13	7	808.419	0	0	0	0	0.3588	1	0.997442	1	FALSE	FALSE	FALSE
Feature_9310	0.0113839	0.226932	-289.347	-297.588	13	7	1456.43	0	0	0	0	0.95256	1	0.940395	1	FALSE	FALSE	FALSE
Feature_14247	0.011697	0.231794	-213.614	-221.821	13	7	1872.99	0	0	0	0	0.00119581	0.0678774	0.82497	1	FALSE	FALSE	FALSE
Feature_6659	0.0121455	0.239267	-214.296	-222.455	13	7	1770.62	0	0	0	0	0.00220914	0.10781	0.0985953	1	FALSE	FALSE	FALSE
Feature_3985	0.0124089	0.243026	-239.113	-247.245	13	7	1726.74	0	0	0	0	0.079573	1	0.983908	1	FALSE	FALSE	FALSE
Feature_18638	0.0125275	0.243922	-304.325	-312.445	13	7	1430.83	0	0	0	0	0.234528	1	0.000405759	0.0242658	FALSE	FALSE	FALSE
Feature_16206	0.0127178	0.246196	-275.264	-283.364	13	7	708.092	0	0	0	0	0.0504248	1	0.93447	1	FALSE	FALSE	FALSE
Feature_7458	0.0128318	0.246974	-244.175	-252.264	13	7	1647.76	0	0	0	0	0.330427	1	0.976762	1	FALSE	FALSE	FALSE
Feature_2792	0.0130401	0.249551	-210.93	-218.998	13	7	1976.53	0	0	0	0	0.50407	1	0.471568	1	FALSE	FALSE	FALSE
Feature_4773	0.0136258	0.259278	-294.35	-302.362	13	7	1198.02	0	0	0	0	0.78933	1	0.000769667	0.0396556	FALSE	FALSE	FALSE
Feature_4918	0.0141125	0.267022	-222.466	-230.433	13	7	1571.76	0	0	0	0	0.0689577	1	0.967308	1	FALSE	FALSE	FALSE
Feature_2829	0.0143435	0.269866	-285.814	-293.761	13	7	1939.03	0	0	0	0	0.921826	1	0.80675	1	FALSE	FALSE	FALSE
Feature_3670	0.0148501	0.277837	-200.405	-208.306	13	7	1880.39	0	0	0	0	0.961998	1	0.913465	1	FALSE	FALSE	FALSE
Feature_5958	0.0157439	0.292924	-282.411	-290.237	13	7	867.898	0	0	0	0	0.0079955	0.287924	0.116562	1	FALSE	FALSE	FALSE
Feature_455	0.0169313	0.311555	-214.286	-222.019	13	7	2070.47	0	0	0	0	0.996834	1	0.228391	1	FALSE	FALSE	FALSE
Feature_16097	0.0168498	0.311555	-288.435	-296.173	13	7	932.744	0	0	0	0	0.512571	1	0.944586	1	FALSE	FALSE	FALSE
Feature_12209	0.0173711	0.317901	-310.578	-318.277	13	7	1414.53	0	0	0	0	0.00426408	0.176301	0.374123	1	FALSE	FALSE	FALSE
Feature_2850	0.0178024	0.324024	-222.449	-230.117	13	7	2053.13	0	0	0	0	0.385875	1	0.943344	1	FALSE	FALSE	FALSE
Feature_16976	0.0181985	0.329442	-228.914	-236.553	13	7	2188.25	0	0	0	0	0.00793659	0.287924	0.99844	1	FALSE	FALSE	FALSE
Feature_15730	0.0184065	0.331415	-226.801	-234.425	13	7	2136.58	0	0	0	0	0.455752	1	0.965909	1	FALSE	FALSE	FALSE
Feature_2399	0.0190814	0.34173	-213.143	-220.721	13	7	1889.15	0	0	0	0	0.965566	1	0.14748	1	FALSE	FALSE	FALSE
Feature_17475	0.0199298	0.355026	-250.869	-258.39	13	7	1997.26	0	0	0	0	0.894585	1	0.896339	1	FALSE	FALSE	FALSE
Feature_14252	0.0202474	0.358776	-203.396	-210.897	13	7	2001.19	0	0	0	0	0.953845	1	0.552981	1	FALSE	FALSE	FALSE
Feature_4827	0.0204637	0.3607	-280.629	-288.116	13	7	1756.69	0	0	0	0	0.995944	1	0.965197	1	FALSE	FALSE	FALSE
Feature_2977	0.0209013	0.366484	-230.279	-237.739	13	7	1730.71	0	0	0	0	0.158681	1	0.754609	1	FALSE	FALSE	FALSE
Feature_2857	0.0224361	0.391347	-233.323	-240.69	13	7	2059.22	0	0	0	0	0.562905	1	0.912195	1	FALSE	FALSE	FALSE
Feature_15779	0.0226435	0.392918	-213.65	-221.004	13	7	1996.35	0	0	0	0	0.703273	1	0.501889	1	FALSE	FALSE	FALSE
Feature_5042	0.023263	0.397489	-252.218	-259.537	13	7	2113.12	0	0	0	0	1	1	0.00150262	0.0718897	FALSE	FALSE	FALSE
Feature_6918	0.0231208	0.397489	-266.665	-273.993	13	7	1458.55	0	0	0	0	0.52718	1	0.55943	1	FALSE	FALSE	FALSE
Feature_19227	0.0232467	0.397489	-289.364	-296.684	13	7	1521.45	0	0	0	0	0.979604	1	0.936809	1	FALSE	FALSE	FALSE
Feature_5406	0.0238929	0.403699	-203.768	-211.052	13	7	1501.73	0	0	0	0	0.0893317	1	0.686761	1	FALSE	FALSE	FALSE
Feature_7977	0.0238301	0.403699	-256.351	-263.639	13	7	1754.49	0	0	0	0	0.819145	1	0.963887	1	FALSE	FALSE	FALSE
Feature_15842	0.0239881	0.403699	-225.03	-232.309	13	7	2006.5	0	0	0	0	0.445504	1	0.964578	1	FALSE	FALSE	FALSE
Feature_14082	0.024114	0.403789	-293.255	-300.527	13	7	903.82	0	0	0	0	0.650063	1	0.822267	1	FALSE	FALSE	FALSE
Feature_20655	0.0242791	0.404532	-218.918	-226.181	13	7	1521.65	0	0	0	0	0.470526	1	0.898432	1	FALSE	FALSE	FALSE
Feature_5392	0.0246062	0.407952	-269.193	-276.438	13	7	1499.51	0	0	0	0	0.247416	1	0.46981	1	FALSE	FALSE	FALSE
Feature_2833	0.0247544	0.408039	-235.384	-242.621	13	7	2086.84	0	0	0	0	0.794478	1	0.93793	1	FALSE	FALSE	FALSE
Feature_16280	0.0248552	0.408039	-243.122	-250.354	13	7	1507.06	0	0	0	0	0.703408	1	0.950941	1	FALSE	FALSE	FALSE
Feature_16211	0.024997	0.408365	-264.554	-271.779	13	7	633.037	0	0	0	0	0.998254	1	0.99915	1	FALSE	FALSE	FALSE
Feature_5914	0.0255938	0.416085	-289.78	-296.974	13	7	943.129	0	0	0	0	0.10886	1	0.444271	1	FALSE	FALSE	FALSE
Feature_6855	0.0269412	0.435875	-231.973	-239.099	13	7	1608.64	0	0	0	0	0.00658215	0.250496	0.000323663	0.0204518	FALSE	FALSE	FALSE
Feature_11844	0.027667	0.439876	-275.653	-282.744	13	7	714.866	0	0	0	0	0.553191	1	0.790187	1	FALSE	FALSE	FALSE
Feature_15164	0.027567	0.439876	-206.128	-213.224	13	7	2076.89	0	0	0	0	0.744932	1	0.25648	1	FALSE	FALSE	FALSE
Feature_17528	0.0276705	0.439876	-250.368	-257.459	13	7	1940.41	0	0	0	0	0.729966	1	0.837682	1	FALSE	FALSE	FALSE
Feature_23953	0.0277139	0.439876	-216.992	-224.081	13	7	1598.29	0	0	0	0	0.322991	1	0.0492924	1	FALSE	FALSE	FALSE
Feature_15734	0.0286085	0.451933	-224.527	-231.574	13	7	2123.18	0	0	0	0	0.377178	1	0.999996	1	FALSE	FALSE	FALSE
Feature_2718	0.0292448	0.459816	-230.45	-237.468	13	7	2562.92	0	0	0	0	0.541003	1	0.999938	1	FALSE	FALSE	FALSE
Feature_3746	0.029703	0.464838	-217.959	-224.956	13	7	1569.74	0	0	0	0	0.758229	1	0.902419	1	FALSE	FALSE	FALSE
Feature_2793	0.0302163	0.470671	-232.536	-239.511	13	7	2138.75	0	0	0	0	0.817758	1	0.930271	1	FALSE	FALSE	FALSE
Feature_2780	0.031073	0.479555	-211.477	-218.414	13	7	2111.18	0	0	0	0	0.126558	1	0.992015	1	FALSE	FALSE	FALSE
Feature_17562	0.0309846	0.479555	-228.166	-235.107	13	7	1941.7	0	0	0	0	0.171906	1	0.63579	1	FALSE	FALSE	FALSE
Feature_2830	0.0316054	0.485534	-209.932	-216.847	13	7	1990.7	0	0	0	0	0.531624	1	0.553695	1	FALSE	FALSE	FALSE
Feature_16810	0.031879	0.486366	-221.978	-228.881	13	7	1556.51	0	0	0	0	0.000681815	0.0423116	0.996744	1	FALSE	FALSE	FALSE
Feature_16962	0.03195	0.486366	-228.796	-235.696	13	7	2278.75	0	0	0	0	0.0144535	0.440044	0.998225	1	FALSE	FALSE	FALSE
Feature_3001	0.0328059	0.497136	-234.182	-241.047	13	7	1828.6	0	0	0	0	0.408226	1	0.999993	1	FALSE	FALSE	FALSE
Feature_3920	0.0331574	0.500199	-260.995	-267.846	13	7	1946.32	0	0	0	0	0.705287	1	0.825694	1	FALSE	FALSE	FALSE
Feature_4948	0.033849	0.508341	-297.188	-304.011	13	7	1127.4	0	0	0	0	0.924289	1	0.97118	1	FALSE	FALSE	FALSE
Feature_6494	0.0345678	0.51682	-248.667	-255.462	13	7	1938.71	0	0	0	0	0.051439	1	0.975732	1	FALSE	FALSE	FALSE
Feature_16181	0.0348742	0.519083	-203.281	-210.064	13	7	1963.62	0	0	0	0	0.874486	1	0.488261	1	FALSE	FALSE	FALSE
Feature_5960	0.0354662	0.525559	-279.219	-285.98	13	7	870.685	0	0	0	0	8.09805e-05	0.00695394	0.00885305	0.34881	FALSE	FALSE	FALSE
Feature_13716	0.0356915	0.526567	-219.127	-225.879	13	7	1967.19	0	0	0	0	0.860653	1	0.974219	1	FALSE	FALSE	FALSE
Feature_2855	0.0361895	0.531573	-260.787	-267.521	13	7	2092.97	0	0	0	0	0.898302	1	0.902349	1	FALSE	FALSE	FALSE
Feature_5910	0.0365076	0.533904	-273.713	-280.435	13	7	1632.86	0	0	0	0	0.293747	1	0.613283	1	FALSE	FALSE	FALSE
Feature_15661	0.0373006	0.538773	-213.432	-220.125	13	7	2305.38	0	0	0	0	0.934642	1	0.901875	1	FALSE	FALSE	FALSE
Feature_16009	0.0370462	0.538773	-227.428	-234.13	13	7	1655.42	0	0	0	0	0.00702602	0.264384	0.90876	1	FALSE	FALSE	FALSE
Feature_21057	0.0373232	0.538773	-204.739	-211.431	13	7	1656.67	0	0	0	0	0.83093	1	0.00521571	0.218942	FALSE	FALSE	FALSE
Feature_2902	0.038392	0.548993	-252.078	-258.733	13	7	1950.76	0	0	0	0	0.0427776	1	0.99998	1	FALSE	FALSE	FALSE
Feature_16202	0.038523	0.548993	-205.745	-212.395	13	7	1933.36	0	0	0	0	0.965613	1	0.659005	1	FALSE	FALSE	FALSE
Feature_16290	0.0384088	0.548993	-273.951	-280.604	13	7	1647.15	0	0	0	0	0.38816	1	0.640003	1	FALSE	FALSE	FALSE
Feature_2839	0.0388987	0.551999	-255.768	-262.405	13	7	2155.83	0	0	0	0	0.487417	1	0.999964	1	FALSE	FALSE	FALSE
Feature_3162	0.0390637	0.552002	-224.419	-231.05	13	7	2124.94	0	0	0	0	0.0092556	0.321042	0.93572	1	FALSE	FALSE	FALSE
Feature_12431	0.0398139	0.559476	-233.084	-239.689	13	7	2595.89	0	0	0	0	0.543912	1	0.999911	1	FALSE	FALSE	FALSE
Feature_15717	0.0399268	0.559476	-235.285	-241.886	13	7	2167.07	0	0	0	0	0.814124	1	0.932902	1	FALSE	FALSE	FALSE
Feature_3018	0.0402255	0.561313	-213.89	-220.481	13	7	1718.48	0	0	0	0	0.546529	1	0.589044	1	FALSE	FALSE	FALSE
Feature_13694	0.0408529	0.567702	-215.727	-222.297	13	7	2019.36	0	0	0	0	0.999718	1	0.982921	1	FALSE	FALSE	FALSE
Feature_15864	0.0416596	0.574149	-232.478	-239.022	13	7	2052.33	0	0	0	0	0.0032832	0.148587	0.99995	1	FALSE	FALSE	FALSE
Feature_16294	0.0416596	0.574149	-232.478	-239.022	13	7	2052.33	0	0	0	0	0.0032832	0.148587	0.99995	1	FALSE	FALSE	FALSE
Feature_13733	0.0424381	0.58075	-222.612	-229.131	13	7	1905.05	0	0	0	0	0.963271	1	0.95044	1	FALSE	FALSE	FALSE
Feature_15848	0.0424854	0.58075	-236.326	-242.844	13	7	2114.74	0	0	0	0	0.250548	1	0.99841	1	FALSE	FALSE	FALSE
Feature_16423	0.0429663	0.584935	-215.926	-222.429	13	7	1752.61	0	0	0	0	1	1	0.564804	1	FALSE	FALSE	FALSE
Feature_18749	0.0434075	0.588549	-278.816	-285.304	13	7	730.251	0	0	0	0	0.314081	1	0.764153	1	FALSE	FALSE	FALSE
Feature_11010	0.0442799	0.590811	-223.892	-230.353	13	7	1747.12	0	0	0	0	0.00515947	0.205703	0.995784	1	FALSE	FALSE	FALSE
Feature_17043	0.0442729	0.590811	-225.536	-231.998	13	7	1948.74	0	0	0	0	0.830372	1	0.909734	1	FALSE	FALSE	FALSE
Feature_17047	0.0441079	0.590811	-223.42	-229.887	13	7	1963.31	0	0	0	0	0.803071	1	0.919313	1	FALSE	FALSE	FALSE
Feature_23920	0.0439413	0.590811	-230.713	-237.185	13	7	1840.21	0	0	0	0	0.206459	1	0.738952	1	FALSE	FALSE	FALSE
Feature_3689	0.0452101	0.600828	-218.636	-225.069	13	7	1814.79	0	0	0	0	0.974821	1	0.990686	1	FALSE	FALSE	FALSE
Feature_15372	0.0463949	0.614136	-207.023	-213.42	13	7	2020.41	0	0	0	0	0.933954	1	0.999765	1	FALSE	FALSE	FALSE
Feature_4391	0.0497896	0.656477	-212.086	-218.388	13	7	1983.39	0	0	0	0	0.999817	1	0.0516063	1	FALSE	FALSE	FALSE
Feature_15923	0.0504703	0.660255	-231.989	-238.272	13	7	1862.87	0	0	0	0	0.00421203	0.176301	0.999982	1	FALSE	FALSE	FALSE
Feature_16387	0.0504703	0.660255	-231.989	-238.272	13	7	1862.87	0	0	0	0	0.00421203	0.176301	0.999982	1	FALSE	FALSE	FALSE
Feature_17051	0.0512478	0.667817	-223.308	-229.57	13	7	1936.08	0	0	0	0	0.718865	1	0.907168	1	FALSE	FALSE	FALSE
Feature_23948	0.051692	0.670994	-230.555	-236.805	13	7	1609.47	0	0	0	0	0.0461597	1	0.965574	1	FALSE	FALSE	FALSE
Feature_7038	0.0525022	0.67888	-225.273	-231.502	13	7	1987.61	0	0	0	0	0.858971	1	0.835144	1	FALSE	FALSE	FALSE
Feature_15702	0.0529415	0.679315	-233.539	-239.757	13	7	2202.72	0	0	0	0	0.807055	1	0.919314	1	FALSE	FALSE	FALSE
Feature_16967	0.0529007	0.679315	-212.473	-218.692	13	7	1999.33	0	0	0	0	0.400785	1	0.998552	1	FALSE	FALSE	FALSE
Feature_6253	0.053431	0.682979	-274.275	-280.479	13	7	1659.31	0	0	0	0	0.189731	1	0.999528	1	FALSE	FALSE	FALSE
Feature_17490	0.0537216	0.684082	-219.251	-225.449	13	7	1944.36	0	0	0	0	0.353486	1	0.603167	1	FALSE	FALSE	FALSE
Feature_5481	0.0541775	0.687274	-238.677	-244.862	13	7	1745.96	0	0	0	0	0.188553	1	0.979726	1	FALSE	FALSE	FALSE
Feature_4309	0.0556811	0.703683	-279.779	-285.927	13	7	1552.24	0	0	0	0	0.169468	1	0.32202	1	FALSE	FALSE	FALSE
Feature_3123	0.0578261	0.723776	-224.391	-230.487	13	7	1551.75	0	0	0	0	0.569866	1	0.803092	1	FALSE	FALSE	FALSE
Feature_5798	0.0574945	0.723776	-270.846	-276.95	13	7	1553.16	0	0	0	0	0.340724	1	0.825333	1	FALSE	FALSE	FALSE
Feature_14069	0.0579194	0.723776	-259.708	-265.802	13	7	1721.97	0	0	0	0	0.910472	1	0.973988	1	FALSE	FALSE	FALSE
Feature_15813	0.0585068	0.725701	-236.75	-242.829	13	7	2077.84	0	0	0	0	0.00808308	0.287981	0.987957	1	FALSE	FALSE	FALSE
Feature_22719	0.0584951	0.725701	-240.725	-246.804	13	7	2038.3	0	0	0	0	0.873442	1	0.832764	1	FALSE	FALSE	FALSE
Feature_14532	0.0589626	0.728656	-206.68	-212.749	13	7	1496.49	0	0	0	0	0.708608	1	0.0179	0.624449	FALSE	FALSE	FALSE
Feature_8715	0.0604912	0.744798	-289.738	-295.772	13	7	1734.26	0	0	0	0	0.879344	1	0.959403	1	FALSE	FALSE	FALSE
Feature_12353	0.0609536	0.747742	-233.493	-239.516	13	7	2656.46	0	0	0	0	0.723741	1	0.999994	1	FALSE	FALSE	FALSE
Feature_1466	0.0627182	0.766581	-219.216	-225.199	13	7	2094.65	0	0	0	0	0.961205	1	0.935974	1	FALSE	FALSE	FALSE
Feature_13443	0.0637011	0.775763	-233.517	-239.478	13	7	1793.77	0	0	0	0	0.239656	1	0.982857	1	FALSE	FALSE	FALSE
Feature_4327	0.0639554	0.776038	-299.054	-305.01	13	7	1349.75	0	0	0	0	0.863472	1	0.994516	1	FALSE	FALSE	FALSE
Feature_18355	0.0648454	0.783997	-224.062	-229.999	13	7	1566.81	0	0	0	0	0.00445728	0.182042	0.803307	1	FALSE	FALSE	FALSE
Feature_18235	0.0667512	0.804136	-227.81	-233.707	13	7	2036.7	0	0	0	0	0.00228562	0.10781	0.942496	1	FALSE	FALSE	FALSE
Feature_14268	0.0674246	0.809337	-251.868	-257.751	13	7	1997.41	0	0	0	0	0.355175	1	0.997473	1	FALSE	FALSE	FALSE
Feature_14431	0.0688535	0.821088	-212.4	-218.253	13	7	1592.25	0	0	0	0	0.705931	1	0.0151672	0.551021	FALSE	FALSE	FALSE
Feature_15860	0.0688939	0.821088	-290.091	-295.943	13	7	1796.38	0	0	0	0	0.96785	1	0.943101	1	FALSE	FALSE	FALSE
Feature_17617	0.0694451	0.824722	-242.992	-248.833	13	7	1881.53	0	0	0	0	0.336253	1	0.536952	1	FALSE	FALSE	FALSE
Feature_17662	0.0710679	0.841012	-239.917	-245.726	13	7	1714.87	0	0	0	0	0.151334	1	0.988305	1	FALSE	FALSE	FALSE
Feature_2835	0.071524	0.841648	-293.987	-299.787	13	7	1892.95	0	0	0	0	0.983138	1	0.962727	1	FALSE	FALSE	FALSE
Feature_17503	0.0716243	0.841648	-218.267	-224.065	13	7	1950.21	0	0	0	0	0.00170722	0.0866285	0.991515	1	FALSE	FALSE	FALSE
Feature_8581	0.0723285	0.846951	-229.623	-235.407	13	7	2088.3	0	0	0	0	0.904156	1	0.00452937	0.196998	FALSE	FALSE	FALSE
Feature_2738	0.0729604	0.851374	-236.293	-242.065	13	7	2337.91	0	0	0	0	0.933669	1	0.986206	1	FALSE	FALSE	FALSE
Feature_15908	0.0742276	0.860167	-237.296	-243.044	13	7	1885.05	0	0	0	0	0.0142921	0.440044	0.993703	1	FALSE	FALSE	FALSE
Feature_16078	0.0739823	0.860167	-230.271	-236.023	13	7	1576.3	0	0	0	0	0.0183429	0.529572	1	1	FALSE	FALSE	FALSE
Feature_7355	0.0750235	0.866392	-291.671	-297.403	13	7	1280.45	0	0	0	0	0.740659	1	0.974672	1	FALSE	FALSE	FALSE
Feature_2373	0.0754228	0.86801	-224.892	-230.617	13	7	1954.59	0	0	0	0	0.598185	1	0.560464	1	FALSE	FALSE	FALSE
Feature_8605	0.076187	0.872952	-291.015	-296.726	13	7	1758.92	0	0	0	0	0.833535	1	0.95215	1	FALSE	FALSE	FALSE
Feature_16042	0.0763736	0.872952	-226.503	-232.211	13	7	1646.08	0	0	0	0	0.00471241	0.190143	0.908377	1	FALSE	FALSE	FALSE
Feature_22899	0.078214	0.890948	-231.197	-236.87	13	7	1512.17	0	0	0	0	0.401044	1	0.975069	1	FALSE	FALSE	FALSE
Feature_23968	0.0788468	0.895112	-235.02	-240.682	13	7	1688.47	0	0	0	0	0.735466	1	0.59301	1	FALSE	FALSE	FALSE
Feature_6347	0.0796704	0.899533	-262.742	-268.389	13	7	627.669	0	0	0	0	0.457044	1	0.118945	1	FALSE	FALSE	FALSE
Feature_8594	0.0799638	0.899533	-251.427	-257.07	13	7	1875.01	0	0	0	0	1	1	0.522224	1	FALSE	FALSE	FALSE
Feature_16973	0.0802775	0.899533	-213.576	-219.212	13	7	1954.25	0	0	0	0	0.876423	1	0.8105	1	FALSE	FALSE	FALSE
Feature_17332	0.0803107	0.899533	-244.008	-249.644	13	7	1845.53	0	0	0	0	0.181834	1	0.998057	1	FALSE	FALSE	FALSE
Feature_15031	0.0829934	0.926483	-206.594	-212.183	13	7	1727.36	0	0	0	0	0.859795	1	0.589302	1	FALSE	FALSE	FALSE
Feature_6866	0.0848103	0.94362	-238.515	-244.074	13	7	1947.73	0	0	0	0	0.209293	1	0.669683	1	FALSE	FALSE	FALSE
Feature_6767	0.0863312	0.951063	-261.016	-266.549	13	7	837.439	0	0	0	0	0.99996	1	1.00419e-14	6.72608e-12	FALSE	TRUE	FALSE
Feature_14488	0.0861658	0.951063	-264.837	-270.373	13	7	638.957	0	0	0	0	0.371462	1	0.687193	1	FALSE	FALSE	FALSE
Feature_17691	0.0862707	0.951063	-274.825	-280.359	13	7	1663.75	0	0	0	0	0.554948	1	0.841051	1	FALSE	FALSE	FALSE
Feature_5468	0.0879524	0.965746	-291.053	-296.56	13	7	966.791	0	0	0	0	0.110006	1	0.124913	1	FALSE	FALSE	FALSE
Feature_17555	0.0883015	0.966411	-235.138	-240.639	13	7	1983.63	0	0	0	0	0.725318	1	0.604309	1	FALSE	FALSE	FALSE
Feature_3684	0.0888167	0.968883	-278.649	-284.142	13	7	774.031	0	0	0	0	0.285762	1	0.628818	1	FALSE	FALSE	FALSE
Feature_5574	0.0895799	0.974036	-272.813	-278.294	13	7	666.238	0	0	0	0	0.0674582	1	0.99984	1	FALSE	FALSE	FALSE
Feature_2716	0.0913811	0.990405	-208.973	-214.425	13	7	2496.74	0	0	0	0	0.443646	1	0.880498	1	FALSE	FALSE	FALSE
Feature_19804	0.0918869	0.992675	-228.161	-233.605	13	7	1565.6	0	0	0	0	0.0684023	1	0.98357	1	FALSE	FALSE	FALSE
Feature_8260	0.0930335	0.998619	-211.243	-216.669	13	7	1680.9	0	0	0	0	1	1	0.835981	1	FALSE	FALSE	FALSE
Feature_15825	0.0929401	0.998619	-244.446	-249.874	13	7	2134.13	0	0	0	0	0.537644	1	0.651614	1	FALSE	FALSE	FALSE
Feature_1	0.931215	1	-241.715	-242.65	13	7	2629.45	0	0	0	0	0.985648	1	0.871918	1	FALSE	FALSE	FALSE
Feature_2	0.999956	1	-199.047	-199.112	13	7	2794.43	0	0	0	0	0.948505	1	0.934503	1	FALSE	FALSE	FALSE
Feature_3	0.985266	1	-246.665	-247.17	13	7	2541.99	0	0	0	0	0.945143	1	0.766591	1	FALSE	FALSE	FALSE
Feature_4	0.999989	1	-197.632	-197.674	13	7	2722.72	0	0	0	0	0.912862	1	0.91767	1	FALSE	FALSE	FALSE
Feature_5	0.996586	1	-202.729	-203.024	13	7	2741.31	0	0	0	0	0.792457	1	0.988061	1	FALSE	FALSE	FALSE
Feature_6	0.999998	1	-197.567	-197.589	13	7	2659.45	0	0	0	0	0.832551	1	0.980475	1	FALSE	FALSE	FALSE
Feature_7	0.954846	1	-201.448	-202.232	13	7	2498.46	0	0	0	0	0.947276	1	0.999575	1	FALSE	FALSE	FALSE
Feature_8	0.99686	1	-199.08	-199.366	13	7	2452.07	0	0	0	0	0.907848	1	0.972588	1	FALSE	FALSE	FALSE
Feature_9	0.689894	1	-207.772	-209.724	13	7	2651.88	0	0	0	0	0.245451	1	0.995154	1	FALSE	FALSE	FALSE
Feature_10	0.999885	1	-197.783	-197.873	13	7	2661.14	0	0	0	0	0.911446	1	0.947302	1	FALSE	FALSE	FALSE
Feature_11	0.999584	1	-197.713	-197.854	13	7	2656.95	0	0	0	0	0.88645	1	0.954991	1	FALSE	FALSE	FALSE
Feature_12	0.939531	1	-244.921	-245.806	13	7	2413.68	0	0	0	0	0.898646	1	0.79066	1	FALSE	FALSE	FALSE
Feature_14	0.991792	1	-207.111	-207.516	13	7	2541.33	0	0	0	0	0.331238	1	0.990676	1	FALSE	FALSE	FALSE
Feature_15	0.956479	1	-267.604	-268.376	13	7	2331.31	0	0	0	0	0.866199	1	0.91106	1	FALSE	FALSE	FALSE
Feature_16	1	1	-199.498	-199.407	13	7	2652.69	0	0	0	0	1	1	0.983853	1	FALSE	FALSE	FALSE
Feature_17	0.999999	1	-196.698	-196.715	13	7	2562.19	0	0	0	0	0.982665	1	0.954395	1	FALSE	FALSE	FALSE
Feature_18	0.99999	1	-199.806	-199.846	13	7	2673.51	0	0	0	0	0.880055	1	0.983479	1	FALSE	FALSE	FALSE
Feature_19	0.999995	1	-198.48	-198.511	13	7	2628.62	0	0	0	0	0.994089	1	0.851632	1	FALSE	FALSE	FALSE
Feature_20	0.861952	1	-211.782	-213.061	13	7	2567.63	0	0	0	0	0.252903	1	0.552983	1	FALSE	FALSE	FALSE
Feature_21	0.986247	1	-199.383	-199.875	13	7	2486.11	0	0	0	0	0.524034	1	0.855061	1	FALSE	FALSE	FALSE
Feature_22	0.98962	1	-246.032	-246.474	13	7	2411.75	0	0	0	0	0.73948	1	0.967443	1	FALSE	FALSE	FALSE
Feature_23	0.999981	1	-196.794	-196.843	13	7	2524.19	0	0	0	0	0.904454	1	0.956388	1	FALSE	FALSE	FALSE
Feature_25	0.999928	1	-198.328	-198.405	13	7	2515.85	0	0	0	0	0.856638	1	0.999998	1	FALSE	FALSE	FALSE
Feature_26	0.978034	1	-203.762	-204.35	13	7	2648.2	0	0	0	0	0.268655	1	0.526232	1	FALSE	FALSE	FALSE
Feature_27	0.933427	1	-267.804	-268.727	13	7	2092.94	0	0	0	0	0.798717	1	0.871165	1	FALSE	FALSE	FALSE
Feature_28	1	1	-196.919	-196.926	13	7	2493.95	0	0	0	0	0.963811	1	0.962763	1	FALSE	FALSE	FALSE
Feature_31	0.991344	1	-230.816	-231.23	13	7	2381.4	0	0	0	0	0.874198	1	0.999766	1	FALSE	FALSE	FALSE
Feature_32	0.975315	1	-253.814	-254.43	13	7	2235.45	0	0	0	0	0.952353	1	0.785548	1	FALSE	FALSE	FALSE
Feature_33	1	1	-199.027	-199.032	13	7	2566.16	0	0	0	0	0.994652	1	0.973759	1	FALSE	FALSE	FALSE
Feature_35	0.999264	1	-198.299	-198.47	13	7	2455.62	0	0	0	0	0.924731	1	0.96086	1	FALSE	FALSE	FALSE
Feature_38	0.999961	1	-196.941	-197.004	13	7	2418.19	0	0	0	0	0.903489	1	0.963307	1	FALSE	FALSE	FALSE
Feature_39	0.999946	1	-196.195	-196.265	13	7	2500.96	0	0	0	0	0.854041	1	0.973037	1	FALSE	FALSE	FALSE
Feature_40	0.996136	1	-196.953	-197.26	13	7	2403.24	0	0	0	0	0.939511	1	0.984814	1	FALSE	FALSE	FALSE
Feature_41	0.999262	1	-202.862	-203.033	13	7	2418.49	0	0	0	0	0.754145	1	0.990059	1	FALSE	FALSE	FALSE
Feature_42	1	1	-197.333	-197.337	13	7	2496.62	0	0	0	0	0.992367	1	0.989219	1	FALSE	FALSE	FALSE
Feature_43	0.842841	1	-197.756	-199.117	13	7	2456.38	0	0	0	0	0.59949	1	0.695332	1	FALSE	FALSE	FALSE
Feature_45	1	1	-195.799	-195.809	13	7	2402.96	0	0	0	0	0.979345	1	0.972193	1	FALSE	FALSE	FALSE
Feature_46	0.999989	1	-195.816	-195.856	13	7	2484.36	0	0	0	0	0.957573	1	0.985809	1	FALSE	FALSE	FALSE
Feature_48	1	1	-197.315	-197.318	13	7	2416.69	0	0	0	0	0.974068	1	0.998841	1	FALSE	FALSE	FALSE
Feature_49	0.979365	1	-200.795	-201.369	13	7	2245.93	0	0	0	0	0.997994	1	0.999833	1	FALSE	FALSE	FALSE
Feature_50	0.981993	1	-239.714	-240.258	13	7	2236.52	0	0	0	0	0.645587	1	0.996775	1	FALSE	FALSE	FALSE
Feature_51	0.986498	1	-242.805	-243.293	13	7	2318.54	0	0	0	0	0.993988	1	0.99943	1	FALSE	FALSE	FALSE
Feature_53	0.999911	1	-195.431	-195.514	13	7	2421.11	0	0	0	0	0.932074	1	0.988466	1	FALSE	FALSE	FALSE
Feature_55	0.999986	1	-202.023	-202.067	13	7	2270.06	0	0	0	0	0.939452	1	0.999997	1	FALSE	FALSE	FALSE
Feature_57	0.999974	1	-195.985	-196.04	13	7	2355.31	0	0	0	0	0.95743	1	0.987347	1	FALSE	FALSE	FALSE
Feature_58	0.999992	1	-196.746	-196.783	13	7	2403.29	0	0	0	0	1	1	0.936984	1	FALSE	FALSE	FALSE
Feature_59	0.999993	1	-197.016	-197.052	13	7	2405.5	0	0	0	0	0.988708	1	0.987886	1	FALSE	FALSE	FALSE
Feature_61	1	1	-196.935	-196.917	13	7	2396.1	0	0	0	0	0.999929	1	0.936784	1	FALSE	FALSE	FALSE
Feature_62	0.93867	1	-216.529	-217.42	13	7	2248.61	0	0	0	0	0.233565	1	0.183437	1	FALSE	FALSE	FALSE
Feature_65	0.999745	1	-215.399	-215.518	13	7	2228.37	0	0	0	0	0.839499	1	0.976856	1	FALSE	FALSE	FALSE
Feature_66	0.999809	1	-199.765	-199.872	13	7	2297.55	0	0	0	0	0.958979	1	0.991884	1	FALSE	FALSE	FALSE
Feature_67	0.99982	1	-240.678	-240.784	13	7	2111.92	0	0	0	0	0.999137	1	0.90728	1	FALSE	FALSE	FALSE
Feature_68	0.999991	1	-196.575	-196.613	13	7	2375.39	0	0	0	0	0.990227	1	0.999908	1	FALSE	FALSE	FALSE
Feature_70	0.992573	1	-202.15	-202.541	13	7	2469.89	0	0	0	0	0.755725	1	0.979157	1	FALSE	FALSE	FALSE
Feature_72	0.983145	1	-241.454	-241.985	13	7	2134.04	0	0	0	0	0.977151	1	0.80557	1	FALSE	FALSE	FALSE
Feature_73	0.997632	1	-212.64	-212.898	13	7	2233.7	0	0	0	0	0.93415	1	0.925155	1	FALSE	FALSE	FALSE
Feature_75	0.998334	1	-241.894	-242.122	13	7	2135.96	0	0	0	0	0.808197	1	0.999474	1	FALSE	FALSE	FALSE
Feature_76	0.999999	1	-195.417	-195.432	13	7	2276.41	0	0	0	0	0.877758	1	0.999997	1	FALSE	FALSE	FALSE
Feature_78	0.990886	1	-208.106	-208.527	13	7	2307.44	0	0	0	0	0.787854	1	0.979731	1	FALSE	FALSE	FALSE
Feature_79	0.999978	1	-196.807	-196.859	13	7	2330.67	0	0	0	0	0.982755	1	0.999998	1	FALSE	FALSE	FALSE
Feature_80	0.984895	1	-220.603	-221.113	13	7	2212.33	0	0	0	0	0.998064	1	0.993657	1	FALSE	FALSE	FALSE
Feature_81	0.962727	1	-248.903	-249.628	13	7	2137.92	0	0	0	0	0.794412	1	0.984853	1	FALSE	FALSE	FALSE
Feature_82	0.999912	1	-195.775	-195.858	13	7	2319.52	0	0	0	0	0.815868	1	0.999992	1	FALSE	FALSE	FALSE
Feature_83	0.983739	1	-224.274	-224.797	13	7	2150.41	0	0	0	0	0.554454	1	0.989443	1	FALSE	FALSE	FALSE
Feature_84	0.688595	1	-202.055	-204.01	13	7	2060.22	0	0	0	0	0.113713	1	0.9046	1	FALSE	FALSE	FALSE
Feature_85	0.999995	1	-197.651	-197.683	13	7	2270.15	0	0	0	0	0.884661	1	0.997284	1	FALSE	FALSE	FALSE
Feature_88	0.998611	1	-219.219	-219.433	13	7	2382.55	0	0	0	0	0.909024	1	0.982368	1	FALSE	FALSE	FALSE
Feature_89	0.99999	1	-195.011	-195.05	13	7	2373.42	0	0	0	0	0.985639	1	0.993741	1	FALSE	FALSE	FALSE
Feature_91	0.95785	1	-200.15	-200.912	13	7	2035.8	0	0	0	0	0.950421	1	0.913544	1	FALSE	FALSE	FALSE
Feature_92	0.999033	1	-194.995	-195.184	13	7	2186.78	0	0	0	0	0.993205	1	0.998683	1	FALSE	FALSE	FALSE
Feature_94	0.999543	1	-196.062	-196.207	13	7	2247.01	0	0	0	0	0.836294	1	0.999991	1	FALSE	FALSE	FALSE
Feature_97	0.999993	1	-195.601	-195.637	13	7	2316.16	0	0	0	0	0.955363	1	0.999474	1	FALSE	FALSE	FALSE
Feature_98	0.99849	1	-197.928	-198.148	13	7	2036.04	0	0	0	0	0.969262	1	0.924123	1	FALSE	FALSE	FALSE
Feature_99	0.998693	1	-208.512	-208.721	13	7	2285.03	0	0	0	0	0.999445	1	0.8617	1	FALSE	FALSE	FALSE
Feature_100	0.999887	1	-201.955	-202.045	13	7	2306.81	0	0	0	0	0.997317	1	0.998049	1	FALSE	FALSE	FALSE
Feature_101	0.724975	1	-211.813	-213.634	13	7	2255.16	0	0	0	0	0.0630125	1	0.700938	1	FALSE	FALSE	FALSE
Feature_105	1	1	-197.287	-197.289	13	7	2308.4	0	0	0	0	1	1	0.946235	1	FALSE	FALSE	FALSE
Feature_106	0.984535	1	-210.421	-210.935	13	7	2236.55	0	0	0	0	0.835206	1	0.722447	1	FALSE	FALSE	FALSE
Feature_108	0.911957	1	-209.381	-210.422	13	7	2313.03	0	0	0	0	0.950852	1	0.899291	1	FALSE	FALSE	FALSE
Feature_109	1	1	-196.692	-196.686	13	7	2278.45	0	0	0	0	0.964348	1	0.999986	1	FALSE	FALSE	FALSE
Feature_110	0.997909	1	-198.281	-198.528	13	7	2222.8	0	0	0	0	0.904221	1	0.997011	1	FALSE	FALSE	FALSE
Feature_112	0.857275	1	-262.683	-263.982	13	7	2090.65	0	0	0	0	0.898839	1	0.828534	1	FALSE	FALSE	FALSE
Feature_114	0.999712	1	-197.636	-197.76	13	7	2275.33	0	0	0	0	0.911696	1	0.998999	1	FALSE	FALSE	FALSE
Feature_118	0.985956	1	-237.273	-237.768	13	7	2078.19	0	0	0	0	0.783933	1	0.934592	1	FALSE	FALSE	FALSE
Feature_120	0.999939	1	-194.579	-194.652	13	7	2259.4	0	0	0	0	0.905507	1	0.999881	1	FALSE	FALSE	FALSE
Feature_121	0.999834	1	-199.575	-199.678	13	7	2263.68	0	0	0	0	0.90226	1	0.996199	1	FALSE	FALSE	FALSE
Feature_123	0.999993	1	-194.351	-194.386	13	7	2214.05	0	0	0	0	0.914282	1	0.998766	1	FALSE	FALSE	FALSE
Feature_126	0.995594	1	-201.1	-201.423	13	7	2276.28	0	0	0	0	0.884206	1	0.816905	1	FALSE	FALSE	FALSE
Feature_127	0.911518	1	-249.806	-250.85	13	7	1963.45	0	0	0	0	1	1	0.962285	1	FALSE	FALSE	FALSE
Feature_130	0.981356	1	-206.932	-207.484	13	7	2280.89	0	0	0	0	0.694044	1	0.907917	1	FALSE	FALSE	FALSE
Feature_131	0.999074	1	-194.37	-194.555	13	7	2146.53	0	0	0	0	0.959486	1	0.999342	1	FALSE	FALSE	FALSE
Feature_132	0.999855	1	-195.3	-195.398	13	7	2179.7	0	0	0	0	0.92591	1	0.98138	1	FALSE	FALSE	FALSE
Feature_133	0.99964	1	-197.527	-197.661	13	7	2220.22	0	0	0	0	0.999971	1	0.948637	1	FALSE	FALSE	FALSE
Feature_136	0.992067	1	-209.725	-210.125	13	7	2105.84	0	0	0	0	0.728159	1	0.903461	1	FALSE	FALSE	FALSE
Feature_137	1	1	-204.358	-204.097	13	7	2168.47	0	0	0	0	0.931736	1	0.996817	1	FALSE	FALSE	FALSE
Feature_138	0.997144	1	-240.875	-241.151	13	7	2161.7	0	0	0	0	0.959964	1	0.921862	1	FALSE	FALSE	FALSE
Feature_142	0.871111	1	-207.23	-208.468	13	7	2150.74	0	0	0	0	0.420268	1	0.77459	1	FALSE	FALSE	FALSE
Feature_144	0.958117	1	-219.189	-219.95	13	7	2058.98	0	0	0	0	0.769651	1	0.895172	1	FALSE	FALSE	FALSE
Feature_147	0.999212	1	-197.994	-198.169	13	7	2272.94	0	0	0	0	0.860852	1	0.992361	1	FALSE	FALSE	FALSE
Feature_154	1	1	-196.76	-196.731	13	7	2218.79	0	0	0	0	0.999236	1	0.996921	1	FALSE	FALSE	FALSE
Feature_155	0.999845	1	-199.157	-199.257	13	7	2174.2	0	0	0	0	0.919031	1	0.999947	1	FALSE	FALSE	FALSE
Feature_156	0.999882	1	-195.313	-195.405	13	7	2228.31	0	0	0	0	0.927454	1	0.995736	1	FALSE	FALSE	FALSE
Feature_157	0.997018	1	-201.162	-201.443	13	7	2226.12	0	0	0	0	0.981933	1	0.995975	1	FALSE	FALSE	FALSE
Feature_159	0.393905	1	-223.247	-226.38	13	7	2006.33	0	0	0	0	0.934486	1	0.992986	1	FALSE	FALSE	FALSE
Feature_161	1	1	-196.311	-196.304	13	7	2230.9	0	0	0	0	0.999193	1	0.587422	1	FALSE	FALSE	FALSE
Feature_163	1	1	-203.766	-203.754	13	7	2056.64	0	0	0	0	0.769599	1	0.936807	1	FALSE	FALSE	FALSE
Feature_166	0.988959	1	-200.144	-200.597	13	7	2276.95	0	0	0	0	0.99665	1	0.000570445	0.03238	FALSE	FALSE	FALSE
Feature_169	0.99932	1	-194.033	-194.2	13	7	2193.01	0	0	0	0	0.882304	1	0.999999	1	FALSE	FALSE	FALSE
Feature_170	0.998586	1	-198.471	-198.687	13	7	2293.46	0	0	0	0	0.95051	1	0.89679	1	FALSE	FALSE	FALSE
Feature_172	0.366881	1	-219.869	-223.132	13	7	2214.94	0	0	0	0	0.557855	1	0.993891	1	FALSE	FALSE	FALSE
Feature_173	0.975587	1	-210.717	-211.33	13	7	2623.37	0	0	0	0	0.842592	1	0.994799	1	FALSE	FALSE	FALSE
Feature_174	0.432277	1	-207.232	-210.192	13	7	2183.86	0	0	0	0	0.794531	1	0.0927554	1	FALSE	FALSE	FALSE
Feature_178	0.999937	1	-234.919	-234.993	13	7	2152.79	0	0	0	0	0.702281	1	0.999942	1	FALSE	FALSE	FALSE
Feature_179	0.967341	1	-223.827	-224.514	13	7	2004.38	0	0	0	0	0.634878	1	0.912908	1	FALSE	FALSE	FALSE
Feature_180	0.999002	1	-194.607	-194.798	13	7	2225.21	0	0	0	0	0.749138	1	0.999012	1	FALSE	FALSE	FALSE
Feature_181	0.165398	1	-214.457	-219.031	13	7	2208.61	0	0	0	0	0.975112	1	0.810203	1	FALSE	FALSE	FALSE
Feature_184	0.998491	1	-199.405	-199.625	13	7	2084.45	0	0	0	0	0.694554	1	0.990731	1	FALSE	FALSE	FALSE
Feature_186	0.148248	1	-219.402	-224.143	13	7	2201.27	0	0	0	0	0.952609	1	0.197925	1	FALSE	FALSE	FALSE
Feature_187	0.999835	1	-197.069	-197.172	13	7	2082.15	0	0	0	0	0.872734	1	0.926308	1	FALSE	FALSE	FALSE
Feature_188	0.999979	1	-197.452	-197.503	13	7	2165.31	0	0	0	0	0.781791	1	0.999937	1	FALSE	FALSE	FALSE
Feature_190	0.783986	1	-218.149	-219.747	13	7	2122.89	0	0	0	0	0.959672	1	0.961748	1	FALSE	FALSE	FALSE
Feature_192	0.148641	1	-214.074	-218.811	13	7	2199.72	0	0	0	0	0.699012	1	0.996836	1	FALSE	FALSE	FALSE
Feature_196	0.999408	1	-194.709	-194.868	13	7	2225.71	0	0	0	0	0.74131	1	0.998817	1	FALSE	FALSE	FALSE
Feature_197	0.674087	1	-204.5	-206.509	13	7	2242.75	0	0	0	0	0.901721	1	0.569913	1	FALSE	FALSE	FALSE
Feature_198	0.999448	1	-197.308	-197.463	13	7	2248.71	0	0	0	0	0.967241	1	0.934244	1	FALSE	FALSE	FALSE
Feature_199	0.993676	1	-215.806	-216.174	13	7	2025.68	0	0	0	0	0.865164	1	0.992416	1	FALSE	FALSE	FALSE
Feature_201	0.999873	1	-200.509	-200.603	13	7	2106.07	0	0	0	0	0.962969	1	1	1	FALSE	FALSE	FALSE
Feature_203	0.879031	1	-226.295	-227.497	13	7	2161.28	0	0	0	0	0.743632	1	0.773708	1	FALSE	FALSE	FALSE
Feature_204	0.964991	1	-216.385	-217.092	13	7	1992.25	0	0	0	0	1	1	0.556369	1	FALSE	FALSE	FALSE
Feature_206	0.886474	1	-242.128	-243.295	13	7	2003.28	0	0	0	0	0.995924	1	0.958363	1	FALSE	FALSE	FALSE
Feature_208	0.148074	1	-213.826	-218.568	13	7	2200.46	0	0	0	0	0.696376	1	0.997523	1	FALSE	FALSE	FALSE
Feature_212	0.999954	1	-194.62	-194.687	13	7	2220.45	0	0	0	0	0.930205	1	0.999999	1	FALSE	FALSE	FALSE
Feature_213	0.865614	1	-205.484	-206.746	13	7	2092.32	0	0	0	0	0.461185	1	0.739977	1	FALSE	FALSE	FALSE
Feature_214	0.845692	1	-216.413	-217.762	13	7	2069.28	0	0	0	0	0.224813	1	0.553602	1	FALSE	FALSE	FALSE
Feature_215	0.780357	1	-214.813	-216.425	13	7	2030.71	0	0	0	0	0.936024	1	0.988653	1	FALSE	FALSE	FALSE
Feature_221	0.938712	1	-221.082	-221.972	13	7	2087.73	0	0	0	0	0.330468	1	0.734514	1	FALSE	FALSE	FALSE
Feature_222	0.945744	1	-225.452	-226.298	13	7	1976.5	0	0	0	0	0.198746	1	0.999326	1	FALSE	FALSE	FALSE
Feature_223	0.297846	1	-218.799	-222.426	13	7	2012.54	0	0	0	0	0.413086	1	0.152484	1	FALSE	FALSE	FALSE
Feature_224	0.999385	1	-218.738	-218.899	13	7	2222.29	0	0	0	0	0.98247	1	0.99585	1	FALSE	FALSE	FALSE
Feature_225	0.198465	1	-219.631	-223.922	13	7	2138.77	0	0	0	0	0.959679	1	0.298268	1	FALSE	FALSE	FALSE
Feature_226	0.990481	1	-202.224	-202.652	13	7	2031.17	0	0	0	0	0.832704	1	0.992762	1	FALSE	FALSE	FALSE
Feature_228	0.954667	1	-198.948	-199.733	13	7	1817.43	0	0	0	0	1	1	0.922662	1	FALSE	FALSE	FALSE
Feature_230	0.970457	1	-200.942	-201.603	13	7	2115.71	0	0	0	0	0.835974	1	0.957794	1	FALSE	FALSE	FALSE
Feature_232	0.999561	1	-205.205	-205.348	13	7	1995.22	0	0	0	0	0.862591	1	0.965675	1	FALSE	FALSE	FALSE
Feature_234	0.999482	1	-195.781	-195.932	13	7	2145.31	0	0	0	0	1	1	0.91764	1	FALSE	FALSE	FALSE
Feature_235	0.690986	1	-213.76	-215.708	13	7	1983.31	0	0	0	0	0.314691	1	0.999996	1	FALSE	FALSE	FALSE
Feature_238	0.957471	1	-195.674	-196.439	13	7	2029.75	0	0	0	0	0.315338	1	0.949712	1	FALSE	FALSE	FALSE
Feature_240	0.998682	1	-212.349	-212.559	13	7	2013.66	0	0	0	0	0.589124	1	0.870969	1	FALSE	FALSE	FALSE
Feature_241	0.992361	1	-200.592	-200.987	13	7	2097.37	0	0	0	0	0.730109	1	0.999968	1	FALSE	FALSE	FALSE
Feature_242	0.999908	1	-195.529	-195.613	13	7	2080.51	0	0	0	0	0.828054	1	0.998602	1	FALSE	FALSE	FALSE
Feature_245	1	1	-200.277	-199.552	13	7	1896.25	0	0	0	0	0.927717	1	0.221459	1	FALSE	FALSE	FALSE
Feature_246	1	1	-195.459	-195.461	13	7	2136.34	0	0	0	0	1	1	0.999938	1	FALSE	FALSE	FALSE
Feature_247	0.999985	1	-194.311	-194.357	13	7	2085.53	0	0	0	0	0.856975	1	0.997168	1	FALSE	FALSE	FALSE
Feature_249	0.603657	1	-219.063	-221.334	13	7	2091.46	0	0	0	0	0.759403	1	0.598785	1	FALSE	FALSE	FALSE
Feature_251	0.998666	1	-233.888	-234.099	13	7	2103.19	0	0	0	0	0.366421	1	0.816046	1	FALSE	FALSE	FALSE
Feature_253	0.502408	1	-208.977	-211.642	13	7	1970.08	0	0	0	0	0.177144	1	0.661615	1	FALSE	FALSE	FALSE
Feature_254	0.999345	1	-196.853	-197.017	13	7	2208.04	0	0	0	0	0.886296	1	0.985745	1	FALSE	FALSE	FALSE
Feature_255	0.944071	1	-254.213	-255.07	13	7	1921.43	0	0	0	0	0.929795	1	0.93834	1	FALSE	FALSE	FALSE
Feature_256	0.805429	1	-216.658	-218.172	13	7	1659.03	0	0	0	0	0.209684	1	0.648551	1	FALSE	FALSE	FALSE
Feature_266	0.998157	1	-205.987	-206.223	13	7	2114.93	0	0	0	0	0.977887	1	0.810281	1	FALSE	FALSE	FALSE
Feature_267	0.999166	1	-199.996	-200.175	13	7	2250.77	0	0	0	0	0.971537	1	0.913986	1	FALSE	FALSE	FALSE
Feature_270	0.998461	1	-194.067	-194.288	13	7	2104.79	0	0	0	0	0.896461	1	0.999976	1	FALSE	FALSE	FALSE
Feature_272	0.993543	1	-196.955	-197.326	13	7	2058.57	0	0	0	0	0.981138	1	0.99912	1	FALSE	FALSE	FALSE
Feature_274	0.962138	1	-202.76	-203.49	13	7	1883.83	0	0	0	0	0.716434	1	0.792723	1	FALSE	FALSE	FALSE
Feature_275	0.999982	1	-194.52	-194.568	13	7	2088.63	0	0	0	0	0.868947	1	0.997888	1	FALSE	FALSE	FALSE
Feature_276	0.999807	1	-193.946	-194.054	13	7	2125.16	0	0	0	0	0.809999	1	0.998534	1	FALSE	FALSE	FALSE
Feature_281	0.978691	1	-242.137	-242.719	13	7	1905.76	0	0	0	0	0.719801	1	0.968234	1	FALSE	FALSE	FALSE
Feature_283	0.901735	1	-245.961	-247.055	13	7	1993.26	0	0	0	0	0.836246	1	0.954164	1	FALSE	FALSE	FALSE
Feature_284	0.999966	1	-194.314	-194.374	13	7	2142.81	0	0	0	0	0.805547	1	0.99482	1	FALSE	FALSE	FALSE
Feature_286	0.926267	1	-263.892	-264.856	13	7	1870.38	0	0	0	0	0.896114	1	0.826857	1	FALSE	FALSE	FALSE
Feature_293	0.99725	1	-199.492	-199.764	13	7	2064.63	0	0	0	0	0.628735	1	0.891956	1	FALSE	FALSE	FALSE
Feature_294	0.998988	1	-202.569	-202.761	13	7	2596.39	0	0	0	0	0.9979	1	0.855742	1	FALSE	FALSE	FALSE
Feature_296	0.999985	1	-193.464	-193.51	13	7	2057.39	0	0	0	0	0.905681	1	1	1	FALSE	FALSE	FALSE
Feature_300	0.960252	1	-224.68	-225.425	13	7	1941.27	0	0	0	0	0.274443	1	0.995358	1	FALSE	FALSE	FALSE
Feature_301	0.999999	1	-196.811	-196.826	13	7	2066.25	0	0	0	0	0.861907	1	0.999316	1	FALSE	FALSE	FALSE
Feature_303	0.994411	1	-205.542	-205.894	13	7	2023.99	0	0	0	0	0.836918	1	0.701768	1	FALSE	FALSE	FALSE
Feature_304	0.877959	1	-217.026	-218.233	13	7	2041.98	0	0	0	0	0.841346	1	0.870165	1	FALSE	FALSE	FALSE
Feature_305	0.959439	1	-207.192	-207.943	13	7	2028.69	0	0	0	0	0.724841	1	0.790255	1	FALSE	FALSE	FALSE
Feature_306	0.923527	1	-206.639	-207.618	13	7	2182.61	0	0	0	0	0.798444	1	0.816624	1	FALSE	FALSE	FALSE
Feature_314	0.970076	1	-239.625	-240.289	13	7	1962.38	0	0	0	0	0.732792	1	0.788034	1	FALSE	FALSE	FALSE
Feature_316	0.991892	1	-213.831	-214.234	13	7	2087.92	0	0	0	0	0.972549	1	0.841924	1	FALSE	FALSE	FALSE
Feature_317	0.937274	1	-252.123	-253.022	13	7	2286.44	0	0	0	0	0.32594	1	0.977298	1	FALSE	FALSE	FALSE
Feature_320	0.963812	1	-217.307	-218.024	13	7	2044.5	0	0	0	0	0.454357	1	0.883966	1	FALSE	FALSE	FALSE
Feature_323	1	1	-208.184	-206.972	13	7	1887.92	0	0	0	0	0.993988	1	0.194763	1	FALSE	FALSE	FALSE
Feature_324	1	1	-194.511	-194.449	13	7	1987.57	0	0	0	0	0.998744	1	0.800621	1	FALSE	FALSE	FALSE
Feature_326	0.965767	1	-200.108	-200.809	13	7	2195.87	0	0	0	0	0.19099	1	0.643067	1	FALSE	FALSE	FALSE
Feature_328	0.995683	1	-199.446	-199.766	13	7	2098.69	0	0	0	0	0.999947	1	0.813863	1	FALSE	FALSE	FALSE
Feature_329	1	1	-212.211	-212.222	13	7	1987.39	0	0	0	0	0.901051	1	0.946136	1	FALSE	FALSE	FALSE
Feature_331	0.996872	1	-198.452	-198.737	13	7	2175.93	0	0	0	0	0.84475	1	0.977658	1	FALSE	FALSE	FALSE
Feature_336	0.88224	1	-238.712	-239.899	13	7	1830.06	0	0	0	0	0.96307	1	0.951793	1	FALSE	FALSE	FALSE
Feature_340	0.99949	1	-195.456	-195.607	13	7	1982.37	0	0	0	0	0.987687	1	0.968045	1	FALSE	FALSE	FALSE
Feature_342	0.946065	1	-242.51	-243.354	13	7	1884.17	0	0	0	0	0.884789	1	0.869977	1	FALSE	FALSE	FALSE
Feature_343	0.101707	1	-217.883	-223.181	13	7	2097.23	0	0	0	0	0.992573	1	0.742282	1	FALSE	FALSE	FALSE
Feature_344	0.132171	1	-218.349	-223.262	13	7	2095.95	0	0	0	0	0.992728	1	0.748295	1	FALSE	FALSE	FALSE
Feature_345	0.999087	1	-199.579	-199.763	13	7	1970.3	0	0	0	0	0.740121	1	0.999903	1	FALSE	FALSE	FALSE
Feature_346	0.26749	1	-207.117	-210.926	13	7	1976.97	0	0	0	0	0.0541651	1	0.951268	1	FALSE	FALSE	FALSE
Feature_355	0.916206	1	-207.71	-208.729	13	7	2211.09	0	0	0	0	0.202301	1	0.557205	1	FALSE	FALSE	FALSE
Feature_356	0.199824	1	-217.68	-221.96	13	7	2151.65	0	0	0	0	0.558606	1	0.930567	1	FALSE	FALSE	FALSE
Feature_357	0.999986	1	-193.147	-193.191	13	7	2032.18	0	0	0	0	0.866705	1	0.999909	1	FALSE	FALSE	FALSE
Feature_359	0.923813	1	-198.371	-199.348	13	7	1899.99	0	0	0	0	0.321785	1	0.999708	1	FALSE	FALSE	FALSE
Feature_361	0.932354	1	-231.596	-232.525	13	7	2104.65	0	0	0	0	0.971702	1	0.999838	1	FALSE	FALSE	FALSE
Feature_367	0.999463	1	-196.587	-196.741	13	7	2006.23	0	0	0	0	0.936592	1	0.999122	1	FALSE	FALSE	FALSE
Feature_368	0.999989	1	-194.68	-194.721	13	7	2097.1	0	0	0	0	0.891162	1	0.998582	1	FALSE	FALSE	FALSE
Feature_371	0.999504	1	-195.299	-195.448	13	7	1938.72	0	0	0	0	1	1	0.890167	1	FALSE	FALSE	FALSE
Feature_374	0.212331	1	-231.131	-235.316	13	7	2190.18	0	0	0	0	0.859378	1	0.0300161	0.957371	FALSE	FALSE	FALSE
Feature_377	0.983217	1	-199.954	-200.484	13	7	2346.92	0	0	0	0	0.858288	1	0.91753	1	FALSE	FALSE	FALSE
Feature_379	0.982312	1	-224.735	-225.276	13	7	1875.93	0	0	0	0	0.862518	1	0.884036	1	FALSE	FALSE	FALSE
Feature_383	0.995782	1	-219.36	-219.677	13	7	2047.52	0	0	0	0	0.508605	1	0.999745	1	FALSE	FALSE	FALSE
Feature_384	0.999937	1	-193.999	-194.073	13	7	2078.36	0	0	0	0	0.999695	1	0.869222	1	FALSE	FALSE	FALSE
Feature_386	0.999834	1	-210.161	-210.264	13	7	2117.93	0	0	0	0	0.987976	1	0.64081	1	FALSE	FALSE	FALSE
Feature_389	0.999949	1	-212.921	-212.989	13	7	2042.83	0	0	0	0	0.988275	1	0.999973	1	FALSE	FALSE	FALSE
Feature_392	0.862879	1	-203.166	-204.441	13	7	2137.68	0	0	0	0	0.19086	1	0.823684	1	FALSE	FALSE	FALSE
Feature_393	0.98593	1	-241.43	-241.926	13	7	1996.48	0	0	0	0	0.686164	1	0.822531	1	FALSE	FALSE	FALSE
Feature_395	0.675531	1	-223.079	-225.083	13	7	2031.83	0	0	0	0	0.971966	1	0.991279	1	FALSE	FALSE	FALSE
Feature_407	0.977244	1	-243.468	-244.064	13	7	1893.27	0	0	0	0	0.978194	1	0.960554	1	FALSE	FALSE	FALSE
Feature_411	0.999962	1	-194.511	-194.573	13	7	2087.59	0	0	0	0	1	1	0.991262	1	FALSE	FALSE	FALSE
Feature_432	0.890531	1	-216.984	-218.132	13	7	2039.03	0	0	0	0	0.830643	1	0.913477	1	FALSE	FALSE	FALSE
Feature_444	0.999908	1	-192.406	-192.49	13	7	1992.13	0	0	0	0	0.922542	1	0.999973	1	FALSE	FALSE	FALSE
Feature_445	0.881589	1	-232.223	-233.413	13	7	2178.25	0	0	0	0	0.73852	1	0.658209	1	FALSE	FALSE	FALSE
Feature_451	0.947085	1	-237.492	-238.329	13	7	1884.27	0	0	0	0	0.939986	1	0.914097	1	FALSE	FALSE	FALSE
Feature_452	0.999037	1	-222.101	-222.289	13	7	1634.12	0	0	0	0	0.870854	1	0.656876	1	FALSE	FALSE	FALSE
Feature_459	0.393592	1	-232.675	-235.81	13	7	1686.76	0	0	0	0	0.873844	1	0.956835	1	FALSE	FALSE	FALSE
Feature_462	0.99759	1	-201.648	-201.908	13	7	2155.91	0	0	0	0	0.964959	1	0.932782	1	FALSE	FALSE	FALSE
Feature_463	0.999931	1	-209.323	-209.399	13	7	1928.87	0	0	0	0	0.882817	1	0.995447	1	FALSE	FALSE	FALSE
Feature_464	0.999621	1	-195.431	-195.567	13	7	2027.75	0	0	0	0	0.976296	1	0.999635	1	FALSE	FALSE	FALSE
Feature_468	0.999812	1	-193.855	-193.962	13	7	2023.02	0	0	0	0	0.973121	1	0.998409	1	FALSE	FALSE	FALSE
Feature_479	0.734821	1	-214.938	-216.722	13	7	2009.16	0	0	0	0	0.765619	1	0.991357	1	FALSE	FALSE	FALSE
Feature_486	0.99997	1	-192.932	-192.989	13	7	1979.96	0	0	0	0	0.973876	1	0.99987	1	FALSE	FALSE	FALSE
Feature_490	0.880588	1	-222.955	-224.15	13	7	1952.14	0	0	0	0	0.998828	1	0.965288	1	FALSE	FALSE	FALSE
Feature_496	0.773706	1	-218.22	-219.857	13	7	1956.36	0	0	0	0	0.194665	1	0.787501	1	FALSE	FALSE	FALSE
Feature_497	0.993058	1	-244.462	-244.843	13	7	1821.19	0	0	0	0	0.901192	1	0.960708	1	FALSE	FALSE	FALSE
Feature_498	0.999956	1	-207.256	-207.321	13	7	2073.34	0	0	0	0	0.995453	1	0.999921	1	FALSE	FALSE	FALSE
Feature_501	0.852055	1	-202.563	-203.885	13	7	1867.66	0	0	0	0	0.0829491	1	0.993499	1	FALSE	FALSE	FALSE
Feature_503	0.999995	1	-196.102	-196.133	13	7	2055.12	0	0	0	0	0.967863	1	0.946919	1	FALSE	FALSE	FALSE
Feature_507	0.999904	1	-194.599	-194.684	13	7	2038.51	0	0	0	0	0.96688	1	0.998124	1	FALSE	FALSE	FALSE
Feature_514	0.973388	1	-225.056	-225.69	13	7	1953.1	0	0	0	0	0.915474	1	0.701323	1	FALSE	FALSE	FALSE
Feature_519	0.991944	1	-206.774	-207.177	13	7	2082.25	0	0	0	0	0.790494	1	0.505268	1	FALSE	FALSE	FALSE
Feature_523	0.8216	1	-242.163	-243.612	13	7	2003.36	0	0	0	0	0.8812	1	0.988929	1	FALSE	FALSE	FALSE
Feature_536	0.998756	1	-202.315	-202.521	13	7	2572.37	0	0	0	0	0.770292	1	0.999991	1	FALSE	FALSE	FALSE
Feature_539	0.915742	1	-215.916	-216.937	13	7	1884.42	0	0	0	0	0.800832	1	0.785954	1	FALSE	FALSE	FALSE
Feature_550	0.930996	1	-221.489	-222.425	13	7	1997.94	0	0	0	0	0.886382	1	0.915996	1	FALSE	FALSE	FALSE
Feature_552	0.999859	1	-196.36	-196.457	13	7	2036.97	0	0	0	0	0.97461	1	0.993085	1	FALSE	FALSE	FALSE
Feature_566	0.999984	1	-199.584	-199.631	13	7	2007.38	0	0	0	0	0.994328	1	0.999518	1	FALSE	FALSE	FALSE
Feature_567	0.961492	1	-211.503	-212.238	13	7	1808.08	0	0	0	0	0.119135	1	0.797725	1	FALSE	FALSE	FALSE
Feature_584	1	1	-232.182	-232.147	13	7	1967.02	0	0	0	0	0.0307309	0.804045	0.378828	1	FALSE	FALSE	FALSE
Feature_586	0.798473	1	-202.824	-204.365	13	7	2020.97	0	0	0	0	0.901117	1	0.971014	1	FALSE	FALSE	FALSE
Feature_616	0.452197	1	-211.744	-214.618	13	7	1859.42	0	0	0	0	0.205662	1	0.999834	1	FALSE	FALSE	FALSE
Feature_651	0.999983	1	-194.269	-194.317	13	7	1995.05	0	0	0	0	0.994647	1	0.99645	1	FALSE	FALSE	FALSE
Feature_653	0.9728	1	-241.784	-242.424	13	7	2128.48	0	0	0	0	0.968	1	0.987084	1	FALSE	FALSE	FALSE
Feature_654	0.998111	1	-226.99	-227.228	13	7	1859.83	0	0	0	0	0.937905	1	0.999941	1	FALSE	FALSE	FALSE
Feature_662	0.999292	1	-206.843	-207.012	13	7	2014.43	0	0	0	0	0.999947	1	0.936943	1	FALSE	FALSE	FALSE
Feature_663	0.724985	1	-233.747	-235.568	13	7	1914.72	0	0	0	0	0.581172	1	0.948439	1	FALSE	FALSE	FALSE
Feature_668	0.69854	1	-213.087	-215.006	13	7	1694.98	0	0	0	0	0.676029	1	0.99516	1	FALSE	FALSE	FALSE
Feature_678	0.920254	1	-202.21	-203.207	13	7	2181.92	0	0	0	0	0.963478	1	8.91152e-07	0.000102913	FALSE	TRUE	FALSE
Feature_682	0.978216	1	-202.922	-203.509	13	7	2092.24	0	0	0	0	0.737197	1	0.906475	1	FALSE	FALSE	FALSE
Feature_683	0.958064	1	-197.68	-198.441	13	7	1966	0	0	0	0	0.940455	1	0.999995	1	FALSE	FALSE	FALSE
Feature_687	0.995436	1	-193.263	-193.59	13	7	1949.2	0	0	0	0	0.750106	1	0.959347	1	FALSE	FALSE	FALSE
Feature_700	0.989434	1	-241.564	-242.009	13	7	1828.23	0	0	0	0	0.983124	1	0.963919	1	FALSE	FALSE	FALSE
Feature_705	0.999703	1	-193.264	-193.389	13	7	1946.05	0	0	0	0	0.918777	1	0.99995	1	FALSE	FALSE	FALSE
Feature_709	0.999164	1	-198.978	-199.157	13	7	1968.78	0	0	0	0	0.771575	1	0.994996	1	FALSE	FALSE	FALSE
Feature_712	0.999764	1	-194.177	-194.292	13	7	1900.41	0	0	0	0	0.871634	1	0.999304	1	FALSE	FALSE	FALSE
Feature_713	0.997371	1	-199.588	-199.856	13	7	1883.8	0	0	0	0	0.943073	1	0.811141	1	FALSE	FALSE	FALSE
Feature_714	0.997373	1	-207.569	-207.837	13	7	1909.22	0	0	0	0	1	1	0.297711	1	FALSE	FALSE	FALSE
Feature_716	0.892131	1	-208.66	-209.8	13	7	1981.99	0	0	0	0	0.233365	1	0.997464	1	FALSE	FALSE	FALSE
Feature_729	0.994803	1	-205.484	-205.827	13	7	1911.28	0	0	0	0	0.79457	1	0.541911	1	FALSE	FALSE	FALSE
Feature_735	1	1	-192.572	-192.585	13	7	1938.76	0	0	0	0	0.984834	1	0.990984	1	FALSE	FALSE	FALSE
Feature_740	0.999987	1	-193.781	-193.824	13	7	1878.47	0	0	0	0	0.96652	1	0.966186	1	FALSE	FALSE	FALSE
Feature_744	0.999995	1	-196.48	-196.511	13	7	1868.73	0	0	0	0	0.853656	1	0.802922	1	FALSE	FALSE	FALSE
Feature_750	0.999994	1	-193.044	-193.078	13	7	1919.1	0	0	0	0	0.929231	1	0.980601	1	FALSE	FALSE	FALSE
Feature_765	0.999834	1	-199.992	-200.095	13	7	2014.3	0	0	0	0	0.859798	1	0.749831	1	FALSE	FALSE	FALSE
Feature_777	0.894261	1	-199.665	-200.795	13	7	1877.05	0	0	0	0	0.574224	1	0.829802	1	FALSE	FALSE	FALSE
Feature_779	0.522143	1	-204.801	-207.386	13	7	2238.06	0	0	0	0	0.810205	1	0.990526	1	FALSE	FALSE	FALSE
Feature_782	0.993982	1	-193.994	-194.356	13	7	1786.99	0	0	0	0	0.994846	1	0.948375	1	FALSE	FALSE	FALSE
Feature_783	0.596621	1	-229.969	-232.267	13	7	2188.91	0	0	0	0	0.11171	1	0.906959	1	FALSE	FALSE	FALSE
Feature_789	0.988054	1	-198.156	-198.622	13	7	1846.31	0	0	0	0	0.680688	1	0.99491	1	FALSE	FALSE	FALSE
Feature_791	0.987251	1	-197.572	-198.049	13	7	1824.75	0	0	0	0	0.89411	1	0.92044	1	FALSE	FALSE	FALSE
Feature_795	0.999739	1	-193.44	-193.559	13	7	1879.09	0	0	0	0	0.966801	1	0.977655	1	FALSE	FALSE	FALSE
Feature_807	0.999967	1	-195.469	-195.528	13	7	1879.46	0	0	0	0	0.857407	1	0.986961	1	FALSE	FALSE	FALSE
Feature_826	0.57143	1	-216.135	-218.528	13	7	1760.75	0	0	0	0	0.133213	1	0.237312	1	FALSE	FALSE	FALSE
Feature_829	0.954793	1	-218.529	-219.313	13	7	1785.6	0	0	0	0	0.388813	1	0.342916	1	FALSE	FALSE	FALSE
Feature_830	0.999965	1	-192.862	-192.922	13	7	1770.06	0	0	0	0	0.93142	1	0.933749	1	FALSE	FALSE	FALSE
Feature_831	0.999646	1	-204	-204.133	13	7	1828.32	0	0	0	0	0.997928	1	0.512736	1	FALSE	FALSE	FALSE
Feature_845	0.991146	1	-198.775	-199.192	13	7	1755.34	0	0	0	0	0.731919	1	0.888935	1	FALSE	FALSE	FALSE
Feature_854	0.995719	1	-198.844	-199.164	13	7	1765.99	0	0	0	0	0.85553	1	0.67924	1	FALSE	FALSE	FALSE
Feature_860	0.985342	1	-203.239	-203.743	13	7	1861.46	0	0	0	0	0.716344	1	0.931137	1	FALSE	FALSE	FALSE
Feature_870	0.454823	1	-216.465	-219.327	13	7	1799.29	0	0	0	0	0.820278	1	0.996274	1	FALSE	FALSE	FALSE
Feature_874	0.999922	1	-200.998	-201.077	13	7	1875.75	0	0	0	0	0.800285	1	0.897539	1	FALSE	FALSE	FALSE
Feature_875	0.493664	1	-228.707	-231.407	13	7	1878.5	0	0	0	0	0.331323	1	0.984671	1	FALSE	FALSE	FALSE
Feature_882	0.999725	1	-194.023	-194.145	13	7	2022.79	0	0	0	0	0.98357	1	0.999553	1	FALSE	FALSE	FALSE
Feature_886	0.99993	1	-191.36	-191.436	13	7	1728.74	0	0	0	0	0.796961	1	0.976362	1	FALSE	FALSE	FALSE
Feature_893	0.999957	1	-192.822	-192.887	13	7	1756.95	0	0	0	0	0.891337	1	0.993215	1	FALSE	FALSE	FALSE
Feature_907	0.999952	1	-193.286	-193.354	13	7	1747.51	0	0	0	0	0.975626	1	0.910803	1	FALSE	FALSE	FALSE
Feature_908	0.972831	1	-194.555	-195.194	13	7	1890.87	0	0	0	0	0.88921	1	0.999997	1	FALSE	FALSE	FALSE
Feature_911	0.998248	1	-202.862	-203.094	13	7	1739.85	0	0	0	0	0.989352	1	0.959665	1	FALSE	FALSE	FALSE
Feature_912	0.999952	1	-192.889	-192.956	13	7	1701.82	0	0	0	0	0.998525	1	0.97214	1	FALSE	FALSE	FALSE
Feature_913	0.967643	1	-210.058	-210.743	13	7	1724.38	0	0	0	0	0.997212	1	0.375733	1	FALSE	FALSE	FALSE
Feature_915	0.891034	1	-211.514	-212.66	13	7	1672.51	0	0	0	0	0.982726	1	0.909984	1	FALSE	FALSE	FALSE
Feature_925	0.990919	1	-214.022	-214.443	13	7	1716.62	0	0	0	0	1	1	0.954857	1	FALSE	FALSE	FALSE
Feature_929	0.325691	1	-237.62	-241.094	13	7	2057.98	0	0	0	0	0.993068	1	0.795251	1	FALSE	FALSE	FALSE
Feature_931	0.893737	1	-253.308	-254.44	13	7	1633.39	0	0	0	0	0.724391	1	0.619767	1	FALSE	FALSE	FALSE
Feature_933	0.993634	1	-196.179	-196.548	13	7	1761.95	0	0	0	0	0.793689	1	0.812157	1	FALSE	FALSE	FALSE
Feature_957	0.999827	1	-202.484	-202.588	13	7	1699.62	0	0	0	0	0.999397	1	0.909004	1	FALSE	FALSE	FALSE
Feature_967	0.606682	1	-215.997	-218.257	13	7	1713.49	0	0	0	0	1	1	5.12224e-08	8.29317e-06	FALSE	TRUE	FALSE
Feature_968	0.992103	1	-215.33	-215.73	13	7	1645.09	0	0	0	0	0.917149	1	0.762828	1	FALSE	FALSE	FALSE
Feature_994	0.989998	1	-203.485	-203.921	13	7	1618.28	0	0	0	0	0.744846	1	0.923098	1	FALSE	FALSE	FALSE
Feature_1001	0.995033	1	-206.155	-206.492	13	7	1647.74	0	0	0	0	1	1	0.523977	1	FALSE	FALSE	FALSE
Feature_1017	0.998292	1	-194.787	-195.017	13	7	1741.26	0	0	0	0	0.918765	1	0.906338	1	FALSE	FALSE	FALSE
Feature_1038	0.952955	1	-265.045	-265.842	13	7	1374.27	0	0	0	0	0.958268	1	0.998078	1	FALSE	FALSE	FALSE
Feature_1072	0.712737	1	-213.898	-215.765	13	7	1550.58	0	0	0	0	1	1	2.46416e-06	0.00024272	FALSE	TRUE	FALSE
Feature_1074	0.114476	1	-200.915	-206.04	13	7	2074.79	0	0	0	0	0.812341	1	0.964473	1	FALSE	FALSE	FALSE
Feature_1111	0.99337	1	-198.946	-199.321	13	7	1838.63	0	0	0	0	0.75086	1	0.977274	1	FALSE	FALSE	FALSE
Feature_1120	0.925411	1	-245.168	-246.136	13	7	2216.83	0	0	0	0	0.893737	1	0.868395	1	FALSE	FALSE	FALSE
Feature_1121	0.978769	1	-224.472	-225.053	13	7	2389.88	0	0	0	0	0.959974	1	0.976864	1	FALSE	FALSE	FALSE
Feature_1122	0.40274	1	-219.25	-222.343	13	7	2403.16	0	0	0	0	0.414916	1	0.729638	1	FALSE	FALSE	FALSE
Feature_1124	0.775451	1	-211.412	-213.042	13	7	2389.75	0	0	0	0	0.888495	1	0.987251	1	FALSE	FALSE	FALSE
Feature_1125	0.915113	1	-259.329	-260.354	13	7	2575.27	0	0	0	0	0.866484	1	0.974516	1	FALSE	FALSE	FALSE
Feature_1126	0.894054	1	-230.41	-231.541	13	7	2138.92	0	0	0	0	0.753103	1	0.429757	1	FALSE	FALSE	FALSE
Feature_1127	0.999966	1	-195.351	-195.411	13	7	2266.4	0	0	0	0	0.942568	1	0.999971	1	FALSE	FALSE	FALSE
Feature_1131	0.995787	1	-214.004	-214.322	13	7	2173.09	0	0	0	0	0.343355	1	0.994486	1	FALSE	FALSE	FALSE
Feature_1132	0.961307	1	-265.435	-266.171	13	7	2423.95	0	0	0	0	0.881932	1	0.937193	1	FALSE	FALSE	FALSE
Feature_1136	0.979947	1	-250.8	-251.368	13	7	2280.45	0	0	0	0	0.984813	1	0.97072	1	FALSE	FALSE	FALSE
Feature_1138	0.993457	1	-202.867	-203.24	13	7	2153.99	0	0	0	0	0.19245	1	0.762297	1	FALSE	FALSE	FALSE
Feature_1139	0.920675	1	-242.037	-243.031	13	7	1972.12	0	0	0	0	0.957844	1	0.913405	1	FALSE	FALSE	FALSE
Feature_1141	0.999832	1	-197.806	-197.909	13	7	2167.49	0	0	0	0	0.690187	1	0.999899	1	FALSE	FALSE	FALSE
Feature_1145	0.997672	1	-241.876	-242.132	13	7	2233.1	0	0	0	0	0.820766	1	0.999577	1	FALSE	FALSE	FALSE
Feature_1158	1	1	-195.322	-195.321	13	7	2063.68	0	0	0	0	0.864636	1	0.999139	1	FALSE	FALSE	FALSE
Feature_1165	0.998533	1	-210.97	-211.188	13	7	1981.57	0	0	0	0	0.594682	1	0.924962	1	FALSE	FALSE	FALSE
Feature_1175	0.995143	1	-197.655	-197.989	13	7	2177.6	0	0	0	0	0.947441	1	0.978297	1	FALSE	FALSE	FALSE
Feature_1177	0.30496	1	-221.394	-224.982	13	7	2089.58	0	0	0	0	0.893771	1	0.976516	1	FALSE	FALSE	FALSE
Feature_1179	0.959876	1	-245.043	-245.79	13	7	1782.34	0	0	0	0	0.961981	1	0.95125	1	FALSE	FALSE	FALSE
Feature_1199	0.999999	1	-193.544	-193.56	13	7	1964.03	0	0	0	0	0.932279	1	0.981934	1	FALSE	FALSE	FALSE
Feature_1201	0.665187	1	-207.674	-209.717	13	7	1901.02	0	0	0	0	0.0657699	1	0.913329	1	FALSE	FALSE	FALSE
Feature_1216	0.999752	1	-203.037	-203.154	13	7	1882.88	0	0	0	0	0.889962	1	0.913591	1	FALSE	FALSE	FALSE
Feature_1225	0.494908	1	-201.437	-204.132	13	7	2161.03	0	0	0	0	0.347431	1	0.603905	1	FALSE	FALSE	FALSE
Feature_1232	0.757295	1	-206.713	-208.413	13	7	1874.11	0	0	0	0	0.280252	1	0.88036	1	FALSE	FALSE	FALSE
Feature_1238	0.999943	1	-233.886	-233.957	13	7	2729.77	0	0	0	0	0.800631	1	0.93413	1	FALSE	FALSE	FALSE
Feature_1246	0.950987	1	-228.323	-229.134	13	7	1744.57	0	0	0	0	0.429433	1	0.987812	1	FALSE	FALSE	FALSE
Feature_1251	0.909602	1	-229.994	-231.047	13	7	1786.08	0	0	0	0	0.445284	1	0.725322	1	FALSE	FALSE	FALSE
Feature_1252	0.986312	1	-252.627	-253.118	13	7	2087.42	0	0	0	0	0.950127	1	0.996772	1	FALSE	FALSE	FALSE
Feature_1256	0.994766	1	-214.496	-214.839	13	7	1950.76	0	0	0	0	0.829306	1	0.495569	1	FALSE	FALSE	FALSE
Feature_1263	0.901557	1	-196.141	-197.235	13	7	2078.33	0	0	0	0	0.836764	1	0.959027	1	FALSE	FALSE	FALSE
Feature_1266	0.197863	1	-206.72	-211.016	13	7	2025.72	0	0	0	0	0.982852	1	0.999499	1	FALSE	FALSE	FALSE
Feature_1287	0.760598	1	-252.204	-253.891	13	7	1866.94	0	0	0	0	0.420667	1	0.998967	1	FALSE	FALSE	FALSE
Feature_1289	0.737906	1	-302.478	-304.25	13	7	1183.45	0	0	0	0	0.135871	1	0.98351	1	FALSE	FALSE	FALSE
Feature_1297	0.964171	1	-241.107	-241.821	13	7	1547.89	0	0	0	0	0.88861	1	0.985506	1	FALSE	FALSE	FALSE
Feature_1299	0.998934	1	-205.423	-205.617	13	7	2021.6	0	0	0	0	0.973621	1	7.79271e-05	0.00636531	FALSE	FALSE	FALSE
Feature_1303	0.999969	1	-193.413	-193.471	13	7	1747.08	0	0	0	0	0.958651	1	0.913482	1	FALSE	FALSE	FALSE
Feature_1304	0.998595	1	-220.148	-220.363	13	7	1602.06	0	0	0	0	0.682529	1	0.682114	1	FALSE	FALSE	FALSE
Feature_1319	0.83104	1	-224.9	-226.311	13	7	1584.85	0	0	0	0	0.47852	1	0.980499	1	FALSE	FALSE	FALSE
Feature_1323	0.998972	1	-222.408	-222.601	13	7	2128.1	0	0	0	0	0.991383	1	0.716566	1	FALSE	FALSE	FALSE
Feature_1328	0.982435	1	-198.502	-199.041	13	7	1612.6	0	0	0	0	0.986828	1	0.985597	1	FALSE	FALSE	FALSE
Feature_1345	0.997101	1	-206.155	-206.432	13	7	1651.4	0	0	0	0	0.952505	1	0.695352	1	FALSE	FALSE	FALSE
Feature_1428	0.990979	1	-200.983	-201.403	13	7	2621.93	0	0	0	0	0.788397	1	0.931971	1	FALSE	FALSE	FALSE
Feature_1429	0.978211	1	-205.431	-206.017	13	7	2721.23	0	0	0	0	0.788499	1	0.604154	1	FALSE	FALSE	FALSE
Feature_1430	0.975105	1	-213.115	-213.732	13	7	2568.16	0	0	0	0	0.28049	1	0.99997	1	FALSE	FALSE	FALSE
Feature_1431	0.983991	1	-242.835	-243.356	13	7	2586.37	0	0	0	0	0.999984	1	0.293271	1	FALSE	FALSE	FALSE
Feature_1432	0.983855	1	-200.002	-200.524	13	7	2294.27	0	0	0	0	0.86511	1	0.958055	1	FALSE	FALSE	FALSE
Feature_1433	0.918899	1	-214.946	-215.951	13	7	2481.59	0	0	0	0	0.873952	1	0.701721	1	FALSE	FALSE	FALSE
Feature_1434	0.982872	1	-210.041	-210.576	13	7	2619.02	0	0	0	0	0.92653	1	0.719013	1	FALSE	FALSE	FALSE
Feature_1435	0.999921	1	-202.114	-202.194	13	7	2383.29	0	0	0	0	0.996171	1	0.997322	1	FALSE	FALSE	FALSE
Feature_1436	0.998453	1	-201.047	-201.269	13	7	2404.26	0	0	0	0	0.992008	1	0.971096	1	FALSE	FALSE	FALSE
Feature_1437	0.938228	1	-205.847	-206.74	13	7	2535.8	0	0	0	0	0.653588	1	0.948761	1	FALSE	FALSE	FALSE
Feature_1438	0.546677	1	-203.734	-206.223	13	7	1991.48	0	0	0	0	0.679932	1	0.897425	1	FALSE	FALSE	FALSE
Feature_1439	0.999977	1	-196.112	-196.165	13	7	2425.43	0	0	0	0	0.940363	1	0.983341	1	FALSE	FALSE	FALSE
Feature_1440	0.966461	1	-203.569	-204.264	13	7	2268.25	0	0	0	0	0.550824	1	0.923755	1	FALSE	FALSE	FALSE
Feature_1441	0.905906	1	-198.585	-199.658	13	7	2030.46	0	0	0	0	0.894861	1	0.891465	1	FALSE	FALSE	FALSE
Feature_1442	0.968437	1	-204.645	-205.323	13	7	2454.5	0	0	0	0	0.780022	1	0.631303	1	FALSE	FALSE	FALSE
Feature_1443	0.998609	1	-199.322	-199.536	13	7	2402.76	0	0	0	0	0.694323	1	0.841003	1	FALSE	FALSE	FALSE
Feature_1444	0.934519	1	-205.262	-206.178	13	7	2430.78	0	0	0	0	0.587222	1	0.947121	1	FALSE	FALSE	FALSE
Feature_1445	0.776733	1	-209.762	-211.387	13	7	1873.71	0	0	0	0	0.496206	1	0.994989	1	FALSE	FALSE	FALSE
Feature_1446	0.998398	1	-200.146	-200.371	13	7	2255.59	0	0	0	0	0.844366	1	0.556408	1	FALSE	FALSE	FALSE
Feature_1447	0.967717	1	-221.455	-222.14	13	7	1652.32	0	0	0	0	0.15	1	0.922	1	FALSE	FALSE	FALSE
Feature_1448	0.70311	1	-205.3	-207.202	13	7	2330.71	0	0	0	0	0.489713	1	0.746512	1	FALSE	FALSE	FALSE
Feature_1449	0.999366	1	-202.607	-202.77	13	7	2252.98	0	0	0	0	0.875481	1	0.738898	1	FALSE	FALSE	FALSE
Feature_1450	0.337713	1	-207.978	-211.388	13	7	2186.49	0	0	0	0	0.125246	1	0.999996	1	FALSE	FALSE	FALSE
Feature_1451	0.591325	1	-205.428	-207.746	13	7	2209.14	0	0	0	0	0.162407	1	0.999543	1	FALSE	FALSE	FALSE
Feature_1452	0.997069	1	-200.947	-201.226	13	7	2308.33	0	0	0	0	0.922545	1	0.818524	1	FALSE	FALSE	FALSE
Feature_1454	0.566096	1	-205.218	-207.632	13	7	2202.82	0	0	0	0	0.168844	1	0.999247	1	FALSE	FALSE	FALSE
Feature_1455	0.877803	1	-201.835	-203.043	13	7	2502.99	0	0	0	0	0.938051	1	0.611938	1	FALSE	FALSE	FALSE
Feature_1456	0.997588	1	-194.522	-194.782	13	7	2213.9	0	0	0	0	0.994776	1	0.987798	1	FALSE	FALSE	FALSE
Feature_1457	0.970446	1	-204.564	-205.225	13	7	2251.67	0	0	0	0	0.806029	1	0.84716	1	FALSE	FALSE	FALSE
Feature_1458	0.954707	1	-202.814	-203.599	13	7	2231.51	0	0	0	0	0.9419	1	0.811379	1	FALSE	FALSE	FALSE
Feature_1459	0.977343	1	-203.489	-204.085	13	7	2430.22	0	0	0	0	0.755252	1	0.892983	1	FALSE	FALSE	FALSE
Feature_1460	0.383221	1	-212.358	-215.542	13	7	1913.23	0	0	0	0	0.123673	1	0.99603	1	FALSE	FALSE	FALSE
Feature_1461	0.998217	1	-196.317	-196.551	13	7	2209.5	0	0	0	0	0.92804	1	0.999987	1	FALSE	FALSE	FALSE
Feature_1463	0.999799	1	-213.615	-213.725	13	7	1902.18	0	0	0	0	0.926722	1	0.818263	1	FALSE	FALSE	FALSE
Feature_1464	0.992162	1	-202.059	-202.457	13	7	2176.88	0	0	0	0	0.887133	1	0.528079	1	FALSE	FALSE	FALSE
Feature_1465	0.999959	1	-198.192	-198.256	13	7	2210.15	0	0	0	0	0.762442	1	0.950365	1	FALSE	FALSE	FALSE
Feature_1467	0.982754	1	-194.857	-195.393	13	7	2188.13	0	0	0	0	0.923198	1	0.980038	1	FALSE	FALSE	FALSE
Feature_1468	0.800342	1	-204.833	-206.367	13	7	2111.65	0	0	0	0	0.157629	1	0.995268	1	FALSE	FALSE	FALSE
Feature_1469	0.808981	1	-202.731	-204.231	13	7	2117.89	0	0	0	0	0.101069	1	0.997766	1	FALSE	FALSE	FALSE
Feature_1470	0.977459	1	-250.508	-251.102	13	7	1934.07	0	0	0	0	0.987745	1	0.891672	1	FALSE	FALSE	FALSE
Feature_1471	0.969272	1	-205.101	-205.772	13	7	2503.11	0	0	0	0	0.849443	1	0.640896	1	FALSE	FALSE	FALSE
Feature_1472	0.932951	1	-197.635	-198.56	13	7	1954.85	0	0	0	0	0.33026	1	0.971783	1	FALSE	FALSE	FALSE
Feature_1473	0.980978	1	-195.88	-196.436	13	7	2201.19	0	0	0	0	0.89506	1	0.977555	1	FALSE	FALSE	FALSE
Feature_1474	0.360779	1	-210.779	-214.072	13	7	1702.99	0	0	0	0	0.816515	1	0.894271	1	FALSE	FALSE	FALSE
Feature_1475	0.999422	1	-200.745	-200.903	13	7	1792.76	0	0	0	0	0.934206	1	0.647408	1	FALSE	FALSE	FALSE
Feature_1476	0.999647	1	-196.656	-196.788	13	7	2183.15	0	0	0	0	0.751062	1	0.939909	1	FALSE	FALSE	FALSE
Feature_1477	0.927563	1	-204.524	-205.481	13	7	2272.54	0	0	0	0	0.776508	1	0.897148	1	FALSE	FALSE	FALSE
Feature_1478	0.9404	1	-194.501	-195.381	13	7	2154	0	0	0	0	0.963157	1	0.977365	1	FALSE	FALSE	FALSE
Feature_1479	0.653411	1	-202.361	-204.447	13	7	2164.28	0	0	0	0	0.424454	1	0.397668	1	FALSE	FALSE	FALSE
Feature_1480	0.998859	1	-215.225	-215.425	13	7	2156.78	0	0	0	0	0.794568	1	0.563709	1	FALSE	FALSE	FALSE
Feature_1481	0.175404	1	-209.518	-214.001	13	7	2118.88	0	0	0	0	0.0617758	1	0.999421	1	FALSE	FALSE	FALSE
Feature_1482	0.188733	1	-218.051	-222.421	13	7	2185.8	0	0	0	0	0.91752	1	0.989935	1	FALSE	FALSE	FALSE
Feature_1483	0.120007	1	-222.748	-227.804	13	7	1991.65	0	0	0	0	0.579683	1	0.923632	1	FALSE	FALSE	FALSE
Feature_1484	0.465721	1	-206.352	-209.168	13	7	1872.93	0	0	0	0	0.0197893	0.561647	0.558225	1	FALSE	FALSE	FALSE
Feature_1485	0.917634	1	-210.114	-211.126	13	7	1833.48	0	0	0	0	0.753385	1	0.999233	1	FALSE	FALSE	FALSE
Feature_1486	0.957723	1	-200.021	-200.784	13	7	2272.54	0	0	0	0	0.826076	1	0.484065	1	FALSE	FALSE	FALSE
Feature_1488	0.980288	1	-202.781	-203.345	13	7	2447.27	0	0	0	0	0.928161	1	0.682246	1	FALSE	FALSE	FALSE
Feature_1489	0.969305	1	-202.437	-203.108	13	7	2424.4	0	0	0	0	0.746563	1	0.692081	1	FALSE	FALSE	FALSE
Feature_1490	0.870417	1	-203.541	-204.782	13	7	2140.07	0	0	0	0	0.996636	1	0.495388	1	FALSE	FALSE	FALSE
Feature_1493	0.921576	1	-196.665	-197.655	13	7	1907.72	0	0	0	0	0.965971	1	0.994562	1	FALSE	FALSE	FALSE
Feature_1494	0.999977	1	-195.613	-195.666	13	7	2078.21	0	0	0	0	0.847254	1	0.994397	1	FALSE	FALSE	FALSE
Feature_1495	0.999221	1	-199.068	-199.242	13	7	2057.91	0	0	0	0	0.918421	1	0.401533	1	FALSE	FALSE	FALSE
Feature_1497	0.953943	1	-202.193	-202.983	13	7	2219.72	0	0	0	0	0.846022	1	0.901362	1	FALSE	FALSE	FALSE
Feature_1498	0.9772	1	-201.42	-202.017	13	7	2336	0	0	0	0	0.485361	1	0.963143	1	FALSE	FALSE	FALSE
Feature_1499	0.737177	1	-201.068	-202.844	13	7	2077.28	0	0	0	0	0.523345	1	0.877257	1	FALSE	FALSE	FALSE
Feature_1500	0.999745	1	-199.164	-199.283	13	7	2030.99	0	0	0	0	0.921715	1	0.759176	1	FALSE	FALSE	FALSE
Feature_1501	0.993603	1	-225.869	-226.239	13	7	1493.13	0	0	0	0	0.544203	1	0.783531	1	FALSE	FALSE	FALSE
Feature_1503	0.966138	1	-200.405	-201.102	13	7	2222.87	0	0	0	0	0.637791	1	0.786204	1	FALSE	FALSE	FALSE
Feature_1504	0.991205	1	-193.944	-194.36	13	7	2092.35	0	0	0	0	0.98818	1	0.999684	1	FALSE	FALSE	FALSE
Feature_1505	1	1	-285.436	-283.887	13	7	749.566	0	0	0	0	0.258654	1	0.95992	1	FALSE	FALSE	FALSE
Feature_1506	0.994614	1	-206.741	-207.088	13	7	1720.63	0	0	0	0	0.827364	1	0.988003	1	FALSE	FALSE	FALSE
Feature_1509	1	1	-199.39	-199.292	13	7	1986.7	0	0	0	0	0.775966	1	0.999956	1	FALSE	FALSE	FALSE
Feature_1510	1	1	-204.404	-203.799	13	7	2136.46	0	0	0	0	0.869339	1	0.956305	1	FALSE	FALSE	FALSE
Feature_1511	0.782261	1	-205.554	-207.158	13	7	1626.25	0	0	0	0	0.368819	1	0.998656	1	FALSE	FALSE	FALSE
Feature_1512	0.885751	1	-211.31	-212.481	13	7	1769.98	0	0	0	0	0.945868	1	0.773517	1	FALSE	FALSE	FALSE
Feature_1513	0.947207	1	-217.069	-217.905	13	7	1750.68	0	0	0	0	0.456606	1	0.798539	1	FALSE	FALSE	FALSE
Feature_1514	0.583772	1	-221.402	-223.749	13	7	1866.46	0	0	0	0	0.622865	1	0.923699	1	FALSE	FALSE	FALSE
Feature_1516	0.999423	1	-194.63	-194.787	13	7	2062.51	0	0	0	0	0.992721	1	0.962157	1	FALSE	FALSE	FALSE
Feature_1517	0.978182	1	-200.874	-201.461	13	7	1850.65	0	0	0	0	0.763809	1	0.999628	1	FALSE	FALSE	FALSE
Feature_1518	0.994099	1	-199.865	-200.224	13	7	2165.53	0	0	0	0	0.674143	1	0.877916	1	FALSE	FALSE	FALSE
Feature_1519	1	1	-197.759	-197.708	13	7	1978.32	0	0	0	0	0.69171	1	0.89965	1	FALSE	FALSE	FALSE
Feature_1521	0.999604	1	-195.833	-195.972	13	7	2142.05	0	0	0	0	0.996813	1	0.85851	1	FALSE	FALSE	FALSE
Feature_1522	0.976102	1	-200.595	-201.203	13	7	2116.92	0	0	0	0	0.865458	1	0.878961	1	FALSE	FALSE	FALSE
Feature_1523	0.343524	1	-232.687	-236.067	13	7	2149.2	0	0	0	0	0.407349	1	0.742835	1	FALSE	FALSE	FALSE
Feature_1526	0.916808	1	-201.252	-202.267	13	7	2251.03	0	0	0	0	0.758578	1	0.718149	1	FALSE	FALSE	FALSE
Feature_1527	0.976185	1	-202.484	-203.091	13	7	2042.05	0	0	0	0	0.804283	1	0.982523	1	FALSE	FALSE	FALSE
Feature_1528	0.654516	1	-201.549	-203.631	13	7	2009.29	0	0	0	0	0.154938	1	0.998607	1	FALSE	FALSE	FALSE
Feature_1529	0.980385	1	-200.268	-200.831	13	7	2016.75	0	0	0	0	0.873377	1	0.713502	1	FALSE	FALSE	FALSE
Feature_1530	0.241089	1	-301.317	-305.297	13	7	1083.71	0	0	0	0	0.0111787	0.363472	0.692369	1	FALSE	FALSE	FALSE
Feature_1531	0.99963	1	-200.431	-200.566	13	7	2081.15	0	0	0	0	0.972968	1	0.992507	1	FALSE	FALSE	FALSE
Feature_1533	1	1	-286.287	-285.874	13	7	765.24	0	0	0	0	0.317788	1	0.908087	1	FALSE	FALSE	FALSE
Feature_1534	0.993837	1	-196.968	-197.332	13	7	2018.68	0	0	0	0	0.877261	1	0.992503	1	FALSE	FALSE	FALSE
Feature_1535	0.883705	1	-201.74	-202.921	13	7	2078.51	0	0	0	0	0.686658	1	0.913478	1	FALSE	FALSE	FALSE
Feature_1538	0.510787	1	-231.563	-234.194	13	7	1801.88	0	0	0	0	0.121578	1	0.963666	1	FALSE	FALSE	FALSE
Feature_1543	0.988755	1	-193.527	-193.982	13	7	1996.93	0	0	0	0	0.981958	1	0.997499	1	FALSE	FALSE	FALSE
Feature_1544	0.966521	1	-200.535	-201.23	13	7	2237.84	0	0	0	0	0.802021	1	0.662181	1	FALSE	FALSE	FALSE
Feature_1545	0.98643	1	-206.172	-206.661	13	7	1673.42	0	0	0	0	0.387719	1	0.670847	1	FALSE	FALSE	FALSE
Feature_1548	0.985782	1	-198.645	-199.142	13	7	2038.44	0	0	0	0	0.607607	1	0.982222	1	FALSE	FALSE	FALSE
Feature_1552	0.999769	1	-196.727	-196.841	13	7	1801.19	0	0	0	0	0.661213	1	0.999397	1	FALSE	FALSE	FALSE
Feature_1553	0.939028	1	-203.45	-204.339	13	7	2103.32	0	0	0	0	0.836214	1	0.999977	1	FALSE	FALSE	FALSE
Feature_1557	0.96962	1	-201.309	-201.977	13	7	2312.15	0	0	0	0	0.878076	1	0.757157	1	FALSE	FALSE	FALSE
Feature_1558	0.858288	1	-201.906	-203.201	13	7	2192.29	0	0	0	0	0.712969	1	0.59454	1	FALSE	FALSE	FALSE
Feature_1560	0.972478	1	-201.988	-202.631	13	7	1980.01	0	0	0	0	0.808194	1	0.983259	1	FALSE	FALSE	FALSE
Feature_1562	0.912386	1	-198.42	-199.459	13	7	2069.86	0	0	0	0	0.49104	1	0.952081	1	FALSE	FALSE	FALSE
Feature_1564	0.701369	1	-212.075	-213.983	13	7	1967.2	0	0	0	0	0.702228	1	0.0702912	1	FALSE	FALSE	FALSE
Feature_1565	0.959347	1	-197.804	-198.555	13	7	1909.65	0	0	0	0	0.437835	1	0.998961	1	FALSE	FALSE	FALSE
Feature_1566	0.999773	1	-196.991	-197.105	13	7	1949.1	0	0	0	0	0.999028	1	0.987393	1	FALSE	FALSE	FALSE
Feature_1571	0.691809	1	-280.531	-282.475	13	7	1451.2	0	0	0	0	0.799894	1	0.406351	1	FALSE	FALSE	FALSE
Feature_1572	0.229185	1	-207.442	-211.504	13	7	1935.59	0	0	0	0	0.855121	1	0.999564	1	FALSE	FALSE	FALSE
Feature_1574	0.935418	1	-195.794	-196.704	13	7	1847.93	0	0	0	0	0.84487	1	0.765502	1	FALSE	FALSE	FALSE
Feature_1576	0.945938	1	-202.69	-203.535	13	7	2003.06	0	0	0	0	0.804068	1	0.953546	1	FALSE	FALSE	FALSE
Feature_1577	0.855542	1	-202.768	-204.075	13	7	1991.67	0	0	0	0	0.798335	1	0.904342	1	FALSE	FALSE	FALSE
Feature_1580	0.996066	1	-202.784	-203.093	13	7	1952.96	0	0	0	0	0.793185	1	0.911562	1	FALSE	FALSE	FALSE
Feature_1581	0.99646	1	-195.714	-196.012	13	7	1920.05	0	0	0	0	0.761379	1	0.990382	1	FALSE	FALSE	FALSE
Feature_1585	0.559162	1	-211.122	-213.562	13	7	1680.97	0	0	0	0	0.163843	1	0.908575	1	FALSE	FALSE	FALSE
Feature_1592	0.952952	1	-200.934	-201.732	13	7	1978.91	0	0	0	0	0.817516	1	0.944466	1	FALSE	FALSE	FALSE
Feature_1593	0.933799	1	-202.876	-203.796	13	7	1992.96	0	0	0	0	0.538999	1	0.604113	1	FALSE	FALSE	FALSE
Feature_1594	0.983528	1	-200.721	-201.247	13	7	1990.91	0	0	0	0	0.890683	1	0.998611	1	FALSE	FALSE	FALSE
Feature_1599	0.924567	1	-224.758	-225.731	13	7	1963.46	0	0	0	0	0.920616	1	0.972732	1	FALSE	FALSE	FALSE
Feature_1602	0.969355	1	-197.329	-197.999	13	7	1901.25	0	0	0	0	0.360161	1	0.988527	1	FALSE	FALSE	FALSE
Feature_1605	0.996224	1	-195.775	-196.08	13	7	1831.82	0	0	0	0	0.990859	1	0.765507	1	FALSE	FALSE	FALSE
Feature_1607	0.894474	1	-205.866	-206.995	13	7	1820.8	0	0	0	0	0.472344	1	0.62054	1	FALSE	FALSE	FALSE
Feature_1608	0.952113	1	-199.306	-200.109	13	7	2148.62	0	0	0	0	0.690649	1	0.731064	1	FALSE	FALSE	FALSE
Feature_1610	0.979091	1	-201.155	-201.732	13	7	2038.48	0	0	0	0	0.885475	1	0.743332	1	FALSE	FALSE	FALSE
Feature_1611	0.928856	1	-201.708	-202.657	13	7	2274.98	0	0	0	0	0.691619	1	0.679019	1	FALSE	FALSE	FALSE
Feature_1615	0.999998	1	-167.409	-167.431	13	7	533.37	0	0	0	0	0.999738	1	0.739374	1	FALSE	FALSE	FALSE
Feature_1618	1	1	-198.682	-198.399	13	7	1969.46	0	0	0	0	0.865992	1	0.999792	1	FALSE	FALSE	FALSE
Feature_1620	0.785876	1	-201.695	-203.285	13	7	1851.35	0	0	0	0	0.639004	1	0.80719	1	FALSE	FALSE	FALSE
Feature_1621	0.989326	1	-205.953	-206.399	13	7	2393.66	0	0	0	0	0.809017	1	0.436735	1	FALSE	FALSE	FALSE
Feature_1623	0.999992	1	-218.805	-218.842	13	7	2028.71	0	0	0	0	0.972932	1	0.971219	1	FALSE	FALSE	FALSE
Feature_1625	0.910195	1	-285.39	-286.44	13	7	1525.43	0	0	0	0	0.454325	1	0.996145	1	FALSE	FALSE	FALSE
Feature_1626	0.974864	1	-203.672	-204.292	13	7	1958.12	0	0	0	0	1	1	0.93463	1	FALSE	FALSE	FALSE
Feature_1630	0.978525	1	-209.82	-210.403	13	7	1867.41	0	0	0	0	0.780008	1	0.692515	1	FALSE	FALSE	FALSE
Feature_1631	0.999993	1	-193.488	-193.523	13	7	1886.57	0	0	0	0	0.908878	1	0.987473	1	FALSE	FALSE	FALSE
Feature_1636	0.951274	1	-199.263	-200.072	13	7	1909.65	0	0	0	0	0.729164	1	0.675953	1	FALSE	FALSE	FALSE
Feature_1638	0.991834	1	-196.442	-196.846	13	7	1836.46	0	0	0	0	0.894074	1	0.946939	1	FALSE	FALSE	FALSE
Feature_1639	0.821963	1	-205.747	-207.194	13	7	2056.88	0	0	0	0	0.869053	1	0.99457	1	FALSE	FALSE	FALSE
Feature_1640	0.95903	1	-193.909	-194.662	13	7	1768.12	0	0	0	0	0.520366	1	0.819731	1	FALSE	FALSE	FALSE
Feature_1641	0.722882	1	-284.302	-286.13	13	7	1487.58	0	0	0	0	0.368822	1	0.991473	1	FALSE	FALSE	FALSE
Feature_1643	0.986442	1	-201.289	-201.778	13	7	1888.71	0	0	0	0	0.665171	1	0.540728	1	FALSE	FALSE	FALSE
Feature_1647	1	1	-208.614	-208.573	13	7	1775.6	0	0	0	0	0.732542	1	0.997824	1	FALSE	FALSE	FALSE
Feature_1648	0.989606	1	-199.119	-199.561	13	7	1982.84	0	0	0	0	0.66972	1	0.652647	1	FALSE	FALSE	FALSE
Feature_1649	0.919201	1	-273.154	-274.157	13	7	1547.34	0	0	0	0	0.979905	1	0.998626	1	FALSE	FALSE	FALSE
Feature_1651	0.798426	1	-255.382	-256.923	13	7	1969.49	0	0	0	0	0.49459	1	0.99777	1	FALSE	FALSE	FALSE
Feature_1655	0.999652	1	-194.884	-195.017	13	7	1939.06	0	0	0	0	0.888268	1	0.858242	1	FALSE	FALSE	FALSE
Feature_1657	0.972529	1	-300.204	-300.846	13	7	1407.34	0	0	0	0	0.801286	1	0.64201	1	FALSE	FALSE	FALSE
Feature_1662	0.984341	1	-199.698	-200.214	13	7	1833.65	0	0	0	0	0.441994	1	0.616979	1	FALSE	FALSE	FALSE
Feature_1664	1	1	-197.565	-197.427	13	7	1864.76	0	0	0	0	0.787684	1	0.999998	1	FALSE	FALSE	FALSE
Feature_1668	0.999186	1	-193.766	-193.944	13	7	1767.75	0	0	0	0	0.865141	1	0.986405	1	FALSE	FALSE	FALSE
Feature_1673	0.998604	1	-205.333	-205.548	13	7	1767.94	0	0	0	0	0.742927	1	0.995474	1	FALSE	FALSE	FALSE
Feature_1674	0.998458	1	-210.392	-210.613	13	7	1764.75	0	0	0	0	0.94354	1	0.947093	1	FALSE	FALSE	FALSE
Feature_1677	1	1	-202.746	-202.664	13	7	1856.58	0	0	0	0	0.863302	1	0.761755	1	FALSE	FALSE	FALSE
Feature_1678	0.989634	1	-196.008	-196.45	13	7	1891.23	0	0	0	0	0.823979	1	0.871258	1	FALSE	FALSE	FALSE
Feature_1682	0.961695	1	-230.381	-231.114	13	7	1834.33	0	0	0	0	0.704727	1	0.581294	1	FALSE	FALSE	FALSE
Feature_1686	0.968641	1	-292.281	-292.958	13	7	1515.06	0	0	0	0	0.997244	1	0.728347	1	FALSE	FALSE	FALSE
Feature_1689	1	1	-200.512	-200.447	13	7	1745.6	0	0	0	0	0.561608	1	0.913058	1	FALSE	FALSE	FALSE
Feature_1690	0.968858	1	-227.138	-227.813	13	7	2138.87	0	0	0	0	0.930754	1	0.870683	1	FALSE	FALSE	FALSE
Feature_1695	0.993542	1	-197.056	-197.427	13	7	1741.56	0	0	0	0	0.954071	1	0.999138	1	FALSE	FALSE	FALSE
Feature_1696	0.999799	1	-203.817	-203.927	13	7	1701.59	0	0	0	0	0.975359	1	0.999999	1	FALSE	FALSE	FALSE
Feature_1698	0.973999	1	-212.108	-212.736	13	7	2056.75	0	0	0	0	0.956905	1	0.823009	1	FALSE	FALSE	FALSE
Feature_1702	0.99388	1	-295.699	-296.062	13	7	1398.06	0	0	0	0	0.993297	1	0.357944	1	FALSE	FALSE	FALSE
Feature_1704	0.999981	1	-284.918	-284.967	13	7	1507.2	0	0	0	0	0.995571	1	0.580684	1	FALSE	FALSE	FALSE
Feature_1712	0.985452	1	-196.953	-197.455	13	7	1885.7	0	0	0	0	0.663113	1	0.791404	1	FALSE	FALSE	FALSE
Feature_1717	0.997329	1	-218.804	-219.074	13	7	1567.95	0	0	0	0	0.946159	1	0.999944	1	FALSE	FALSE	FALSE
Feature_1723	0.972426	1	-215.944	-216.587	13	7	1712.37	0	0	0	0	0.730722	1	0.874828	1	FALSE	FALSE	FALSE
Feature_1735	0.997481	1	-204.545	-204.809	13	7	1868.2	0	0	0	0	0.768726	1	0.618172	1	FALSE	FALSE	FALSE
Feature_1748	0.998483	1	-192.956	-193.177	13	7	1700.37	0	0	0	0	0.596868	1	0.941644	1	FALSE	FALSE	FALSE
Feature_1756	0.971157	1	-226.105	-226.76	13	7	1870.62	0	0	0	0	0.938751	1	0.88375	1	FALSE	FALSE	FALSE
Feature_1774	0.998127	1	-194.974	-195.211	13	7	1579.56	0	0	0	0	0.983743	1	0.593037	1	FALSE	FALSE	FALSE
Feature_1777	0.984531	1	-196.032	-196.546	13	7	1915.85	0	0	0	0	0.769019	1	0.668999	1	FALSE	FALSE	FALSE
Feature_1778	0.999985	1	-201.447	-201.493	13	7	1759.26	0	0	0	0	0.850599	1	0.666258	1	FALSE	FALSE	FALSE
Feature_1779	0.999732	1	-189.391	-189.511	13	7	1583.23	0	0	0	0	0.888094	1	0.963834	1	FALSE	FALSE	FALSE
Feature_1788	0.960208	1	-190.151	-190.896	13	7	1550.92	0	0	0	0	0.658286	1	0.983356	1	FALSE	FALSE	FALSE
Feature_1797	0.997513	1	-218.681	-218.944	13	7	1519.21	0	0	0	0	0.983269	1	0.729606	1	FALSE	FALSE	FALSE
Feature_1815	0.909485	1	-246.783	-247.837	13	7	2480.14	0	0	0	0	0.944938	1	0.990228	1	FALSE	FALSE	FALSE
Feature_1818	0.932452	1	-200.68	-201.608	13	7	2374.58	0	0	0	0	0.678878	1	0.99987	1	FALSE	FALSE	FALSE
Feature_1819	0.876789	1	-270.164	-271.377	13	7	2042.14	0	0	0	0	0.789299	1	0.930979	1	FALSE	FALSE	FALSE
Feature_1822	0.815261	1	-209.436	-210.91	13	7	2275.08	0	0	0	0	0.128912	1	0.879169	1	FALSE	FALSE	FALSE
Feature_1825	0.993267	1	-221.121	-221.498	13	7	2236.51	0	0	0	0	0.693309	1	0.800471	1	FALSE	FALSE	FALSE
Feature_1828	0.998655	1	-255.395	-255.606	13	7	2301.81	0	0	0	0	0.774637	1	0.978523	1	FALSE	FALSE	FALSE
Feature_1829	0.995634	1	-259.843	-260.164	13	7	2330.55	0	0	0	0	0.995589	1	0.999881	1	FALSE	FALSE	FALSE
Feature_1834	0.999959	1	-206.928	-206.991	13	7	2107.9	0	0	0	0	0.808973	1	0.997405	1	FALSE	FALSE	FALSE
Feature_1836	0.847155	1	-225.286	-226.629	13	7	2098.6	0	0	0	0	0.189157	1	0.616472	1	FALSE	FALSE	FALSE
Feature_1838	0.963057	1	-237.426	-238.149	13	7	2201.2	0	0	0	0	0.9495	1	0.971669	1	FALSE	FALSE	FALSE
Feature_1840	1	1	-205.109	-205.036	13	7	2161.42	0	0	0	0	0.709303	1	0.959335	1	FALSE	FALSE	FALSE
Feature_1845	0.991328	1	-197.186	-197.599	13	7	2100.75	0	0	0	0	0.69421	1	0.999536	1	FALSE	FALSE	FALSE
Feature_1851	0.992525	1	-255.461	-255.852	13	7	2039.32	0	0	0	0	0.923166	1	0.987731	1	FALSE	FALSE	FALSE
Feature_1855	0.989027	1	-211.992	-212.443	13	7	1984.06	0	0	0	0	0.684355	1	0.858626	1	FALSE	FALSE	FALSE
Feature_1859	0.999177	1	-204.678	-204.856	13	7	2063.99	0	0	0	0	0.990644	1	0.832451	1	FALSE	FALSE	FALSE
Feature_1868	0.974214	1	-253.018	-253.645	13	7	2136.86	0	0	0	0	0.892836	1	0.969471	1	FALSE	FALSE	FALSE
Feature_1873	0.997062	1	-261.687	-261.966	13	7	1618.55	0	0	0	0	0.918967	1	0.906589	1	FALSE	FALSE	FALSE
Feature_1876	0.982239	1	-250.737	-251.279	13	7	2100.23	0	0	0	0	0.968722	1	0.997202	1	FALSE	FALSE	FALSE
Feature_1897	0.992601	1	-201.419	-201.809	13	7	1863.7	0	0	0	0	0.914833	1	0.999228	1	FALSE	FALSE	FALSE
Feature_1901	0.935762	1	-231.25	-232.158	13	7	1932.53	0	0	0	0	0.985458	1	0.996538	1	FALSE	FALSE	FALSE
Feature_1903	0.882076	1	-216.985	-218.173	13	7	2060.45	0	0	0	0	0.697753	1	0.996088	1	FALSE	FALSE	FALSE
Feature_1913	0.717979	1	-199.564	-201.411	13	7	2039.75	0	0	0	0	0.151843	1	1	1	FALSE	FALSE	FALSE
Feature_1914	0.387445	1	-203.443	-206.607	13	7	2031.96	0	0	0	0	0.301843	1	0.724228	1	FALSE	FALSE	FALSE
Feature_1917	0.999912	1	-192.198	-192.28	13	7	1930.37	0	0	0	0	0.982937	1	0.992844	1	FALSE	FALSE	FALSE
Feature_1925	0.993165	1	-197.746	-198.125	13	7	1921.58	0	0	0	0	0.999904	1	0.970683	1	FALSE	FALSE	FALSE
Feature_1938	0.999998	1	-194.552	-194.574	13	7	1920.53	0	0	0	0	0.965409	1	0.98612	1	FALSE	FALSE	FALSE
Feature_1940	0.999981	1	-193.397	-193.446	13	7	1990.47	0	0	0	0	0.925635	1	0.99392	1	FALSE	FALSE	FALSE
Feature_1947	0.999213	1	-296.841	-297.016	13	7	1448.45	0	0	0	0	0.743857	1	0.998911	1	FALSE	FALSE	FALSE
Feature_1964	0.913926	1	-253.219	-254.25	13	7	1911.64	0	0	0	0	0.976655	1	0.976955	1	FALSE	FALSE	FALSE
Feature_1992	0.999353	1	-193.393	-193.557	13	7	1761.24	0	0	0	0	0.952868	1	0.980585	1	FALSE	FALSE	FALSE
Feature_1993	0.98338	1	-254.404	-254.932	13	7	2313.28	0	0	0	0	0.936415	1	0.94688	1	FALSE	FALSE	FALSE
Feature_2004	0.952126	1	-217.24	-218.043	13	7	1651.47	0	0	0	0	0.688814	1	0.940624	1	FALSE	FALSE	FALSE
Feature_2005	0.919954	1	-213.654	-214.652	13	7	1602.91	0	0	0	0	0.536798	1	0.664687	1	FALSE	FALSE	FALSE
Feature_2052	0.33352	1	-226.116	-229.548	13	7	1854.39	0	0	0	0	0.849558	1	1	1	FALSE	FALSE	FALSE
Feature_2080	0.727058	1	-230.301	-232.114	13	7	1449.7	0	0	0	0	0.633472	1	0.75784	1	FALSE	FALSE	FALSE
Feature_2098	0.99999	1	-200.107	-200.147	13	7	2466.42	0	0	0	0	0.999196	1	0.984464	1	FALSE	FALSE	FALSE
Feature_2099	0.999704	1	-213.431	-213.556	13	7	2375.59	0	0	0	0	0.927255	1	0.996205	1	FALSE	FALSE	FALSE
Feature_2102	0.994327	1	-222.914	-223.267	13	7	2129.05	0	0	0	0	0.358341	1	0.990111	1	FALSE	FALSE	FALSE
Feature_2103	0.996495	1	-233.796	-234.093	13	7	2132.78	0	0	0	0	0.987357	1	0.92575	1	FALSE	FALSE	FALSE
Feature_2104	0.974643	1	-200.69	-201.312	13	7	2151.17	0	0	0	0	0.309515	1	0.973843	1	FALSE	FALSE	FALSE
Feature_2105	0.999999	1	-196.424	-196.441	13	7	2168.73	0	0	0	0	0.999709	1	0.606779	1	FALSE	FALSE	FALSE
Feature_2106	0.9928	1	-197.601	-197.988	13	7	2213.01	0	0	0	0	0.989505	1	0.839695	1	FALSE	FALSE	FALSE
Feature_2107	0.782537	1	-234.463	-236.066	13	7	2197.13	0	0	0	0	1	1	0.578427	1	FALSE	FALSE	FALSE
Feature_2110	0.959079	1	-233.546	-234.299	13	7	1924.28	0	0	0	0	0.829835	1	0.968329	1	FALSE	FALSE	FALSE
Feature_2113	0.998836	1	-201.565	-201.766	13	7	2049.21	0	0	0	0	1	1	0.783487	1	FALSE	FALSE	FALSE
Feature_2120	0.889545	1	-207.307	-208.459	13	7	2018.56	0	0	0	0	0.578933	1	0.146998	1	FALSE	FALSE	FALSE
Feature_2121	0.981667	1	-295.993	-296.541	13	7	1485.77	0	0	0	0	0.964107	1	0.335384	1	FALSE	FALSE	FALSE
Feature_2135	0.994815	1	-201.776	-202.119	13	7	2326.07	0	0	0	0	0.80608	1	0.612819	1	FALSE	FALSE	FALSE
Feature_2140	0.689622	1	-222.112	-224.064	13	7	1637.87	0	0	0	0	0.581675	1	0.727324	1	FALSE	FALSE	FALSE
Feature_2141	0.966512	1	-200.345	-201.04	13	7	2020.61	0	0	0	0	0.701618	1	0.646645	1	FALSE	FALSE	FALSE
Feature_2142	0.986533	1	-195.231	-195.718	13	7	1707.25	0	0	0	0	0.404259	1	0.988449	1	FALSE	FALSE	FALSE
Feature_2168	0.267709	1	-294.864	-298.671	13	7	986.737	0	0	0	0	0.996597	1	0.102193	1	FALSE	FALSE	FALSE
Feature_2171	0.989163	1	-236.625	-237.074	13	7	1934.81	0	0	0	0	0.606976	1	0.929566	1	FALSE	FALSE	FALSE
Feature_2185	0.33445	1	-240.877	-244.305	13	7	1891.54	0	0	0	0	0.501705	1	0.848561	1	FALSE	FALSE	FALSE
Feature_2187	0.991499	1	-199.361	-199.772	13	7	1830.2	0	0	0	0	0.898574	1	0.465758	1	FALSE	FALSE	FALSE
Feature_2194	0.963035	1	-215.466	-216.189	13	7	1821.48	0	0	0	0	0.985623	1	0.982106	1	FALSE	FALSE	FALSE
Feature_2195	0.998279	1	-195.475	-195.705	13	7	1702.44	0	0	0	0	0.985243	1	0.889884	1	FALSE	FALSE	FALSE
Feature_2214	0.990101	1	-200.424	-200.859	13	7	1803.15	0	0	0	0	0.997298	1	0.999101	1	FALSE	FALSE	FALSE
Feature_2223	0.894617	1	-211.486	-212.615	13	7	1672.36	0	0	0	0	0.98271	1	0.909863	1	FALSE	FALSE	FALSE
Feature_2228	0.97672	1	-225.64	-226.241	13	7	1992.45	0	0	0	0	0.982402	1	0.915252	1	FALSE	FALSE	FALSE
Feature_2257	0.999291	1	-205.361	-205.53	13	7	1753.13	0	0	0	0	0.934038	1	0.742187	1	FALSE	FALSE	FALSE
Feature_2269	0.998868	1	-191.149	-191.348	13	7	1618.5	0	0	0	0	0.901151	1	0.929943	1	FALSE	FALSE	FALSE
Feature_2304	0.999594	1	-260.317	-260.457	13	7	2391.11	0	0	0	0	0.988772	1	0.975017	1	FALSE	FALSE	FALSE
Feature_2305	0.999726	1	-228.097	-228.219	13	7	2354.64	0	0	0	0	0.937384	1	0.956018	1	FALSE	FALSE	FALSE
Feature_2307	0.938662	1	-250.264	-251.154	13	7	2186.34	0	0	0	0	0.974067	1	0.998878	1	FALSE	FALSE	FALSE
Feature_2308	0.999154	1	-256.392	-256.572	13	7	2083.6	0	0	0	0	0.942833	1	1	1	FALSE	FALSE	FALSE
Feature_2309	0.999998	1	-199.341	-199.366	13	7	2202.27	0	0	0	0	0.97049	1	0.995606	1	FALSE	FALSE	FALSE
Feature_2314	0.988444	1	-264.882	-265.342	13	7	2111.06	0	0	0	0	0.876983	1	0.999945	1	FALSE	FALSE	FALSE
Feature_2316	0.998384	1	-263.349	-263.574	13	7	2135.91	0	0	0	0	0.867451	1	0.959922	1	FALSE	FALSE	FALSE
Feature_2321	0.984409	1	-204.708	-205.224	13	7	2121.16	0	0	0	0	0.771545	1	0.552743	1	FALSE	FALSE	FALSE
Feature_2322	0.798047	1	-212.292	-213.834	13	7	2038.72	0	0	0	0	0.999875	1	0.947903	1	FALSE	FALSE	FALSE
Feature_2323	0.998719	1	-208.52	-208.728	13	7	2227.58	0	0	0	0	0.911637	1	0.804922	1	FALSE	FALSE	FALSE
Feature_2325	0.992901	1	-250.856	-251.24	13	7	2105.85	0	0	0	0	0.957521	1	0.952662	1	FALSE	FALSE	FALSE
Feature_2326	0.817829	1	-238.033	-239.497	13	7	2223.52	0	0	0	0	0.653741	1	0.885383	1	FALSE	FALSE	FALSE
Feature_2330	0.998968	1	-253.088	-253.281	13	7	2060.58	0	0	0	0	0.81845	1	0.997511	1	FALSE	FALSE	FALSE
Feature_2331	0.694838	1	-263.001	-264.934	13	7	2147.86	0	0	0	0	0.488725	1	0.997844	1	FALSE	FALSE	FALSE
Feature_2332	0.998907	1	-269.485	-269.682	13	7	2011.25	0	0	0	0	0.944568	1	0.999188	1	FALSE	FALSE	FALSE
Feature_2333	0.904781	1	-217.985	-219.063	13	7	1933.61	0	0	0	0	0.980289	1	0.704268	1	FALSE	FALSE	FALSE
Feature_2334	0.947127	1	-220.595	-221.432	13	7	1909.67	0	0	0	0	0.949181	1	0.64868	1	FALSE	FALSE	FALSE
Feature_2338	0.995608	1	-223.259	-223.582	13	7	2015.29	0	0	0	0	0.996694	1	0.962538	1	FALSE	FALSE	FALSE
Feature_2339	0.983943	1	-200.478	-200.999	13	7	1661.75	0	0	0	0	0.379078	1	0.647601	1	FALSE	FALSE	FALSE
Feature_2342	0.687977	1	-231.452	-233.41	13	7	2014.19	0	0	0	0	0.938187	1	0.999928	1	FALSE	FALSE	FALSE
Feature_2344	0.988475	1	-194.33	-194.79	13	7	2127.86	0	0	0	0	1	1	0.863538	1	FALSE	FALSE	FALSE
Feature_2346	0.999002	1	-222.998	-223.189	13	7	1889.13	0	0	0	0	0.989129	1	0.997185	1	FALSE	FALSE	FALSE
Feature_2347	0.932221	1	-200.806	-201.735	13	7	2031.71	0	0	0	0	0.488719	1	0.985928	1	FALSE	FALSE	FALSE
Feature_2350	0.989819	1	-241.301	-241.74	13	7	2072.2	0	0	0	0	0.957766	1	0.996726	1	FALSE	FALSE	FALSE
Feature_2351	0.928643	1	-199.356	-200.306	13	7	2098.21	0	0	0	0	0.667253	1	0.955104	1	FALSE	FALSE	FALSE
Feature_2353	0.951194	1	-200.795	-201.605	13	7	2001.11	0	0	0	0	0.801316	1	0.998746	1	FALSE	FALSE	FALSE
Feature_2354	0.998444	1	-199.902	-200.124	13	7	1685.67	0	0	0	0	0.9453	1	0.980375	1	FALSE	FALSE	FALSE
Feature_2362	0.944707	1	-260.872	-261.725	13	7	2263.84	0	0	0	0	0.645149	1	0.823969	1	FALSE	FALSE	FALSE
Feature_2363	0.992805	1	-197.083	-197.469	13	7	2019.19	0	0	0	0	0.824963	1	0.886819	1	FALSE	FALSE	FALSE
Feature_2365	0.906993	1	-295.663	-296.729	13	7	1486.49	0	0	0	0	0.138716	1	0.993561	1	FALSE	FALSE	FALSE
Feature_2366	0.994402	1	-231.963	-232.315	13	7	1802.82	0	0	0	0	0.994813	1	0.9911	1	FALSE	FALSE	FALSE
Feature_2367	0.966705	1	-257.646	-258.339	13	7	2037.66	0	0	0	0	0.949802	1	0.990734	1	FALSE	FALSE	FALSE
Feature_2368	0.983356	1	-197.959	-198.488	13	7	2027.5	0	0	0	0	0.882702	1	0.901712	1	FALSE	FALSE	FALSE
Feature_2371	1	1	-200.913	-200.663	13	7	1734.17	0	0	0	0	0.955398	1	0.991407	1	FALSE	FALSE	FALSE
Feature_2372	0.882339	1	-205.024	-206.211	13	7	1914.79	0	0	0	0	0.499618	1	0.892176	1	FALSE	FALSE	FALSE
Feature_2375	0.980156	1	-199.725	-200.291	13	7	2153.95	0	0	0	0	0.927828	1	0.773521	1	FALSE	FALSE	FALSE
Feature_2378	1	1	-267.693	-266.913	13	7	1782.85	0	0	0	0	0.99143	1	0.258373	1	FALSE	FALSE	FALSE
Feature_2386	0.338332	1	-206.296	-209.703	13	7	1847.04	0	0	0	0	0.755679	1	1	1	FALSE	FALSE	FALSE
Feature_2387	0.978528	1	-199.37	-199.953	13	7	2011.27	0	0	0	0	0.81727	1	0.926263	1	FALSE	FALSE	FALSE
Feature_2390	0.942775	1	-202.248	-203.113	13	7	1912.02	0	0	0	0	0.847958	1	0.999998	1	FALSE	FALSE	FALSE
Feature_2392	0.99693	1	-198.175	-198.458	13	7	2006.59	0	0	0	0	0.641283	1	0.722511	1	FALSE	FALSE	FALSE
Feature_2394	0.990912	1	-251.973	-252.394	13	7	1961.41	0	0	0	0	0.821318	1	0.997621	1	FALSE	FALSE	FALSE
Feature_2396	1	1	-242.306	-241.757	13	7	1887.38	0	0	0	0	0.9988	1	0.400953	1	FALSE	FALSE	FALSE
Feature_2400	0.971833	1	-240.035	-240.684	13	7	1954.24	0	0	0	0	0.904495	1	0.5988	1	FALSE	FALSE	FALSE
Feature_2404	0.999882	1	-238.653	-238.745	13	7	2090.93	0	0	0	0	0.83345	1	0.719988	1	FALSE	FALSE	FALSE
Feature_2411	0.794553	1	-238.013	-239.569	13	7	2065.09	0	0	0	0	0.593491	1	0.914847	1	FALSE	FALSE	FALSE
Feature_2416	0.960357	1	-197.646	-198.389	13	7	1949.36	0	0	0	0	0.907257	1	0.887687	1	FALSE	FALSE	FALSE
Feature_2420	0.716097	1	-210.624	-212.478	13	7	2011.54	0	0	0	0	0.958137	1	0.741129	1	FALSE	FALSE	FALSE
Feature_2433	0.798629	1	-204.538	-206.079	13	7	2111.63	0	0	0	0	0.658978	1	0.582733	1	FALSE	FALSE	FALSE
Feature_2437	0.948515	1	-202.364	-203.192	13	7	2023.92	0	0	0	0	0.574993	1	0.997079	1	FALSE	FALSE	FALSE
Feature_2443	0.777058	1	-197.908	-199.532	13	7	1968.29	0	0	0	0	0.907131	1	0.981523	1	FALSE	FALSE	FALSE
Feature_2453	0.997506	1	-196.663	-196.926	13	7	1876.36	0	0	0	0	0.778655	1	0.978496	1	FALSE	FALSE	FALSE
Feature_2461	0.999612	1	-195.435	-195.572	13	7	1906.77	0	0	0	0	1	1	0.979949	1	FALSE	FALSE	FALSE
Feature_2474	0.965047	1	-199.174	-199.881	13	7	1922.17	0	0	0	0	0.996431	1	0.442158	1	FALSE	FALSE	FALSE
Feature_2492	0.593827	1	-226.062	-228.371	13	7	1834.41	0	0	0	0	0.872314	1	0.905014	1	FALSE	FALSE	FALSE
Feature_2497	0.972286	1	-263.945	-264.589	13	7	1834.86	0	0	0	0	0.891279	1	0.991469	1	FALSE	FALSE	FALSE
Feature_2509	0.99668	1	-262.954	-263.245	13	7	1838.46	0	0	0	0	0.997611	1	0.999579	1	FALSE	FALSE	FALSE
Feature_2515	0.991191	1	-205.312	-205.728	13	7	1697.5	0	0	0	0	0.967013	1	0.992672	1	FALSE	FALSE	FALSE
Feature_2519	0.284366	1	-215.498	-219.204	13	7	1741.5	0	0	0	0	0.755817	1	0.440303	1	FALSE	FALSE	FALSE
Feature_2537	0.99615	1	-195.331	-195.638	13	7	1804.13	0	0	0	0	0.997756	1	0.999998	1	FALSE	FALSE	FALSE
Feature_2563	0.829626	1	-272.577	-273.993	13	7	1534.91	0	0	0	0	0.992063	1	0.998376	1	FALSE	FALSE	FALSE
Feature_2566	0.986836	1	-247.674	-248.157	13	7	1719.94	0	0	0	0	0.920394	1	0.996399	1	FALSE	FALSE	FALSE
Feature_2575	0.926622	1	-282.861	-283.823	13	7	1324.85	0	0	0	0	0.525104	1	0.992203	1	FALSE	FALSE	FALSE
Feature_2613	0.958615	1	-206.714	-207.471	13	7	1588.69	0	0	0	0	0.660697	1	0.987875	1	FALSE	FALSE	FALSE
Feature_2622	0.869269	1	-220.373	-221.619	13	7	1507.44	0	0	0	0	0.995709	1	0.998807	1	FALSE	FALSE	FALSE
Feature_2700	0.999366	1	-297.452	-297.614	13	7	988.596	0	0	0	0	0.999533	1	0.999346	1	FALSE	FALSE	FALSE
Feature_2713	0.892124	1	-206.273	-207.413	13	7	2606.88	0	0	0	0	0.505092	1	0.995978	1	FALSE	FALSE	FALSE
Feature_2714	0.946192	1	-228.734	-229.577	13	7	2648.45	0	0	0	0	0.364699	1	0.809407	1	FALSE	FALSE	FALSE
Feature_2717	0.992916	1	-198.659	-199.043	13	7	2466.13	0	0	0	0	0.751637	1	0.72314	1	FALSE	FALSE	FALSE
Feature_2720	0.999936	1	-201.823	-201.897	13	7	2468.08	0	0	0	0	0.55539	1	0.986552	1	FALSE	FALSE	FALSE
Feature_2721	0.999309	1	-233.724	-233.892	13	7	2386.57	0	0	0	0	0.799348	1	0.99741	1	FALSE	FALSE	FALSE
Feature_2722	0.999473	1	-233.811	-233.963	13	7	2524.98	0	0	0	0	0.800863	1	0.9064	1	FALSE	FALSE	FALSE
Feature_2723	0.421873	1	-232.79	-235.796	13	7	2461.65	0	0	0	0	0.138261	1	0.500598	1	FALSE	FALSE	FALSE
Feature_2724	0.999987	1	-195.245	-195.288	13	7	2378.01	0	0	0	0	0.866581	1	0.999876	1	FALSE	FALSE	FALSE
Feature_2725	0.881606	1	-206.167	-207.357	13	7	2390.78	0	0	0	0	0.901522	1	0.954906	1	FALSE	FALSE	FALSE
Feature_2726	0.995662	1	-214.989	-215.31	13	7	2428.07	0	0	0	0	0.403251	1	0.939916	1	FALSE	FALSE	FALSE
Feature_2727	0.592958	1	-241.729	-244.041	13	7	2477.23	0	0	0	0	0.759738	1	0.893804	1	FALSE	FALSE	FALSE
Feature_2728	0.999925	1	-206.295	-206.373	13	7	2379.09	0	0	0	0	0.485943	1	0.95327	1	FALSE	FALSE	FALSE
Feature_2729	0.992386	1	-222.731	-223.125	13	7	2396.13	0	0	0	0	0.927339	1	0.952924	1	FALSE	FALSE	FALSE
Feature_2730	1	1	-225.955	-225.436	13	7	2432.09	0	0	0	0	0.857116	1	0.99966	1	FALSE	FALSE	FALSE
Feature_2731	0.997952	1	-199.436	-199.681	13	7	2236.59	0	0	0	0	0.567746	1	0.940104	1	FALSE	FALSE	FALSE
Feature_2732	0.999427	1	-201.614	-201.771	13	7	2316.43	0	0	0	0	0.469622	1	0.976551	1	FALSE	FALSE	FALSE
Feature_2733	0.999995	1	-310.194	-310.226	13	7	1130.23	0	0	0	0	0.990167	1	0.322444	1	FALSE	FALSE	FALSE
Feature_2734	0.998165	1	-202.361	-202.597	13	7	2305.87	0	0	0	0	0.563367	1	0.948409	1	FALSE	FALSE	FALSE
Feature_2735	1	1	-214.868	-214.478	13	7	2340.2	0	0	0	0	0.860241	1	0.925738	1	FALSE	FALSE	FALSE
Feature_2736	0.97735	1	-238.469	-239.065	13	7	2412.95	0	0	0	0	0.826124	1	0.989453	1	FALSE	FALSE	FALSE
Feature_2737	0.965786	1	-242.124	-242.824	13	7	2413.18	0	0	0	0	0.230229	1	0.943202	1	FALSE	FALSE	FALSE
Feature_2739	0.247028	1	-217.354	-221.294	13	7	2386.62	0	0	0	0	0.98067	1	0.490379	1	FALSE	FALSE	FALSE
Feature_2740	0.967341	1	-234.937	-235.625	13	7	2367.19	0	0	0	0	0.72002	1	0.998217	1	FALSE	FALSE	FALSE
Feature_2741	0.845228	1	-216.735	-218.086	13	7	2307.47	0	0	0	0	0.382979	1	0.997936	1	FALSE	FALSE	FALSE
Feature_2742	0.892304	1	-221.161	-222.301	13	7	2251.1	0	0	0	0	0.255319	1	0.955154	1	FALSE	FALSE	FALSE
Feature_2743	0.47959	1	-206.353	-209.111	13	7	2111.55	0	0	0	0	0.551453	1	0.749341	1	FALSE	FALSE	FALSE
Feature_2744	0.999544	1	-194.956	-195.101	13	7	2187.69	0	0	0	0	0.654794	1	1	1	FALSE	FALSE	FALSE
Feature_2745	0.454918	1	-262.484	-265.345	13	7	2106.76	0	0	0	0	0.0177504	0.526071	0.939305	1	FALSE	FALSE	FALSE
Feature_2746	0.987066	1	-200.176	-200.657	13	7	2244.38	0	0	0	0	0.459602	1	0.996628	1	FALSE	FALSE	FALSE
Feature_2747	1	1	-229.984	-229.822	13	7	2366.79	0	0	0	0	0.96941	1	0.999107	1	FALSE	FALSE	FALSE
Feature_2748	0.955214	1	-228.607	-229.388	13	7	2306.92	0	0	0	0	0.457652	1	0.9946	1	FALSE	FALSE	FALSE
Feature_2752	0.697995	1	-211.763	-213.684	13	7	2086.89	0	0	0	0	0.475176	1	0.68398	1	FALSE	FALSE	FALSE
Feature_2753	0.352887	1	-241.804	-245.137	13	7	2184.63	0	0	0	0	1	1	0.00753643	0.30409	FALSE	FALSE	FALSE
Feature_2754	0.97857	1	-241.42	-242.002	13	7	2317.49	0	0	0	0	0.275987	1	0.901137	1	FALSE	FALSE	FALSE
Feature_2763	0.991818	1	-196.507	-196.912	13	7	2132.43	0	0	0	0	0.450581	1	1	1	FALSE	FALSE	FALSE
Feature_2764	0.980182	1	-206.06	-206.625	13	7	2267.63	0	0	0	0	0.985181	1	0.951631	1	FALSE	FALSE	FALSE
Feature_2765	0.185241	1	-215.261	-219.66	13	7	2190	0	0	0	0	0.267862	1	0.920583	1	FALSE	FALSE	FALSE
Feature_2766	0.999221	1	-207.31	-207.485	13	7	2174.16	0	0	0	0	0.439781	1	0.886304	1	FALSE	FALSE	FALSE
Feature_2767	0.992488	1	-195.552	-195.944	13	7	2118.44	0	0	0	0	0.459157	1	0.993426	1	FALSE	FALSE	FALSE
Feature_2769	0.977533	1	-200.164	-200.758	13	7	2215.85	0	0	0	0	0.566787	1	0.915364	1	FALSE	FALSE	FALSE
Feature_2770	0.807054	1	-200.79	-202.297	13	7	2044.46	0	0	0	0	0.527106	1	0.91011	1	FALSE	FALSE	FALSE
Feature_2771	0.983938	1	-204.713	-205.234	13	7	2015.57	0	0	0	0	0.407501	1	0.931893	1	FALSE	FALSE	FALSE
Feature_2772	1	1	-208.212	-208.098	13	7	2150.64	0	0	0	0	0.945287	1	0.966618	1	FALSE	FALSE	FALSE
Feature_2776	1	1	-214.989	-214.799	13	7	2168.34	0	0	0	0	0.852257	1	0.869874	1	FALSE	FALSE	FALSE
Feature_2777	0.962271	1	-204.553	-205.282	13	7	2134.42	0	0	0	0	0.90963	1	0.952145	1	FALSE	FALSE	FALSE
Feature_2778	0.420098	1	-232.066	-235.08	13	7	2159.52	0	0	0	0	0.121615	1	0.348895	1	FALSE	FALSE	FALSE
Feature_2779	0.152209	1	-247.481	-252.181	13	7	2252.62	0	0	0	0	0.0427542	1	0.982105	1	FALSE	FALSE	FALSE
Feature_2781	0.983109	1	-200.468	-201	13	7	2015.66	0	0	0	0	0.633706	1	0.816802	1	FALSE	FALSE	FALSE
Feature_2783	0.942062	1	-209.797	-210.667	13	7	2157.18	0	0	0	0	0.374806	1	0.996865	1	FALSE	FALSE	FALSE
Feature_2784	0.756837	1	-206.317	-208.019	13	7	2257.31	0	0	0	0	0.636978	1	0.672771	1	FALSE	FALSE	FALSE
Feature_2785	0.81784	1	-237.418	-238.882	13	7	2236.72	0	0	0	0	0.717628	1	0.990799	1	FALSE	FALSE	FALSE
Feature_2786	0.976787	1	-205.574	-206.175	13	7	2212.01	0	0	0	0	0.972758	1	0.970006	1	FALSE	FALSE	FALSE
Feature_2790	0.981061	1	-234.68	-235.235	13	7	2254.19	0	0	0	0	0.767112	1	0.930311	1	FALSE	FALSE	FALSE
Feature_2791	0.998362	1	-225.924	-226.151	13	7	2169.59	0	0	0	0	0.812246	1	0.979857	1	FALSE	FALSE	FALSE
Feature_2796	0.987705	1	-240.953	-241.424	13	7	2225.75	0	0	0	0	0.26384	1	0.92547	1	FALSE	FALSE	FALSE
Feature_2797	0.928732	1	-208.432	-209.382	13	7	2014.23	0	0	0	0	0.499354	1	0.689499	1	FALSE	FALSE	FALSE
Feature_2798	0.994375	1	-202.319	-202.672	13	7	2089.44	0	0	0	0	0.484675	1	0.867583	1	FALSE	FALSE	FALSE
Feature_2799	0.832425	1	-205.182	-206.587	13	7	2079.21	0	0	0	0	0.762743	1	0.759673	1	FALSE	FALSE	FALSE
Feature_2801	0.715853	1	-222.283	-224.138	13	7	2232.99	0	0	0	0	0.517805	1	0.196387	1	FALSE	FALSE	FALSE
Feature_2805	0.497838	1	-197.926	-200.609	13	7	2015.33	0	0	0	0	0.496147	1	0.831127	1	FALSE	FALSE	FALSE
Feature_2807	0.99928	1	-234.348	-234.518	13	7	2167.66	0	0	0	0	0.664364	1	0.931498	1	FALSE	FALSE	FALSE
Feature_2810	0.924366	1	-223.588	-224.562	13	7	2147.7	0	0	0	0	0.795817	1	0.927473	1	FALSE	FALSE	FALSE
Feature_2814	0.294701	1	-213.236	-216.882	13	7	1961.71	0	0	0	0	0.439679	1	0.574494	1	FALSE	FALSE	FALSE
Feature_2815	0.844281	1	-223.753	-225.108	13	7	2059.61	0	0	0	0	0.245221	1	0.926874	1	FALSE	FALSE	FALSE
Feature_2816	0.975701	1	-200.873	-201.485	13	7	2074.86	0	0	0	0	0.471411	1	0.955987	1	FALSE	FALSE	FALSE
Feature_2817	0.968044	1	-230.888	-231.57	13	7	2013.46	0	0	0	0	0.983834	1	0.993684	1	FALSE	FALSE	FALSE
Feature_2820	0.993995	1	-203.895	-204.256	13	7	2208.48	0	0	0	0	0.721483	1	0.531234	1	FALSE	FALSE	FALSE
Feature_2824	0.999029	1	-194.206	-194.394	13	7	1999.9	0	0	0	0	0.692014	1	0.9822	1	FALSE	FALSE	FALSE
Feature_2826	0.950797	1	-213.777	-214.589	13	7	1951.97	0	0	0	0	0.416163	1	0.916737	1	FALSE	FALSE	FALSE
Feature_2827	0.953871	1	-229.188	-229.979	13	7	2037.99	0	0	0	0	0.533423	1	0.970587	1	FALSE	FALSE	FALSE
Feature_2828	0.544342	1	-236.342	-238.84	13	7	2131.06	0	0	0	0	0.0225458	0.6189	0.971126	1	FALSE	FALSE	FALSE
Feature_2832	0.524349	1	-225.919	-228.496	13	7	2171.59	0	0	0	0	0.213608	1	0.998733	1	FALSE	FALSE	FALSE
Feature_2834	0.972769	1	-204.395	-205.035	13	7	2044.75	0	0	0	0	0.930643	1	0.949154	1	FALSE	FALSE	FALSE
Feature_2837	0.997292	1	-202.38	-202.651	13	7	2123.44	0	0	0	0	0.955225	1	0.510108	1	FALSE	FALSE	FALSE
Feature_2844	0.999454	1	-195.535	-195.689	13	7	1953.88	0	0	0	0	0.711345	1	0.982047	1	FALSE	FALSE	FALSE
Feature_2845	0.993899	1	-199.442	-199.805	13	7	2136.57	0	0	0	0	0.77424	1	0.68992	1	FALSE	FALSE	FALSE
Feature_2848	0.986694	1	-204.285	-204.77	13	7	2168.24	0	0	0	0	0.770356	1	0.561788	1	FALSE	FALSE	FALSE
Feature_2849	0.316221	1	-238.385	-241.911	13	7	2125.91	0	0	0	0	0.800924	1	1	1	FALSE	FALSE	FALSE
Feature_2853	0.958494	1	-198.951	-199.709	13	7	1988.4	0	0	0	0	0.334496	1	0.98903	1	FALSE	FALSE	FALSE
Feature_2854	0.519437	1	-240.375	-242.971	13	7	2103.81	0	0	0	0	0.663383	1	0.984541	1	FALSE	FALSE	FALSE
Feature_2856	0.999962	1	-251.046	-251.108	13	7	2123.7	0	0	0	0	0.812377	1	0.842764	1	FALSE	FALSE	FALSE
Feature_2860	0.264433	1	-225.317	-229.145	13	7	1922.25	0	0	0	0	0.439795	1	0.442151	1	FALSE	FALSE	FALSE
Feature_2862	0.834149	1	-210.743	-212.14	13	7	2016.62	0	0	0	0	0.438163	1	0.0620224	1	FALSE	FALSE	FALSE
Feature_2867	0.999985	1	-192.13	-192.175	13	7	1961.36	0	0	0	0	0.906066	1	0.99762	1	FALSE	FALSE	FALSE
Feature_2869	0.108	1	-248.91	-254.12	13	7	2115.14	0	0	0	0	0.0406067	0.97137	0.97724	1	FALSE	FALSE	FALSE
Feature_2870	0.973753	1	-231.061	-231.691	13	7	2009.49	0	0	0	0	0.98125	1	0.999993	1	FALSE	FALSE	FALSE
Feature_2871	0.999153	1	-199.205	-199.384	13	7	1955.32	0	0	0	0	0.933485	1	0.972861	1	FALSE	FALSE	FALSE
Feature_2872	1	1	-192.248	-192.26	13	7	1955.66	0	0	0	0	0.991324	1	0.989101	1	FALSE	FALSE	FALSE
Feature_2873	0.996728	1	-247.59	-247.88	13	7	2043.54	0	0	0	0	0.892269	1	0.979979	1	FALSE	FALSE	FALSE
Feature_2875	0.892013	1	-206.805	-207.946	13	7	1979.55	0	0	0	0	0.0629784	1	0.80973	1	FALSE	FALSE	FALSE
Feature_2878	0.994418	1	-284.244	-284.596	13	7	1763.17	0	0	0	0	0.93692	1	0.990478	1	FALSE	FALSE	FALSE
Feature_2879	0.986427	1	-231.854	-232.343	13	7	2100.36	0	0	0	0	0.912694	1	0.999927	1	FALSE	FALSE	FALSE
Feature_2882	0.99536	1	-198.096	-198.425	13	7	2090.29	0	0	0	0	0.761832	1	0.677234	1	FALSE	FALSE	FALSE
Feature_2885	0.748302	1	-224.22	-225.954	13	7	2055.96	0	0	0	0	0.902376	1	0.0844663	1	FALSE	FALSE	FALSE
Feature_2886	0.988158	1	-240.917	-241.381	13	7	2089.48	0	0	0	0	0.302198	1	0.827725	1	FALSE	FALSE	FALSE
Feature_2888	0.250629	1	-247.917	-251.833	13	7	2158.49	0	0	0	0	0.064656	1	0.975946	1	FALSE	FALSE	FALSE
Feature_2890	0.999899	1	-195.706	-195.792	13	7	1891.92	0	0	0	0	0.897613	1	0.516981	1	FALSE	FALSE	FALSE
Feature_2896	0.989169	1	-232.65	-233.1	13	7	2007.83	0	0	0	0	0.495728	1	0.983756	1	FALSE	FALSE	FALSE
Feature_2899	0.849227	1	-304.265	-305.599	13	7	1652.78	0	0	0	0	0.439252	1	0.885943	1	FALSE	FALSE	FALSE
Feature_2901	0.759229	1	-237.296	-238.989	13	7	2083.92	0	0	0	0	0.703744	1	0.992211	1	FALSE	FALSE	FALSE
Feature_2913	0.999972	1	-194.669	-194.725	13	7	1914.06	0	0	0	0	0.996637	1	0.979272	1	FALSE	FALSE	FALSE
Feature_2920	0.742188	1	-213.455	-215.212	13	7	1977.12	0	0	0	0	0.240312	1	0.929244	1	FALSE	FALSE	FALSE
Feature_2921	0.834472	1	-197.033	-198.429	13	7	1878.18	0	0	0	0	0.253504	1	0.975347	1	FALSE	FALSE	FALSE
Feature_2932	0.958028	1	-205.922	-206.683	13	7	1879.97	0	0	0	0	0.353419	1	0.892948	1	FALSE	FALSE	FALSE
Feature_2933	0.160285	1	-248.925	-253.548	13	7	2028.83	0	0	0	0	0.0526838	1	0.96546	1	FALSE	FALSE	FALSE
Feature_2937	0.899703	1	-281.306	-282.41	13	7	1708.39	0	0	0	0	0.062399	1	0.87221	1	FALSE	FALSE	FALSE
Feature_2938	0.999988	1	-197.688	-197.731	13	7	1832.52	0	0	0	0	0.975704	1	0.973104	1	FALSE	FALSE	FALSE
Feature_2940	0.99966	1	-204.369	-204.5	13	7	1811.29	0	0	0	0	0.846217	1	0.996647	1	FALSE	FALSE	FALSE
Feature_2942	0.459857	1	-230.881	-233.722	13	7	1972.87	0	0	0	0	0.0181414	0.529572	0.997131	1	FALSE	FALSE	FALSE
Feature_2943	0.960585	1	-222.282	-223.024	13	7	1865.42	0	0	0	0	0.482862	1	0.877944	1	FALSE	FALSE	FALSE
Feature_2947	0.816567	1	-201.33	-202.799	13	7	1764.69	0	0	0	0	0.383161	1	0.729232	1	FALSE	FALSE	FALSE
Feature_2949	0.326899	1	-253.464	-256.931	13	7	1976.65	0	0	0	0	0.380082	1	0.999022	1	FALSE	FALSE	FALSE
Feature_2954	0.997709	1	-234.553	-234.808	13	7	1902.54	0	0	0	0	0.724686	1	0.967506	1	FALSE	FALSE	FALSE
Feature_2959	0.306553	1	-193.507	-197.085	13	7	1818.26	0	0	0	0	0.185623	1	0.717092	1	FALSE	FALSE	FALSE
Feature_2961	0.366408	1	-238.939	-242.204	13	7	2006.42	0	0	0	0	0.829678	1	0.327477	1	FALSE	FALSE	FALSE
Feature_2962	0.968272	1	-199.787	-200.467	13	7	1972.81	0	0	0	0	0.807783	1	0.524352	1	FALSE	FALSE	FALSE
Feature_2968	0.980813	1	-229.274	-229.833	13	7	1845.12	0	0	0	0	0.402412	1	0.946471	1	FALSE	FALSE	FALSE
Feature_2973	0.985797	1	-232.143	-232.641	13	7	1835.15	0	0	0	0	0.543199	1	0.952385	1	FALSE	FALSE	FALSE
Feature_2975	0.993018	1	-234.901	-235.282	13	7	1895.1	0	0	0	0	0.825371	1	0.720191	1	FALSE	FALSE	FALSE
Feature_2980	0.999835	1	-191.875	-191.977	13	7	1720.21	0	0	0	0	0.985669	1	0.941528	1	FALSE	FALSE	FALSE
Feature_2983	0.976592	1	-222.078	-222.681	13	7	1850.03	0	0	0	0	0.834572	1	0.916743	1	FALSE	FALSE	FALSE
Feature_2984	0.988924	1	-194.426	-194.879	13	7	1705.9	0	0	0	0	0.745656	1	0.992402	1	FALSE	FALSE	FALSE
Feature_2985	0.233976	1	-202.453	-206.482	13	7	1736.75	0	0	0	0	0.19251	1	0.715552	1	FALSE	FALSE	FALSE
Feature_2990	0.318081	1	-207.974	-211.489	13	7	1775.11	0	0	0	0	0.319609	1	0.797881	1	FALSE	FALSE	FALSE
Feature_2992	0.854612	1	-219.734	-221.045	13	7	1805.21	0	0	0	0	0.47597	1	0.965959	1	FALSE	FALSE	FALSE
Feature_2994	0.965295	1	-229.648	-230.353	13	7	1953.75	0	0	0	0	0.92962	1	0.999999	1	FALSE	FALSE	FALSE
Feature_3002	0.984945	1	-232.655	-233.163	13	7	2078.41	0	0	0	0	0.931337	1	0.596587	1	FALSE	FALSE	FALSE
Feature_3009	1	1	-224.706	-224.576	13	7	1738.06	0	0	0	0	0.998329	1	0.74159	1	FALSE	FALSE	FALSE
Feature_3010	0.99277	1	-201.961	-202.348	13	7	1706.94	0	0	0	0	0.904476	1	0.99831	1	FALSE	FALSE	FALSE
Feature_3017	0.179723	1	-199.987	-204.433	13	7	1721.52	0	0	0	0	0.103103	1	1	1	FALSE	FALSE	FALSE
Feature_3027	0.831757	1	-226.958	-228.365	13	7	1765.67	0	0	0	0	0.1817	1	0.266314	1	FALSE	FALSE	FALSE
Feature_3028	0.973334	1	-222.588	-223.223	13	7	1752.55	0	0	0	0	0.594358	1	0.90699	1	FALSE	FALSE	FALSE
Feature_3029	0.924955	1	-235.742	-236.713	13	7	1629.2	0	0	0	0	0.930405	1	0.539531	1	FALSE	FALSE	FALSE
Feature_3032	0.998834	1	-231.938	-232.139	13	7	1740.78	0	0	0	0	0.671305	1	0.913245	1	FALSE	FALSE	FALSE
Feature_3033	0.987156	1	-190.999	-191.478	13	7	1654.46	0	0	0	0	0.996401	1	0.792403	1	FALSE	FALSE	FALSE
Feature_3037	0.109463	1	-213.518	-218.709	13	7	1707.85	0	0	0	0	0.482325	1	0.947266	1	FALSE	FALSE	FALSE
Feature_3041	0.864877	1	-275.074	-276.34	13	7	1558.07	0	0	0	0	0.97285	1	0.994057	1	FALSE	FALSE	FALSE
Feature_3043	0.999986	1	-193.32	-193.365	13	7	1665.14	0	0	0	0	0.832473	1	0.956323	1	FALSE	FALSE	FALSE
Feature_3046	0.987097	1	-225.811	-226.291	13	7	1827.64	0	0	0	0	0.934445	1	0.947873	1	FALSE	FALSE	FALSE
Feature_3054	0.759914	1	-202.735	-204.425	13	7	1652.23	0	0	0	0	0.605572	1	0.942454	1	FALSE	FALSE	FALSE
Feature_3064	1	1	-214.911	-214.847	13	7	1504.12	0	0	0	0	0.759094	1	0.958832	1	FALSE	FALSE	FALSE
Feature_3073	0.985033	1	-222.476	-222.984	13	7	1771.56	0	0	0	0	0.948263	1	0.999902	1	FALSE	FALSE	FALSE
Feature_3083	0.953623	1	-195.588	-196.38	13	7	1637.11	0	0	0	0	0.380234	1	0.997999	1	FALSE	FALSE	FALSE
Feature_3085	0.977692	1	-220.76	-221.352	13	7	1785.31	0	0	0	0	0.986113	1	0.945555	1	FALSE	FALSE	FALSE
Feature_3105	0.847601	1	-227.017	-228.358	13	7	1565.34	0	0	0	0	0.927049	1	0.97352	1	FALSE	FALSE	FALSE
Feature_3139	0.990642	1	-199.768	-200.194	13	7	2372.44	0	0	0	0	1	1	0.973549	1	FALSE	FALSE	FALSE
Feature_3141	0.949473	1	-246.744	-247.566	13	7	2335.97	0	0	0	0	0.626306	1	0.831183	1	FALSE	FALSE	FALSE
Feature_3142	0.999385	1	-218.738	-218.899	13	7	2222.29	0	0	0	0	0.98247	1	0.99585	1	FALSE	FALSE	FALSE
Feature_3144	0.969702	1	-205.139	-205.807	13	7	1805.39	0	0	0	0	0.811833	1	0.678235	1	FALSE	FALSE	FALSE
Feature_3146	0.771042	1	-245.219	-246.866	13	7	1696.91	0	0	0	0	0.776068	1	0.580098	1	FALSE	FALSE	FALSE
Feature_3148	0.979362	1	-250.231	-250.805	13	7	2358.6	0	0	0	0	0.943471	1	0.82816	1	FALSE	FALSE	FALSE
Feature_3150	0.914619	1	-282.1	-283.128	13	7	699.325	0	0	0	0	0.913514	1	0.318935	1	FALSE	FALSE	FALSE
Feature_3155	1	1	-198.782	-198.453	13	7	1753.56	0	0	0	0	0.87383	1	0.797777	1	FALSE	FALSE	FALSE
Feature_3156	0.706835	1	-204.801	-206.689	13	7	2149.37	0	0	0	0	0.488969	1	0.197818	1	FALSE	FALSE	FALSE
Feature_3157	0.999994	1	-202.546	-202.579	13	7	2103.74	0	0	0	0	0.837142	1	0.998495	1	FALSE	FALSE	FALSE
Feature_3161	0.999951	1	-272.381	-272.448	13	7	1547.18	0	0	0	0	0.983244	1	1	1	FALSE	FALSE	FALSE
Feature_3171	0.841591	1	-235.66	-237.027	13	7	1556.98	0	0	0	0	1	1	0.426125	1	FALSE	FALSE	FALSE
Feature_3172	0.988848	1	-243.595	-244.049	13	7	2164.66	0	0	0	0	0.92119	1	0.994437	1	FALSE	FALSE	FALSE
Feature_3177	0.970092	1	-227.01	-227.674	13	7	1983.75	0	0	0	0	0.627979	1	0.999991	1	FALSE	FALSE	FALSE
Feature_3180	0.977497	1	-220.108	-220.702	13	7	2014.75	0	0	0	0	0.914388	1	0.959208	1	FALSE	FALSE	FALSE
Feature_3191	0.975745	1	-202.455	-203.066	13	7	1885	0	0	0	0	0.795457	1	0.96807	1	FALSE	FALSE	FALSE
Feature_3205	0.821148	1	-209.625	-211.076	13	7	1810.79	0	0	0	0	0.309723	1	0.629553	1	FALSE	FALSE	FALSE
Feature_3216	0.999889	1	-194.604	-194.693	13	7	1955.21	0	0	0	0	0.925534	1	0.996735	1	FALSE	FALSE	FALSE
Feature_3223	0.992131	1	-202.102	-202.501	13	7	1980.27	0	0	0	0	0.63292	1	0.928644	1	FALSE	FALSE	FALSE
Feature_3238	0.371644	1	-257.73	-260.97	13	7	1656.54	0	0	0	0	0.881309	1	0.832923	1	FALSE	FALSE	FALSE
Feature_3244	0.514174	1	-212.064	-214.681	13	7	1853.13	0	0	0	0	0.83893	1	0.960278	1	FALSE	FALSE	FALSE
Feature_3256	0.471885	1	-306.117	-308.907	13	7	1350.18	0	0	0	0	0.439755	1	0.980902	1	FALSE	FALSE	FALSE
Feature_3266	0.995009	1	-256.008	-256.345	13	7	2018.48	0	0	0	0	0.959237	1	0.973423	1	FALSE	FALSE	FALSE
Feature_3308	0.999985	1	-191.379	-191.424	13	7	1895.7	0	0	0	0	0.871054	1	0.998879	1	FALSE	FALSE	FALSE
Feature_3348	0.988929	1	-240.716	-241.169	13	7	1928.4	0	0	0	0	0.685735	1	1	1	FALSE	FALSE	FALSE
Feature_3352	0.983666	1	-220.987	-221.512	13	7	1923.04	0	0	0	0	0.950767	1	0.953866	1	FALSE	FALSE	FALSE
Feature_3357	0.999937	1	-194.484	-194.558	13	7	1863.02	0	0	0	0	0.928485	1	0.997425	1	FALSE	FALSE	FALSE
Feature_3363	0.976527	1	-205.217	-205.82	13	7	1482.07	0	0	0	0	0.948613	1	0.681473	1	FALSE	FALSE	FALSE
Feature_3388	0.979739	1	-193.926	-194.496	13	7	1803.84	0	0	0	0	0.920303	1	0.970721	1	FALSE	FALSE	FALSE
Feature_3400	0.985941	1	-205.603	-206.099	13	7	2720.31	0	0	0	0	0.790039	1	0.608161	1	FALSE	FALSE	FALSE
Feature_3415	0.902645	1	-242.043	-243.132	13	7	1931.07	0	0	0	0	0.967808	1	0.799236	1	FALSE	FALSE	FALSE
Feature_3420	0.999874	1	-193.455	-193.548	13	7	1756.35	0	0	0	0	0.875355	1	0.993682	1	FALSE	FALSE	FALSE
Feature_3471	0.712122	1	-276.768	-278.637	13	7	700.32	0	0	0	0	0.556723	1	0.942269	1	FALSE	FALSE	FALSE
Feature_3476	0.192058	1	-243.788	-248.131	13	7	1640.13	0	0	0	0	0.714336	1	0.932824	1	FALSE	FALSE	FALSE
Feature_3541	0.106899	1	-247.309	-252.534	13	7	1648.89	0	0	0	0	0.30029	1	0.68272	1	FALSE	FALSE	FALSE
Feature_3644	0.997136	1	-243.003	-243.279	13	7	2741.35	0	0	0	0	0.985214	1	0.982552	1	FALSE	FALSE	FALSE
Feature_3645	0.936512	1	-246.706	-247.61	13	7	2633.77	0	0	0	0	0.878089	1	0.95915	1	FALSE	FALSE	FALSE
Feature_3646	0.993684	1	-248.831	-249.199	13	7	2611.73	0	0	0	0	0.978746	1	0.988692	1	FALSE	FALSE	FALSE
Feature_3647	1	1	-198.964	-198.878	13	7	2480.24	0	0	0	0	0.942006	1	0.914511	1	FALSE	FALSE	FALSE
Feature_3648	0.626684	1	-210.515	-212.7	13	7	2381.44	0	0	0	0	0.978695	1	0.988425	1	FALSE	FALSE	FALSE
Feature_3653	0.954429	1	-242.224	-243.011	13	7	2136.79	0	0	0	0	0.980743	1	0.824135	1	FALSE	FALSE	FALSE
Feature_3656	0.99096	1	-245.956	-246.376	13	7	2100.2	0	0	0	0	0.995638	1	0.815286	1	FALSE	FALSE	FALSE
Feature_3664	0.988254	1	-242.3	-242.763	13	7	2017.75	0	0	0	0	0.996706	1	0.983137	1	FALSE	FALSE	FALSE
Feature_3669	0.936711	1	-236.859	-237.762	13	7	2039.73	0	0	0	0	0.73437	1	0.967752	1	FALSE	FALSE	FALSE
Feature_3671	0.969912	1	-263.588	-264.253	13	7	2034.61	0	0	0	0	0.79439	1	0.97322	1	FALSE	FALSE	FALSE
Feature_3672	0.975075	1	-257.478	-258.096	13	7	1980.32	0	0	0	0	0.878864	1	0.992277	1	FALSE	FALSE	FALSE
Feature_3674	0.931265	1	-247.973	-248.908	13	7	2023.78	0	0	0	0	0.869744	1	0.957185	1	FALSE	FALSE	FALSE
Feature_3677	0.52723	1	-220.883	-223.448	13	7	1798.61	0	0	0	0	0.999648	1	0.439606	1	FALSE	FALSE	FALSE
Feature_3678	0.99213	1	-247.141	-247.54	13	7	1958.76	0	0	0	0	0.794555	1	0.998592	1	FALSE	FALSE	FALSE
Feature_3679	0.459607	1	-221.829	-224.671	13	7	1798.7	0	0	0	0	0.757715	1	0.528397	1	FALSE	FALSE	FALSE
Feature_3713	0.139736	1	-277.47	-282.299	13	7	769.462	0	0	0	0	0.382291	1	0.712682	1	FALSE	FALSE	FALSE
Feature_3716	0.92582	1	-256.584	-257.55	13	7	1905.35	0	0	0	0	0.658038	1	0.97882	1	FALSE	FALSE	FALSE
Feature_3720	0.478005	1	-233.641	-236.405	13	7	1884.27	0	0	0	0	0.474012	1	0.739179	1	FALSE	FALSE	FALSE
Feature_3724	0.994107	1	-218.93	-219.289	13	7	1624.86	0	0	0	0	0.801938	1	0.732196	1	FALSE	FALSE	FALSE
Feature_3745	0.973202	1	-205.203	-205.839	13	7	1706.88	0	0	0	0	0.994747	1	0.986389	1	FALSE	FALSE	FALSE
Feature_3789	0.998939	1	-216.159	-216.354	13	7	2645.53	0	0	0	0	0.984793	1	0.976769	1	FALSE	FALSE	FALSE
Feature_3790	0.998471	1	-215.083	-215.304	13	7	2638.22	0	0	0	0	0.824876	1	0.917403	1	FALSE	FALSE	FALSE
Feature_3791	0.985164	1	-208.517	-209.023	13	7	2634.52	0	0	0	0	0.787258	1	0.479829	1	FALSE	FALSE	FALSE
Feature_3792	0.993954	1	-200.899	-201.261	13	7	2386.35	0	0	0	0	0.783778	1	0.913652	1	FALSE	FALSE	FALSE
Feature_3793	0.989618	1	-215.784	-216.226	13	7	2266.16	0	0	0	0	0.973574	1	0.999973	1	FALSE	FALSE	FALSE
Feature_3794	0.802951	1	-209.085	-210.608	13	7	2276.42	0	0	0	0	0.51053	1	0.835822	1	FALSE	FALSE	FALSE
Feature_3795	0.994495	1	-200.219	-200.569	13	7	2257	0	0	0	0	0.998634	1	0.999824	1	FALSE	FALSE	FALSE
Feature_3798	0.985797	1	-264.868	-265.366	13	7	2105.64	0	0	0	0	0.880147	1	0.999963	1	FALSE	FALSE	FALSE
Feature_3807	0.963054	1	-235.921	-236.644	13	7	2175.85	0	0	0	0	0.541455	1	0.999767	1	FALSE	FALSE	FALSE
Feature_3812	0.938878	1	-200.471	-201.36	13	7	2138.95	0	0	0	0	0.825412	1	0.547364	1	FALSE	FALSE	FALSE
Feature_3814	0.806317	1	-213.391	-214.902	13	7	2087.91	0	0	0	0	0.296169	1	0.965705	1	FALSE	FALSE	FALSE
Feature_3817	0.921441	1	-227.916	-228.907	13	7	2034.47	0	0	0	0	0.690893	1	0.999999	1	FALSE	FALSE	FALSE
Feature_3821	0.568363	1	-198.842	-201.247	13	7	2028.72	0	0	0	0	0.454489	1	0.848607	1	FALSE	FALSE	FALSE
Feature_3823	0.850376	1	-248.28	-249.609	13	7	2128.91	0	0	0	0	0.996592	1	0.297043	1	FALSE	FALSE	FALSE
Feature_3824	0.853343	1	-249.037	-250.353	13	7	2060.02	0	0	0	0	0.784256	1	0.946634	1	FALSE	FALSE	FALSE
Feature_3826	0.99992	1	-249.948	-250.028	13	7	2060.25	0	0	0	0	0.778829	1	0.7629	1	FALSE	FALSE	FALSE
Feature_3833	0.529593	1	-259.746	-262.302	13	7	1984.37	0	0	0	0	0.2345	1	0.999949	1	FALSE	FALSE	FALSE
Feature_3838	0.986896	1	-239.533	-240.016	13	7	2072.1	0	0	0	0	0.252647	1	0.900437	1	FALSE	FALSE	FALSE
Feature_3840	0.913935	1	-234.753	-235.784	13	7	2078.3	0	0	0	0	0.638399	1	0.935926	1	FALSE	FALSE	FALSE
Feature_3841	0.404364	1	-262.516	-265.601	13	7	1814.49	0	0	0	0	0.790908	1	0.888279	1	FALSE	FALSE	FALSE
Feature_3844	0.977187	1	-244.334	-244.931	13	7	2076.82	0	0	0	0	0.210441	1	0.882679	1	FALSE	FALSE	FALSE
Feature_3845	0.785082	1	-233.117	-234.711	13	7	2013.63	0	0	0	0	0.0909041	1	0.889447	1	FALSE	FALSE	FALSE
Feature_3846	0.945452	1	-237.428	-238.276	13	7	1908.19	0	0	0	0	0.806214	1	0.750357	1	FALSE	FALSE	FALSE
Feature_3848	0.997394	1	-243.915	-244.182	13	7	2023.31	0	0	0	0	0.493723	1	0.919549	1	FALSE	FALSE	FALSE
Feature_3849	0.971824	1	-239.536	-240.185	13	7	1739.36	0	0	0	0	0.892226	1	0.822088	1	FALSE	FALSE	FALSE
Feature_3853	0.544112	1	-246.043	-248.542	13	7	2069.79	0	0	0	0	0.13988	1	0.750282	1	FALSE	FALSE	FALSE
Feature_3856	0.99958	1	-242.667	-242.808	13	7	1818.53	0	0	0	0	0.752082	1	0.999931	1	FALSE	FALSE	FALSE
Feature_3875	0.999781	1	-238.046	-238.159	13	7	1977.24	0	0	0	0	1	1	0.53396	1	FALSE	FALSE	FALSE
Feature_3876	0.737871	1	-224.265	-226.038	13	7	2061.11	0	0	0	0	0.504251	1	0.256718	1	FALSE	FALSE	FALSE
Feature_3879	0.949566	1	-215.14	-215.961	13	7	1911.06	0	0	0	0	0.486621	1	0.866345	1	FALSE	FALSE	FALSE
Feature_3883	0.427824	1	-262.219	-265.198	13	7	1755.27	0	0	0	0	0.835378	1	0.918269	1	FALSE	FALSE	FALSE
Feature_3886	0.998527	1	-194.319	-194.537	13	7	1933.25	0	0	0	0	0.92238	1	0.946741	1	FALSE	FALSE	FALSE
Feature_3887	0.967207	1	-229.411	-230.1	13	7	2008.98	0	0	0	0	0.902613	1	0.999999	1	FALSE	FALSE	FALSE
Feature_3893	0.958964	1	-243.361	-244.115	13	7	2024.28	0	0	0	0	0.542445	1	0.999987	1	FALSE	FALSE	FALSE
Feature_3896	0.890949	1	-211.575	-212.721	13	7	2040.93	0	0	0	0	0.906995	1	0.673954	1	FALSE	FALSE	FALSE
Feature_3898	0.363643	1	-315.005	-318.285	13	7	1901.82	0	0	0	0	0.999161	1	0.999142	1	FALSE	FALSE	FALSE
Feature_3899	0.367993	1	-245.441	-248.699	13	7	1739.5	0	0	0	0	0.888891	1	0.503973	1	FALSE	FALSE	FALSE
Feature_3908	0.992993	1	-201.243	-201.626	13	7	2007.06	0	0	0	0	0.727777	1	0.600806	1	FALSE	FALSE	FALSE
Feature_3913	0.929785	1	-224.098	-225.042	13	7	1980.61	0	0	0	0	0.813151	1	0.902055	1	FALSE	FALSE	FALSE
Feature_3922	0.744058	1	-230.824	-232.573	13	7	2037.32	0	0	0	0	0.532129	1	0.999873	1	FALSE	FALSE	FALSE
Feature_3926	0.850906	1	-232.39	-233.717	13	7	2028.69	0	0	0	0	0.56214	1	0.233745	1	FALSE	FALSE	FALSE
Feature_3927	0.962976	1	-200.009	-200.732	13	7	1919.64	0	0	0	0	0.48324	1	0.948086	1	FALSE	FALSE	FALSE
Feature_3929	0.999812	1	-236.083	-236.19	13	7	1655.39	0	0	0	0	0.9317	1	0.889963	1	FALSE	FALSE	FALSE
Feature_3931	0.99999	1	-194.33	-194.369	13	7	1863.52	0	0	0	0	0.928392	1	0.99742	1	FALSE	FALSE	FALSE
Feature_3934	0.901179	1	-229.209	-230.305	13	7	1932.04	0	0	0	0	0.93421	1	0.999999	1	FALSE	FALSE	FALSE
Feature_3935	0.820771	1	-295.413	-296.865	13	7	1780.18	0	0	0	0	0.223896	1	0.789379	1	FALSE	FALSE	FALSE
Feature_3939	0.953125	1	-224.471	-225.267	13	7	2011.61	0	0	0	0	0.990512	1	0.946885	1	FALSE	FALSE	FALSE
Feature_3940	0.998674	1	-235.427	-235.638	13	7	1620.1	0	0	0	0	0.917403	1	0.831864	1	FALSE	FALSE	FALSE
Feature_3948	0.666426	1	-254.867	-256.905	13	7	1850.2	0	0	0	0	0.838698	1	0.994041	1	FALSE	FALSE	FALSE
Feature_3950	0.997719	1	-214.022	-214.277	13	7	1760.18	0	0	0	0	0.998698	1	0.824534	1	FALSE	FALSE	FALSE
Feature_3951	0.99975	1	-229.116	-229.233	13	7	1608.57	0	0	0	0	0.770861	1	0.860354	1	FALSE	FALSE	FALSE
Feature_3952	0.989093	1	-233.285	-233.735	13	7	1575.19	0	0	0	0	0.890745	1	0.794474	1	FALSE	FALSE	FALSE
Feature_3956	0.41303	1	-246.627	-249.673	13	7	1973.89	0	0	0	0	0.575074	1	0.905401	1	FALSE	FALSE	FALSE
Feature_3961	0.999148	1	-201.735	-201.915	13	7	1828.46	0	0	0	0	0.846184	1	0.711056	1	FALSE	FALSE	FALSE
Feature_3963	0.995273	1	-230.358	-230.689	13	7	1757.03	0	0	0	0	0.696509	1	0.938964	1	FALSE	FALSE	FALSE
Feature_3964	0.153317	1	-209.051	-213.741	13	7	1756.17	0	0	0	0	0.00365562	0.158996	0.000536799	0.0315393	FALSE	FALSE	FALSE
Feature_3969	0.110313	1	-286.198	-291.377	13	7	810.269	0	0	0	0	0.755331	1	0.974599	1	FALSE	FALSE	FALSE
Feature_3970	0.995233	1	-197.928	-198.261	13	7	1827.05	0	0	0	0	0.542444	1	0.790071	1	FALSE	FALSE	FALSE
Feature_3973	0.818576	1	-238.266	-239.727	13	7	1829.68	0	0	0	0	0.439528	1	0.535615	1	FALSE	FALSE	FALSE
Feature_3976	0.919738	1	-231.353	-232.353	13	7	1849.11	0	0	0	0	0.667659	1	0.346688	1	FALSE	FALSE	FALSE
Feature_3979	0.794342	1	-234.845	-236.402	13	7	1887.82	0	0	0	0	0.0583497	1	0.885328	1	FALSE	FALSE	FALSE
Feature_4011	0.874407	1	-223.663	-224.886	13	7	1660.2	0	0	0	0	0.495344	1	0.929391	1	FALSE	FALSE	FALSE
Feature_4012	0.982222	1	-275.79	-276.332	13	7	1645.7	0	0	0	0	0.45871	1	0.77315	1	FALSE	FALSE	FALSE
Feature_4028	0.967614	1	-217.387	-218.072	13	7	1604.8	0	0	0	0	0.351236	1	0.833485	1	FALSE	FALSE	FALSE
Feature_4061	0.309537	1	-294.739	-298.301	13	7	1410.12	0	0	0	0	0.14756	1	0.999795	1	FALSE	FALSE	FALSE
Feature_4066	0.989511	1	-220.861	-221.305	13	7	1599.83	0	0	0	0	0.991593	1	0.99999	1	FALSE	FALSE	FALSE
Feature_4079	0.950806	1	-269.382	-270.195	13	7	1509.91	0	0	0	0	0.29514	1	0.845994	1	FALSE	FALSE	FALSE
Feature_4093	0.66602	1	-274.618	-276.657	13	7	1557	0	0	0	0	0.713431	1	0.839272	1	FALSE	FALSE	FALSE
Feature_4113	0.996043	1	-200.961	-201.272	13	7	2468.99	0	0	0	0	0.406031	1	0.91244	1	FALSE	FALSE	FALSE
Feature_4114	0.897873	1	-241.72	-242.833	13	7	2088.26	0	0	0	0	0.787286	1	0.969969	1	FALSE	FALSE	FALSE
Feature_4115	0.991996	1	-200.608	-201.009	13	7	2389.82	0	0	0	0	0.944593	1	0.623965	1	FALSE	FALSE	FALSE
Feature_4116	0.999966	1	-196.174	-196.234	13	7	2246.22	0	0	0	0	0.911993	1	0.980184	1	FALSE	FALSE	FALSE
Feature_4119	0.993837	1	-244.631	-244.995	13	7	1828.81	0	0	0	0	0.954218	1	0.999338	1	FALSE	FALSE	FALSE
Feature_4122	0.999983	1	-194.117	-194.164	13	7	2101.3	0	0	0	0	0.889741	1	0.999999	1	FALSE	FALSE	FALSE
Feature_4123	0.828063	1	-207.141	-208.564	13	7	2235.15	0	0	0	0	0.998718	1	0.381457	1	FALSE	FALSE	FALSE
Feature_4131	0.998499	1	-199.477	-199.697	13	7	1987.41	0	0	0	0	0.919237	1	0.962934	1	FALSE	FALSE	FALSE
Feature_4139	0.999569	1	-198.83	-198.972	13	7	1922.13	0	0	0	0	0.920794	1	0.999994	1	FALSE	FALSE	FALSE
Feature_4145	0.910924	1	-204.559	-205.606	13	7	1986.47	0	0	0	0	0.874098	1	0.813613	1	FALSE	FALSE	FALSE
Feature_4152	0.999161	1	-312.432	-312.611	13	7	1196.89	0	0	0	0	0.999112	1	0.99867	1	FALSE	FALSE	FALSE
Feature_4159	0.99877	1	-193.15	-193.354	13	7	1913.43	0	0	0	0	0.955026	1	0.998881	1	FALSE	FALSE	FALSE
Feature_4194	0.972129	1	-213.3	-213.946	13	7	2039.33	0	0	0	0	0.948076	1	0.762738	1	FALSE	FALSE	FALSE
Feature_4244	0.999451	1	-200.358	-200.513	13	7	1609.53	0	0	0	0	0.99919	1	0.94786	1	FALSE	FALSE	FALSE
Feature_4305	0.997485	1	-211.36	-211.624	13	7	2526.85	0	0	0	0	0.834952	1	0.970024	1	FALSE	FALSE	FALSE
Feature_4307	0.997242	1	-219.876	-220.149	13	7	1612.07	0	0	0	0	0.527564	1	0.990584	1	FALSE	FALSE	FALSE
Feature_4308	0.913537	1	-194.811	-195.844	13	7	1656.59	0	0	0	0	0.443431	1	0.969746	1	FALSE	FALSE	FALSE
Feature_4310	0.989913	1	-202.343	-202.78	13	7	2147.57	0	0	0	0	0.994459	1	0.991099	1	FALSE	FALSE	FALSE
Feature_4311	1	1	-283.088	-282.651	13	7	1502.62	0	0	0	0	0.451067	1	0.808718	1	FALSE	FALSE	FALSE
Feature_4313	0.95311	1	-195.629	-196.425	13	7	2068.66	0	0	0	0	0.967716	1	0.998911	1	FALSE	FALSE	FALSE
Feature_4317	0.67152	1	-196.689	-198.709	13	7	1800.87	0	0	0	0	0.347529	1	0.999981	1	FALSE	FALSE	FALSE
Feature_4321	0.422284	1	-203.318	-206.322	13	7	1764.25	0	0	0	0	0.000311687	0.0217467	0.757955	1	FALSE	FALSE	FALSE
Feature_4323	0.58217	1	-240.37	-242.722	13	7	2032.27	0	0	0	0	0.614281	1	0.886896	1	FALSE	FALSE	FALSE
Feature_4324	0.716302	1	-222.601	-224.454	13	7	1598.81	0	0	0	0	0.449124	1	0.298632	1	FALSE	FALSE	FALSE
Feature_4325	0.998683	1	-196.973	-197.183	13	7	1790.66	0	0	0	0	0.726231	1	0.972154	1	FALSE	FALSE	FALSE
Feature_4326	0.90198	1	-290.158	-291.25	13	7	1260.06	0	0	0	0	0.278792	1	0.0243774	0.815624	FALSE	FALSE	FALSE
Feature_4328	0.417683	1	-212.771	-215.795	13	7	1586.02	0	0	0	0	0.415501	1	0.997578	1	FALSE	FALSE	FALSE
Feature_4329	0.983015	1	-197.843	-198.376	13	7	1786.23	0	0	0	0	0.822248	1	0.999811	1	FALSE	FALSE	FALSE
Feature_4330	0.145008	1	-239.055	-243.83	13	7	1701.13	0	0	0	0	0.0451148	1	0.970877	1	FALSE	FALSE	FALSE
Feature_4332	0.954293	1	-200.622	-201.41	13	7	1600.02	0	0	0	0	0.943226	1	0.811365	1	FALSE	FALSE	FALSE
Feature_4334	0.98677	1	-192.559	-193.043	13	7	1819.43	0	0	0	0	0.541046	1	0.8137	1	FALSE	FALSE	FALSE
Feature_4336	0.999526	1	-230.969	-231.116	13	7	1720.19	0	0	0	0	1	1	0.00591659	0.244626	FALSE	FALSE	FALSE
Feature_4339	0.724798	1	-223.621	-225.443	13	7	1955.98	0	0	0	0	0.470881	1	0.299847	1	FALSE	FALSE	FALSE
Feature_4340	0.813038	1	-224.668	-226.151	13	7	1801.51	0	0	0	0	0.502535	1	0.459984	1	FALSE	FALSE	FALSE
Feature_4341	0.987913	1	-195.054	-195.522	13	7	1718.72	0	0	0	0	0.784099	1	0.882877	1	FALSE	FALSE	FALSE
Feature_4342	0.536167	1	-216.829	-219.358	13	7	2013.11	0	0	0	0	0.540182	1	0.105611	1	FALSE	FALSE	FALSE
Feature_4345	0.954961	1	-204.014	-204.797	13	7	1970.3	0	0	0	0	0.87829	1	0.425178	1	FALSE	FALSE	FALSE
Feature_4347	0.984377	1	-195.833	-196.349	13	7	1715.09	0	0	0	0	0.992216	1	0.998385	1	FALSE	FALSE	FALSE
Feature_4350	0.990249	1	-235.591	-236.023	13	7	1973.22	0	0	0	0	0.786152	1	0.834903	1	FALSE	FALSE	FALSE
Feature_4352	0.766926	1	-222.065	-223.729	13	7	1582.8	0	0	0	0	0.360556	1	0.559332	1	FALSE	FALSE	FALSE
Feature_4354	0.996787	1	-305	-305.288	13	7	1147.61	0	0	0	0	0.953877	1	0.993474	1	FALSE	FALSE	FALSE
Feature_4359	0.678059	1	-225.147	-227.141	13	7	1753.79	0	0	0	0	0.289184	1	0.349988	1	FALSE	FALSE	FALSE
Feature_4360	0.830045	1	-211.635	-213.049	13	7	2013.51	0	0	0	0	0.512245	1	0.201356	1	FALSE	FALSE	FALSE
Feature_4361	0.967286	1	-240.831	-241.519	13	7	1768.38	0	0	0	0	0.643668	1	0.97112	1	FALSE	FALSE	FALSE
Feature_4364	0.933201	1	-205.92	-206.844	13	7	1667.6	0	0	0	0	0.459891	1	0.999762	1	FALSE	FALSE	FALSE
Feature_4365	0.549305	1	-215.073	-217.552	13	7	1944.1	0	0	0	0	0.828517	1	0.607356	1	FALSE	FALSE	FALSE
Feature_4366	0.991834	1	-202.364	-202.768	13	7	1815.9	0	0	0	0	0.997094	1	0.953213	1	FALSE	FALSE	FALSE
Feature_4368	0.999316	1	-247.926	-248.093	13	7	1838.34	0	0	0	0	0.875169	1	0.962282	1	FALSE	FALSE	FALSE
Feature_4369	0.978837	1	-194.082	-194.662	13	7	1793.27	0	0	0	0	0.949294	1	0.999659	1	FALSE	FALSE	FALSE
Feature_4370	0.92982	1	-205.222	-206.165	13	7	1643.04	0	0	0	0	0.890066	1	0.99271	1	FALSE	FALSE	FALSE
Feature_4371	0.990872	1	-200.435	-200.856	13	7	1771.76	0	0	0	0	0.693306	1	1	1	FALSE	FALSE	FALSE
Feature_4372	0.729812	1	-224.83	-226.633	13	7	1929.95	0	0	0	0	0.38152	1	0.394214	1	FALSE	FALSE	FALSE
Feature_4381	0.988112	1	-205.832	-206.298	13	7	1609.37	0	0	0	0	0.699891	1	0.99933	1	FALSE	FALSE	FALSE
Feature_4397	0.910446	1	-277.029	-278.078	13	7	1703.67	0	0	0	0	0.998696	1	0.999907	1	FALSE	FALSE	FALSE
Feature_4400	0.941489	1	-239.083	-239.956	13	7	1684.15	0	0	0	0	0.501871	1	0.998772	1	FALSE	FALSE	FALSE
Feature_4401	0.997729	1	-224.154	-224.408	13	7	1959.28	0	0	0	0	0.914192	1	0.995325	1	FALSE	FALSE	FALSE
Feature_4406	0.892658	1	-203.781	-204.918	13	7	1554.88	0	0	0	0	0.922998	1	0.874745	1	FALSE	FALSE	FALSE
Feature_4407	0.621216	1	-193.191	-195.397	13	7	1753.18	0	0	0	0	0.369765	1	0.89003	1	FALSE	FALSE	FALSE
Feature_4414	0.942913	1	-229.518	-230.382	13	7	1764.11	0	0	0	0	0.678899	1	0.353544	1	FALSE	FALSE	FALSE
Feature_4426	0.817146	1	-217.497	-218.964	13	7	1530.18	0	0	0	0	0.491674	1	0.82388	1	FALSE	FALSE	FALSE
Feature_4430	0.994637	1	-266.923	-267.269	13	7	1429.03	0	0	0	0	0.642892	1	0.999953	1	FALSE	FALSE	FALSE
Feature_4443	0.786255	1	-223.798	-225.387	13	7	1689.5	0	0	0	0	0.417851	1	0.485112	1	FALSE	FALSE	FALSE
Feature_4451	0.890457	1	-232.828	-233.976	13	7	1734.18	0	0	0	0	0.508647	1	0.397743	1	FALSE	FALSE	FALSE
Feature_4468	0.993875	1	-232.452	-232.816	13	7	1925.71	0	0	0	0	0.451093	1	0.989892	1	FALSE	FALSE	FALSE
Feature_4499	0.996515	1	-233.577	-233.874	13	7	1819	0	0	0	0	0.732034	1	0.927117	1	FALSE	FALSE	FALSE
Feature_4538	0.997577	1	-203.112	-203.372	13	7	2525.21	0	0	0	0	0.903601	1	0.474705	1	FALSE	FALSE	FALSE
Feature_4539	0.505417	1	-211.622	-214.274	13	7	2379.15	0	0	0	0	0.466016	1	0.791117	1	FALSE	FALSE	FALSE
Feature_4540	0.999984	1	-195.043	-195.09	13	7	2339.16	0	0	0	0	0.975153	1	0.993083	1	FALSE	FALSE	FALSE
Feature_4542	0.999828	1	-196.884	-196.987	13	7	2250.77	0	0	0	0	0.881249	1	0.991704	1	FALSE	FALSE	FALSE
Feature_4543	0.958899	1	-197.309	-198.064	13	7	2196.6	0	0	0	0	0.973965	1	0.97915	1	FALSE	FALSE	FALSE
Feature_4544	0.804735	1	-205.925	-207.441	13	7	2230.37	0	0	0	0	0.610581	1	0.0346019	1	FALSE	FALSE	FALSE
Feature_4546	0.998857	1	-201.513	-201.713	13	7	2117.97	0	0	0	0	0.831561	1	0.687412	1	FALSE	FALSE	FALSE
Feature_4548	0.999995	1	-227.219	-227.251	13	7	2184.3	0	0	0	0	0.945027	1	0.653837	1	FALSE	FALSE	FALSE
Feature_4551	0.790566	1	-232.521	-234.093	13	7	2146.91	0	0	0	0	0.202989	1	0.518503	1	FALSE	FALSE	FALSE
Feature_4555	0.991504	1	-214.075	-214.486	13	7	2100.08	0	0	0	0	0.74846	1	0.700269	1	FALSE	FALSE	FALSE
Feature_4564	0.982473	1	-201.512	-202.051	13	7	1998.95	0	0	0	0	0.647762	1	0.693489	1	FALSE	FALSE	FALSE
Feature_4568	0.541105	1	-237.029	-239.54	13	7	2087.58	0	0	0	0	0.0299336	0.795617	0.229453	1	FALSE	FALSE	FALSE
Feature_4569	0.962066	1	-204.002	-204.732	13	7	1935.16	0	0	0	0	0.768077	1	0.992295	1	FALSE	FALSE	FALSE
Feature_4571	0.999258	1	-194.555	-194.726	13	7	1962.1	0	0	0	0	0.807084	1	0.714176	1	FALSE	FALSE	FALSE
Feature_4596	0.994646	1	-200	-200.346	13	7	1922.78	0	0	0	0	0.788027	1	0.619096	1	FALSE	FALSE	FALSE
Feature_4629	0.933154	1	-211.971	-212.895	13	7	1772.83	0	0	0	0	0.11783	1	0.999389	1	FALSE	FALSE	FALSE
Feature_4631	0.97553	1	-237.987	-238.6	13	7	1830.07	0	0	0	0	0.979008	1	0.897811	1	FALSE	FALSE	FALSE
Feature_4644	0.992163	1	-233.822	-234.22	13	7	1771.95	0	0	0	0	0.823464	1	0.984449	1	FALSE	FALSE	FALSE
Feature_4647	0.999999	1	-211.334	-211.35	13	7	1811.81	0	0	0	0	0.862714	1	0.999992	1	FALSE	FALSE	FALSE
Feature_4649	0.99998	1	-192.853	-192.903	13	7	1849.69	0	0	0	0	0.991129	1	0.998435	1	FALSE	FALSE	FALSE
Feature_4650	0.932173	1	-227.779	-228.709	13	7	1892.06	0	0	0	0	0.964721	1	0.959153	1	FALSE	FALSE	FALSE
Feature_4653	0.999274	1	-192.642	-192.813	13	7	1735.75	0	0	0	0	0.882566	1	0.752926	1	FALSE	FALSE	FALSE
Feature_4658	0.993323	1	-225.51	-225.886	13	7	1766.96	0	0	0	0	0.998658	1	0.919109	1	FALSE	FALSE	FALSE
Feature_4670	0.99999	1	-196.874	-196.913	13	7	1710.05	0	0	0	0	0.890984	1	0.853698	1	FALSE	FALSE	FALSE
Feature_4680	0.788876	1	-204.838	-206.417	13	7	1872.56	0	0	0	0	0.136341	1	0.946948	1	FALSE	FALSE	FALSE
Feature_4702	0.978496	1	-235.499	-236.083	13	7	2142.67	0	0	0	0	0.548778	1	0.944975	1	FALSE	FALSE	FALSE
Feature_4706	0.993339	1	-279.801	-280.176	13	7	1488.28	0	0	0	0	0.998662	1	0.0462156	1	FALSE	FALSE	FALSE
Feature_4707	0.985889	1	-216.416	-216.912	13	7	1610.45	0	0	0	0	0.985244	1	0.884834	1	FALSE	FALSE	FALSE
Feature_4727	0.999867	1	-191.804	-191.899	13	7	1486.01	0	0	0	0	0.881473	1	0.813917	1	FALSE	FALSE	FALSE
Feature_4778	0.661314	1	-242.474	-244.531	13	7	2475.38	0	0	0	0	0.764295	1	0.90998	1	FALSE	FALSE	FALSE
Feature_4780	0.999999	1	-202.268	-202.288	13	7	2164.65	0	0	0	0	0.549658	1	0.961511	1	FALSE	FALSE	FALSE
Feature_4792	0.991272	1	-241.88	-242.295	13	7	1950.14	0	0	0	0	0.90176	1	0.999995	1	FALSE	FALSE	FALSE
Feature_4800	0.911652	1	-234.829	-235.872	13	7	1887.74	0	0	0	0	0.866506	1	0.883225	1	FALSE	FALSE	FALSE
Feature_4808	0.963843	1	-213.5	-214.217	13	7	1944.87	0	0	0	0	0.591292	1	0.0648098	1	FALSE	FALSE	FALSE
Feature_4815	0.998438	1	-192.305	-192.528	13	7	1933.52	0	0	0	0	0.987717	1	0.93002	1	FALSE	FALSE	FALSE
Feature_4819	0.423279	1	-236.815	-239.815	13	7	2102.11	0	0	0	0	1	1	0.000225597	0.0154189	FALSE	FALSE	FALSE
Feature_4835	0.95815	1	-222.998	-223.758	13	7	1924.22	0	0	0	0	0.941948	1	0.889387	1	FALSE	FALSE	FALSE
Feature_4840	0.833424	1	-244.301	-245.701	13	7	1871.51	0	0	0	0	0.731045	1	0.684924	1	FALSE	FALSE	FALSE
Feature_4849	0.368329	1	-242.94	-246.196	13	7	2036.45	0	0	0	0	0.799964	1	0.521626	1	FALSE	FALSE	FALSE
Feature_4863	0.998939	1	-198.471	-198.665	13	7	1796.02	0	0	0	0	0.982842	1	0.670324	1	FALSE	FALSE	FALSE
Feature_4865	0.999157	1	-219.363	-219.542	13	7	1775.53	0	0	0	0	0.924991	1	0.969565	1	FALSE	FALSE	FALSE
Feature_4885	0.999986	1	-203.069	-203.113	13	7	1716.41	0	0	0	0	0.994321	1	0.762684	1	FALSE	FALSE	FALSE
Feature_4901	0.999317	1	-193.901	-194.068	13	7	1622.16	0	0	0	0	0.767681	1	0.759162	1	FALSE	FALSE	FALSE
Feature_4923	0.815752	1	-193.129	-194.601	13	7	1657.27	0	0	0	0	0.37823	1	0.951445	1	FALSE	FALSE	FALSE
Feature_4950	0.917971	1	-272.609	-273.618	13	7	1533	0	0	0	0	0.98722	1	0.999081	1	FALSE	FALSE	FALSE
Feature_4961	0.628551	1	-193.615	-195.793	13	7	1546.19	0	0	0	0	0.214236	1	0.879201	1	FALSE	FALSE	FALSE
Feature_4988	0.9862	1	-213.64	-214.132	13	7	2628.21	0	0	0	0	0.642552	1	0.789853	1	FALSE	FALSE	FALSE
Feature_4989	0.840935	1	-223.023	-224.392	13	7	2242.37	0	0	0	0	0.922758	1	0.784039	1	FALSE	FALSE	FALSE
Feature_4992	0.977451	1	-204.852	-205.447	13	7	2293.84	0	0	0	0	0.78307	1	0.738123	1	FALSE	FALSE	FALSE
Feature_4994	0.833451	1	-216.784	-218.184	13	7	2199.79	0	0	0	0	0.319691	1	0.995897	1	FALSE	FALSE	FALSE
Feature_4995	0.996022	1	-199.89	-200.201	13	7	2178.74	0	0	0	0	0.854447	1	0.689084	1	FALSE	FALSE	FALSE
Feature_5055	0.694	1	-224.877	-226.813	13	7	1976.27	0	0	0	0	0.551251	1	0.378814	1	FALSE	FALSE	FALSE
Feature_5136	1	1	-224.15	-224.038	13	7	1740.31	0	0	0	0	0.999844	1	0.787169	1	FALSE	FALSE	FALSE
Feature_5137	0.729975	1	-213.025	-214.827	13	7	1724.55	0	0	0	0	0.81885	1	0.615217	1	FALSE	FALSE	FALSE
Feature_5146	0.890068	1	-224.206	-225.356	13	7	1712.51	0	0	0	0	0.69951	1	0.586812	1	FALSE	FALSE	FALSE
Feature_5166	0.95205	1	-288.086	-288.889	13	7	1378.05	0	0	0	0	0.99935	1	0.448796	1	FALSE	FALSE	FALSE
Feature_5237	0.991688	1	-201.373	-201.78	13	7	2375.29	0	0	0	0	0.850159	1	1	1	FALSE	FALSE	FALSE
Feature_5238	0.999659	1	-199.375	-199.506	13	7	2378.88	0	0	0	0	0.879752	1	0.95592	1	FALSE	FALSE	FALSE
Feature_5239	0.96653	1	-230.561	-231.256	13	7	2333.36	0	0	0	0	0.83287	1	0.995451	1	FALSE	FALSE	FALSE
Feature_5245	0.999998	1	-167.409	-167.431	13	7	533.37	0	0	0	0	0.999738	1	0.739374	1	FALSE	FALSE	FALSE
Feature_5254	0.417207	1	-290.809	-293.836	13	7	1163.07	0	0	0	0	0.999239	1	0.0978423	1	FALSE	FALSE	FALSE
Feature_5256	0.979554	1	-203.482	-204.054	13	7	2093.69	0	0	0	0	0.708476	1	0.895941	1	FALSE	FALSE	FALSE
Feature_5257	0.541333	1	-211.923	-214.433	13	7	1919.65	0	0	0	0	0.211475	1	0.792448	1	FALSE	FALSE	FALSE
Feature_5258	0.86611	1	-279.925	-281.185	13	7	1462.34	0	0	0	0	0.425623	1	0.783548	1	FALSE	FALSE	FALSE
Feature_5269	0.305624	1	-233.762	-237.346	13	7	555.312	0	0	0	0	0.993762	1	0.994273	1	FALSE	FALSE	FALSE
Feature_5276	1	1	-200.022	-199.944	13	7	1970.08	0	0	0	0	0.960266	1	0.999954	1	FALSE	FALSE	FALSE
Feature_5281	0.450066	1	-255.063	-257.946	13	7	584.527	0	0	0	0	0.999079	1	0.433816	1	FALSE	FALSE	FALSE
Feature_5288	0.999921	1	-192.446	-192.525	13	7	1848.44	0	0	0	0	0.908959	1	0.986005	1	FALSE	FALSE	FALSE
Feature_5294	0.164061	1	-297.305	-301.891	13	7	1126.54	0	0	0	0	0.632229	1	0.960616	1	FALSE	FALSE	FALSE
Feature_5298	0.64124	1	-297.464	-299.595	13	7	1309.54	0	0	0	0	0.945992	1	0.986707	1	FALSE	FALSE	FALSE
Feature_5301	0.705622	1	-298.233	-300.126	13	7	995.093	0	0	0	0	0.9901	1	0.525126	1	FALSE	FALSE	FALSE
Feature_5303	0.838617	1	-244.866	-246.245	13	7	1903.55	0	0	0	0	0.795112	1	0.770268	1	FALSE	FALSE	FALSE
Feature_5309	0.680582	1	-277.809	-279.795	13	7	1694.74	0	0	0	0	0.27083	1	0.339968	1	FALSE	FALSE	FALSE
Feature_5310	0.940359	1	-224.783	-225.663	13	7	1567.65	0	0	0	0	0.602727	1	0.452231	1	FALSE	FALSE	FALSE
Feature_5313	0.999576	1	-194.101	-194.243	13	7	1999.66	0	0	0	0	0.709378	1	0.982647	1	FALSE	FALSE	FALSE
Feature_5314	0.143124	1	-233.97	-238.764	13	7	1474.06	0	0	0	0	0.762036	1	0.998969	1	FALSE	FALSE	FALSE
Feature_5324	0.919987	1	-312.263	-313.261	13	7	1413.13	0	0	0	0	0.616221	1	0.888074	1	FALSE	FALSE	FALSE
Feature_5327	0.993056	1	-295.504	-295.885	13	7	1168.84	0	0	0	0	0.802514	1	0.987162	1	FALSE	FALSE	FALSE
Feature_5347	0.442817	1	-199.234	-202.148	13	7	1451.51	0	0	0	0	0.22383	1	0.977393	1	FALSE	FALSE	FALSE
Feature_5361	0.997234	1	-199.713	-199.986	13	7	1556.37	0	0	0	0	1	1	0.722821	1	FALSE	FALSE	FALSE
Feature_5363	0.313841	1	-236.345	-239.883	13	7	557.357	0	0	0	0	0.0317884	0.812666	0.156252	1	FALSE	FALSE	FALSE
Feature_5369	0.897981	1	-284.836	-285.948	13	7	1524.91	0	0	0	0	0.804064	1	0.924098	1	FALSE	FALSE	FALSE
Feature_5376	0.246359	1	-197.503	-201.447	13	7	1596.82	0	0	0	0	0.348054	1	0.283812	1	FALSE	FALSE	FALSE
Feature_5389	0.103956	1	-281.976	-287.242	13	7	1383.04	0	0	0	0	0.63275	1	0.938373	1	FALSE	FALSE	FALSE
Feature_5393	0.326027	1	-307.336	-310.808	13	7	1225.64	0	0	0	0	0.276037	1	0.462869	1	FALSE	FALSE	FALSE
Feature_5402	0.369284	1	-284.695	-287.946	13	7	1379.72	0	0	0	0	0.774424	1	0.946442	1	FALSE	FALSE	FALSE
Feature_5411	1	1	-246.357	-246.363	13	7	573.309	0	0	0	0	0.994885	1	0.190285	1	FALSE	FALSE	FALSE
Feature_5419	0.847576	1	-268.489	-269.83	13	7	1435.08	0	0	0	0	0.895442	1	0.999817	1	FALSE	FALSE	FALSE
Feature_5454	0.376129	1	-231.519	-234.737	13	7	552.599	0	0	0	0	0.993011	1	0.993307	1	FALSE	FALSE	FALSE
Feature_5507	0.999998	1	-167.409	-167.431	13	7	533.37	0	0	0	0	0.999738	1	0.739374	1	FALSE	FALSE	FALSE
Feature_5520	1	1	-251.042	-250.84	13	7	1994.13	0	0	0	0	0.894022	1	0.958068	1	FALSE	FALSE	FALSE
Feature_5523	0.982676	1	-304.109	-304.646	13	7	1971.2	0	0	0	0	0.991258	1	0.999992	1	FALSE	FALSE	FALSE
Feature_5535	0.988548	1	-256.979	-257.438	13	7	1791.26	0	0	0	0	0.96386	1	0.999433	1	FALSE	FALSE	FALSE
Feature_5538	0.982728	1	-214.271	-214.807	13	7	1906.71	0	0	0	0	0.848557	1	0.988025	1	FALSE	FALSE	FALSE
Feature_5539	0.515303	1	-254.412	-257.025	13	7	1855.69	0	0	0	0	0.235475	1	0.557393	1	FALSE	FALSE	FALSE
Feature_5540	0.805621	1	-253.427	-254.94	13	7	1958.01	0	0	0	0	0.984949	1	0.517425	1	FALSE	FALSE	FALSE
Feature_5551	0.94784	1	-297.23	-298.062	13	7	1340.39	0	0	0	0	0.991606	1	0.00452499	0.196998	FALSE	FALSE	FALSE
Feature_5582	0.929126	1	-237.689	-238.636	13	7	1893.7	0	0	0	0	0.746372	1	0.714863	1	FALSE	FALSE	FALSE
Feature_5599	0.999812	1	-191.375	-191.482	13	7	1788.09	0	0	0	0	0.971507	1	0.97657	1	FALSE	FALSE	FALSE
Feature_5611	0.958782	1	-302.18	-302.935	13	7	1227	0	0	0	0	0.898739	1	0.537204	1	FALSE	FALSE	FALSE
Feature_5626	0.330274	1	-204.928	-208.377	13	7	1505.95	0	0	0	0	0.245088	1	0.844419	1	FALSE	FALSE	FALSE
Feature_5638	0.215817	1	-287.374	-291.532	13	7	1417.09	0	0	0	0	0.0134431	0.424724	0.481276	1	FALSE	FALSE	FALSE
Feature_5659	0.984363	1	-196.028	-196.544	13	7	1915.83	0	0	0	0	0.765823	1	0.671284	1	FALSE	FALSE	FALSE
Feature_5669	0.9343	1	-278.605	-279.522	13	7	1386.7	0	0	0	0	0.795437	1	1	1	FALSE	FALSE	FALSE
Feature_5688	0.996576	1	-192.345	-192.639	13	7	1967.66	0	0	0	0	0.879249	1	0.964332	1	FALSE	FALSE	FALSE
Feature_5710	0.512001	1	-296.661	-299.287	13	7	1196.96	0	0	0	0	0.370405	1	0.792811	1	FALSE	FALSE	FALSE
Feature_5712	0.321055	1	-293.273	-296.772	13	7	1218.93	0	0	0	0	0.99647	1	0.00739677	0.302095	FALSE	FALSE	FALSE
Feature_5745	0.349255	1	-246.765	-250.116	13	7	574.416	0	0	0	0	0.123292	1	0.371967	1	FALSE	FALSE	FALSE
Feature_5780	0.999633	1	-198.952	-199.086	13	7	2462.44	0	0	0	0	0.966523	1	0.204824	1	FALSE	FALSE	FALSE
Feature_5781	0.359308	1	-222.089	-225.39	13	7	2182.83	0	0	0	0	0.92136	1	0.811987	1	FALSE	FALSE	FALSE
Feature_5783	0.920165	1	-214.878	-215.875	13	7	2072.92	0	0	0	0	0.198876	1	0.241197	1	FALSE	FALSE	FALSE
Feature_5785	0.785387	1	-304.791	-306.383	13	7	1270.74	0	0	0	0	0.662267	1	0.959961	1	FALSE	FALSE	FALSE
Feature_5811	1	1	-237.687	-237.455	13	7	1782.17	0	0	0	0	0.727803	1	0.930524	1	FALSE	FALSE	FALSE
Feature_5837	1	1	-225.9	-225.838	13	7	1640.75	0	0	0	0	0.999687	1	0.617995	1	FALSE	FALSE	FALSE
Feature_5862	0.998877	1	-191.138	-191.336	13	7	1618.52	0	0	0	0	0.900157	1	0.932085	1	FALSE	FALSE	FALSE
Feature_5896	0.903434	1	-220.788	-221.872	13	7	1817.99	0	0	0	0	0.992388	1	0.781564	1	FALSE	FALSE	FALSE
Feature_6006	0.912787	1	-213.473	-214.51	13	7	2416.67	0	0	0	0	0.970121	1	0.927352	1	FALSE	FALSE	FALSE
Feature_6007	0.704563	1	-229.557	-231.454	13	7	2302.46	0	0	0	0	0.942852	1	0.843206	1	FALSE	FALSE	FALSE
Feature_6008	0.96555	1	-217.424	-218.127	13	7	2196.9	0	0	0	0	0.967683	1	0.916613	1	FALSE	FALSE	FALSE
Feature_6010	0.846883	1	-209.519	-210.863	13	7	2260.3	0	0	0	0	0.146795	1	0.991047	1	FALSE	FALSE	FALSE
Feature_6016	0.858026	1	-250.043	-251.339	13	7	1779.45	0	0	0	0	0.777691	1	0.973283	1	FALSE	FALSE	FALSE
Feature_6022	0.826557	1	-236.564	-237.993	13	7	1934.61	0	0	0	0	0.995665	1	0.816025	1	FALSE	FALSE	FALSE
Feature_6031	0.823537	1	-228.842	-230.283	13	7	1896.25	0	0	0	0	0.992278	1	0.672824	1	FALSE	FALSE	FALSE
Feature_6034	0.999953	1	-195.599	-195.665	13	7	2009.44	0	0	0	0	0.844537	1	0.992227	1	FALSE	FALSE	FALSE
Feature_6041	0.195808	1	-297.731	-302.043	13	7	1164.77	0	0	0	0	0.0957138	1	0.398569	1	FALSE	FALSE	FALSE
Feature_6049	0.867539	1	-218.234	-219.488	13	7	1988.86	0	0	0	0	0.975954	1	0.797274	1	FALSE	FALSE	FALSE
Feature_6058	0.664968	1	-243.507	-245.551	13	7	1996.84	0	0	0	0	0.394976	1	0.708686	1	FALSE	FALSE	FALSE
Feature_6082	0.371989	1	-227.619	-230.857	13	7	1729.95	0	0	0	0	0.00981797	0.335156	0.745611	1	FALSE	FALSE	FALSE
Feature_6084	0.86943	1	-245.762	-247.008	13	7	1763.43	0	0	0	0	0.230992	1	0.996891	1	FALSE	FALSE	FALSE
Feature_6090	0.998436	1	-273.713	-273.936	13	7	1878.95	0	0	0	0	0.666139	1	0.721649	1	FALSE	FALSE	FALSE
Feature_6098	0.814307	1	-225.38	-226.858	13	7	1684.99	0	0	0	0	0.990666	1	0.745111	1	FALSE	FALSE	FALSE
Feature_6140	0.903507	1	-207.724	-208.809	13	7	1512.87	0	0	0	0	0.760175	1	0.776349	1	FALSE	FALSE	FALSE
Feature_6148	0.793085	1	-233.192	-234.754	13	7	1693.9	0	0	0	0	0.998003	1	0.589524	1	FALSE	FALSE	FALSE
Feature_6243	0.819942	1	-212.175	-213.63	13	7	1838.26	0	0	0	0	0.935138	1	0.900559	1	FALSE	FALSE	FALSE
Feature_6245	0.995695	1	-215.694	-216.014	13	7	2057.54	0	0	0	0	0.85605	1	0.80817	1	FALSE	FALSE	FALSE
Feature_6246	0.98688	1	-224.506	-224.989	13	7	1969.71	0	0	0	0	0.974862	1	0.979379	1	FALSE	FALSE	FALSE
Feature_6262	0.539831	1	-206.404	-208.92	13	7	1701.32	0	0	0	0	0.603921	1	0.000828091	0.0413922	FALSE	FALSE	FALSE
Feature_6306	0.56578	1	-222.675	-225.09	13	7	2424.88	0	0	0	0	0.972407	1	0.908238	1	FALSE	FALSE	FALSE
Feature_6308	0.842309	1	-206.793	-208.156	13	7	2226.64	0	0	0	0	0.223387	1	0.995603	1	FALSE	FALSE	FALSE
Feature_6310	0.894475	1	-222.973	-224.102	13	7	1729.33	0	0	0	0	0.724419	1	0.999934	1	FALSE	FALSE	FALSE
Feature_6313	0.997759	1	-285.63	-285.883	13	7	1557.79	0	0	0	0	0.685532	1	0.809906	1	FALSE	FALSE	FALSE
Feature_6315	0.326205	1	-282.649	-286.12	13	7	1344.98	0	0	0	0	1	1	0.0456471	1	FALSE	FALSE	FALSE
Feature_6322	0.942277	1	-301.142	-302.01	13	7	1086.61	0	0	0	0	0.606259	1	0.879524	1	FALSE	FALSE	FALSE
Feature_6323	0.807872	1	-297.884	-299.388	13	7	1561.97	0	0	0	0	0.931198	1	0.327348	1	FALSE	FALSE	FALSE
Feature_6341	0.999137	1	-194.339	-194.52	13	7	1942.7	0	0	0	0	0.570132	1	0.998838	1	FALSE	FALSE	FALSE
Feature_6344	0.523318	1	-292.504	-295.085	13	7	1343.63	0	0	0	0	0.701902	1	0.976883	1	FALSE	FALSE	FALSE
Feature_6359	0.999998	1	-167.409	-167.431	13	7	533.37	0	0	0	0	0.999738	1	0.739374	1	FALSE	FALSE	FALSE
Feature_6366	0.990603	1	-213.959	-214.385	13	7	1663.59	0	0	0	0	0.997779	1	0.773037	1	FALSE	FALSE	FALSE
Feature_6399	0.997655	1	-215.909	-216.166	13	7	1997.88	0	0	0	0	0.403196	1	0.9994	1	FALSE	FALSE	FALSE
Feature_6455	0.991465	1	-290.709	-291.12	13	7	1239.35	0	0	0	0	0.474885	1	0.877126	1	FALSE	FALSE	FALSE
Feature_6485	0.932617	1	-252.614	-253.541	13	7	2283.04	0	0	0	0	0.598372	1	0.808697	1	FALSE	FALSE	FALSE
Feature_6487	0.993255	1	-201.144	-201.521	13	7	2180.92	0	0	0	0	0.798407	1	0.884981	1	FALSE	FALSE	FALSE
Feature_6489	0.868674	1	-258.626	-259.875	13	7	2062.41	0	0	0	0	0.677375	1	0.975825	1	FALSE	FALSE	FALSE
Feature_6491	0.97344	1	-203.236	-203.87	13	7	2091.55	0	0	0	0	0.614543	1	0.827533	1	FALSE	FALSE	FALSE
Feature_6492	0.999006	1	-196.31	-196.501	13	7	2079.75	0	0	0	0	0.915248	1	0.999687	1	FALSE	FALSE	FALSE
Feature_6496	0.960567	1	-241.082	-241.824	13	7	1974.29	0	0	0	0	0.855091	1	0.993293	1	FALSE	FALSE	FALSE
Feature_6501	0.859582	1	-234.863	-236.153	13	7	1951.2	0	0	0	0	0.98985	1	0.821168	1	FALSE	FALSE	FALSE
Feature_6509	0.894757	1	-290.095	-291.223	13	7	1937.25	0	0	0	0	0.743118	1	0.997919	1	FALSE	FALSE	FALSE
Feature_6516	0.161769	1	-232.354	-236.962	13	7	1917.94	0	0	0	0	0.377204	1	0.943788	1	FALSE	FALSE	FALSE
Feature_6552	0.998366	1	-226.822	-227.049	13	7	1794.92	0	0	0	0	0.798519	1	0.992777	1	FALSE	FALSE	FALSE
Feature_6563	0.228756	1	-208.327	-212.391	13	7	1610.92	0	0	0	0	0.0482947	1	0.620291	1	FALSE	FALSE	FALSE
Feature_6572	0.974439	1	-239.7	-240.324	13	7	1729.52	0	0	0	0	0.62975	1	0.997943	1	FALSE	FALSE	FALSE
Feature_6629	0.84724	1	-233.896	-235.238	13	7	2115.66	0	0	0	0	0.599064	1	0.972705	1	FALSE	FALSE	FALSE
Feature_6637	0.999998	1	-193.09	-193.115	13	7	1991.15	0	0	0	0	0.921865	1	0.989143	1	FALSE	FALSE	FALSE
Feature_6640	0.498104	1	-219.78	-222.461	13	7	1560.48	0	0	0	0	0.80861	1	0.941439	1	FALSE	FALSE	FALSE
Feature_6720	0.982352	1	-308.553	-309.094	13	7	1455.03	0	0	0	0	0.464973	1	0.998518	1	FALSE	FALSE	FALSE
Feature_6765	0.999945	1	-255.306	-255.376	13	7	665.872	0	0	0	0	0.999919	1	1.79727e-07	2.37515e-05	FALSE	TRUE	FALSE
Feature_6801	0.988253	1	-252.976	-253.439	13	7	2283.41	0	0	0	0	0.293769	1	0.970307	1	FALSE	FALSE	FALSE
Feature_6802	0.997554	1	-244.621	-244.883	13	7	2158.56	0	0	0	0	0.882223	1	0.977092	1	FALSE	FALSE	FALSE
Feature_6805	0.999994	1	-194.515	-194.548	13	7	2113.48	0	0	0	0	0.854139	1	0.99596	1	FALSE	FALSE	FALSE
Feature_6823	0.319474	1	-215.739	-219.247	13	7	2103.39	0	0	0	0	0.342293	1	0.907559	1	FALSE	FALSE	FALSE
Feature_6834	0.999677	1	-222.89	-223.018	13	7	1918.85	0	0	0	0	0.864537	1	0.999934	1	FALSE	FALSE	FALSE
Feature_6836	0.994585	1	-208.551	-208.898	13	7	1857.75	0	0	0	0	0.848611	1	0.997438	1	FALSE	FALSE	FALSE
Feature_6838	0.781	1	-236.043	-237.652	13	7	1933.03	0	0	0	0	0.526611	1	0.668607	1	FALSE	FALSE	FALSE
Feature_6840	0.981568	1	-226.43	-226.98	13	7	1912.08	0	0	0	0	0.842297	1	0.717	1	FALSE	FALSE	FALSE
Feature_6842	0.993124	1	-229.471	-229.85	13	7	1950.14	0	0	0	0	0.998406	1	0.84116	1	FALSE	FALSE	FALSE
Feature_6872	0.879437	1	-226.896	-228.096	13	7	1608.3	0	0	0	0	0.363003	1	0.831432	1	FALSE	FALSE	FALSE
Feature_6889	0.987983	1	-242.022	-242.489	13	7	1607.34	0	0	0	0	0.954199	1	0.926091	1	FALSE	FALSE	FALSE
Feature_6956	0.882217	1	-287.918	-289.106	13	7	1318.53	0	0	0	0	0.720489	1	0.997472	1	FALSE	FALSE	FALSE
Feature_6963	0.903892	1	-277.001	-278.084	13	7	1363.82	0	0	0	0	0.565072	1	1	1	FALSE	FALSE	FALSE
Feature_6990	1	1	-225.183	-224.919	13	7	1644.16	0	0	0	0	0.999818	1	0.661867	1	FALSE	FALSE	FALSE
Feature_7040	0.87244	1	-244.608	-245.84	13	7	2056.63	0	0	0	0	0.436641	1	0.99572	1	FALSE	FALSE	FALSE
Feature_7056	0.999746	1	-193.205	-193.324	13	7	1839.25	0	0	0	0	0.936774	1	0.987694	1	FALSE	FALSE	FALSE
Feature_7108	0.390422	1	-231.945	-235.095	13	7	553.607	0	0	0	0	0.0143921	0.440044	0.567073	1	FALSE	FALSE	FALSE
Feature_7147	0.895438	1	-251.696	-252.821	13	7	1779.09	0	0	0	0	0.607008	1	0.983084	1	FALSE	FALSE	FALSE
Feature_7152	1	1	-254.343	-254.274	13	7	1863.89	0	0	0	0	0.999617	1	0.948873	1	FALSE	FALSE	FALSE
Feature_7154	0.90798	1	-199.738	-200.8	13	7	1833.46	0	0	0	0	0.391843	1	0.985733	1	FALSE	FALSE	FALSE
Feature_7171	0.992995	1	-244.425	-244.808	13	7	1959.38	0	0	0	0	1	1	0.805277	1	FALSE	FALSE	FALSE
Feature_7246	0.995665	1	-202.435	-202.756	13	7	1967.88	0	0	0	0	0.860464	1	0.952113	1	FALSE	FALSE	FALSE
Feature_7247	0.419137	1	-257.583	-260.601	13	7	1946.65	0	0	0	0	0.447034	1	0.942594	1	FALSE	FALSE	FALSE
Feature_7308	0.987703	1	-215.904	-216.376	13	7	2235.27	0	0	0	0	0.661495	1	0.999996	1	FALSE	FALSE	FALSE
Feature_7346	0.999983	1	-190.937	-190.984	13	7	1718.75	0	0	0	0	0.982479	1	0.936763	1	FALSE	FALSE	FALSE
Feature_7389	0.539188	1	-262.85	-265.368	13	7	627.487	0	0	0	0	0.811281	1	0.699595	1	FALSE	FALSE	FALSE
Feature_7400	1	1	-195.529	-195.444	13	7	2353.67	0	0	0	0	0.980647	1	0.999998	1	FALSE	FALSE	FALSE
Feature_7404	0.935854	1	-222.07	-222.978	13	7	1934.55	0	0	0	0	0.95797	1	0.832717	1	FALSE	FALSE	FALSE
Feature_7434	0.608366	1	-208.303	-210.556	13	7	1837.32	0	0	0	0	0.961419	1	0.7718	1	FALSE	FALSE	FALSE
Feature_7437	0.971188	1	-249.101	-249.755	13	7	1583.79	0	0	0	0	0.911369	1	1	1	FALSE	FALSE	FALSE
Feature_7493	0.285348	1	-240.248	-243.948	13	7	1635.04	0	0	0	0	0.407642	1	0.820759	1	FALSE	FALSE	FALSE
Feature_7528	0.993925	1	-196.523	-196.886	13	7	1887.37	0	0	0	0	0.910798	1	0.866324	1	FALSE	FALSE	FALSE
Feature_7618	0.146045	1	-229.063	-233.826	13	7	1685.26	0	0	0	0	0.3977	1	0.820779	1	FALSE	FALSE	FALSE
Feature_7706	0.187869	1	-213.311	-217.688	13	7	2076.66	0	0	0	0	0.298993	1	0.83249	1	FALSE	FALSE	FALSE
Feature_7738	1	1	-194.57	-194.584	13	7	2156.47	0	0	0	0	0.990577	1	0.999772	1	FALSE	FALSE	FALSE
Feature_7740	0.986952	1	-232.561	-233.043	13	7	2155.55	0	0	0	0	0.542576	1	0.924514	1	FALSE	FALSE	FALSE
Feature_7750	0.845676	1	-212.789	-214.138	13	7	1712.21	0	0	0	0	0.973209	1	0.999987	1	FALSE	FALSE	FALSE
Feature_7772	0.0979132	1	-250.671	-256.024	13	7	1730.5	0	0	0	0	0.268181	1	0.112905	1	FALSE	FALSE	FALSE
Feature_7788	1	1	-272.984	-272.763	13	7	1554.22	0	0	0	0	0.817989	1	0.902982	1	FALSE	FALSE	FALSE
Feature_7822	0.9563	1	-245.405	-246.179	13	7	1895.17	0	0	0	0	0.669129	1	0.989978	1	FALSE	FALSE	FALSE
Feature_7831	0.982276	1	-226.344	-226.885	13	7	1592.21	0	0	0	0	0.906326	1	0.951985	1	FALSE	FALSE	FALSE
Feature_7867	0.984856	1	-211.348	-211.858	13	7	1986.65	0	0	0	0	0.476669	1	0.918688	1	FALSE	FALSE	FALSE
Feature_7878	0.958826	1	-225.408	-226.163	13	7	1763.26	0	0	0	0	0.616936	1	0.903228	1	FALSE	FALSE	FALSE
Feature_7884	0.34769	1	-291.808	-295.167	13	7	1069.1	0	0	0	0	0.0218401	0.609522	0.968974	1	FALSE	FALSE	FALSE
Feature_7923	0.970484	1	-199.32	-199.98	13	7	2376.41	0	0	0	0	0.899942	1	0.773461	1	FALSE	FALSE	FALSE
Feature_7969	0.875868	1	-196.436	-197.653	13	7	1719.87	0	0	0	0	0.327572	1	0.598524	1	FALSE	FALSE	FALSE
Feature_7996	0.221204	1	-231.96	-236.079	13	7	1634.08	0	0	0	0	0.314866	1	0.87343	1	FALSE	FALSE	FALSE
Feature_8057	0.825624	1	-228.429	-229.861	13	7	2652.05	0	0	0	0	0.902465	1	0.560854	1	FALSE	FALSE	FALSE
Feature_8058	0.961068	1	-254.965	-255.704	13	7	2318.64	0	0	0	0	0.943801	1	0.969197	1	FALSE	FALSE	FALSE
Feature_8061	0.998046	1	-269.249	-269.491	13	7	2018.93	0	0	0	0	0.880764	1	0.99967	1	FALSE	FALSE	FALSE
Feature_8106	0.937312	1	-247.963	-248.862	13	7	1751.91	0	0	0	0	0.746641	1	0.827705	1	FALSE	FALSE	FALSE
Feature_8113	0.993418	1	-232.068	-232.442	13	7	1775.42	0	0	0	0	0.654146	1	0.886304	1	FALSE	FALSE	FALSE
Feature_8129	0.999967	1	-190.843	-190.902	13	7	1719.17	0	0	0	0	0.982467	1	0.936695	1	FALSE	FALSE	FALSE
Feature_8164	0.986786	1	-232.71	-233.194	13	7	2007.47	0	0	0	0	0.496686	1	0.984742	1	FALSE	FALSE	FALSE
Feature_8166	0.863422	1	-207.339	-208.612	13	7	1868.72	0	0	0	0	0.897691	1	0.188517	1	FALSE	FALSE	FALSE
Feature_8212	0.935053	1	-214.971	-215.884	13	7	1997.81	0	0	0	0	0.999467	1	0.581893	1	FALSE	FALSE	FALSE
Feature_8218	0.727319	1	-212.319	-214.132	13	7	1835.61	0	0	0	0	0.619309	1	0.469841	1	FALSE	FALSE	FALSE
Feature_8321	0.9996	1	-200.131	-200.269	13	7	2453.49	0	0	0	0	0.918756	1	0.979186	1	FALSE	FALSE	FALSE
Feature_8364	0.748139	1	-265.371	-267.105	13	7	1813.71	0	0	0	0	0.737077	1	0.977145	1	FALSE	FALSE	FALSE
Feature_8413	0.998908	1	-205.233	-205.429	13	7	2511.61	0	0	0	0	0.571425	1	0.998797	1	FALSE	FALSE	FALSE
Feature_8664	0.254947	1	-289.032	-292.92	13	7	1344.07	0	0	0	0	0.699532	1	0.971641	1	FALSE	FALSE	FALSE
Feature_8695	0.438134	1	-206.78	-209.714	13	7	2241.29	0	0	0	0	0.145182	1	0.936234	1	FALSE	FALSE	FALSE
Feature_8711	0.244462	1	-242.432	-246.389	13	7	1849.6	0	0	0	0	0.0445191	1	0.193506	1	FALSE	FALSE	FALSE
Feature_8713	0.27557	1	-260.004	-263.764	13	7	1891.74	0	0	0	0	0.352845	1	0.998611	1	FALSE	FALSE	FALSE
Feature_8718	0.990679	1	-230.572	-230.996	13	7	1905.14	0	0	0	0	0.502991	1	0.98175	1	FALSE	FALSE	FALSE
Feature_8732	0.999987	1	-195.474	-195.517	13	7	1871.34	0	0	0	0	0.974316	1	0.967794	1	FALSE	FALSE	FALSE
Feature_8738	0.189528	1	-215.873	-220.236	13	7	1831.15	0	0	0	0	0.230879	1	0.997465	1	FALSE	FALSE	FALSE
Feature_8823	0.966166	1	-219.07	-219.767	13	7	2143.21	0	0	0	0	0.96247	1	0.716017	1	FALSE	FALSE	FALSE
Feature_8824	0.998253	1	-204.765	-204.997	13	7	2136.7	0	0	0	0	0.697584	1	0.611106	1	FALSE	FALSE	FALSE
Feature_8827	0.734821	1	-214.938	-216.722	13	7	2009.16	0	0	0	0	0.765619	1	0.991357	1	FALSE	FALSE	FALSE
Feature_8890	0.119557	1	-209.708	-214.77	13	7	1894.95	0	0	0	0	0.266669	1	0.731107	1	FALSE	FALSE	FALSE
Feature_8897	0.983199	1	-223.69	-224.221	13	7	1866.54	0	0	0	0	0.97024	1	0.952702	1	FALSE	FALSE	FALSE
Feature_8898	0.946873	1	-284.066	-284.905	13	7	1851.55	0	0	0	0	0.332802	1	0.989364	1	FALSE	FALSE	FALSE
Feature_8906	0.353213	1	-229.078	-232.409	13	7	1855.88	0	0	0	0	0.462824	1	0.994149	1	FALSE	FALSE	FALSE
Feature_8929	0.998565	1	-212.235	-212.451	13	7	1715.38	0	0	0	0	0.943244	1	0.703226	1	FALSE	FALSE	FALSE
Feature_9037	0.469867	1	-274.419	-277.217	13	7	1375.2	0	0	0	0	0.935749	1	0.999972	1	FALSE	FALSE	FALSE
Feature_9051	0.98794	1	-201.385	-201.853	13	7	2174.01	0	0	0	0	0.540809	1	0.997998	1	FALSE	FALSE	FALSE
Feature_9077	0.999912	1	-213.313	-213.396	13	7	1821.67	0	0	0	0	0.810941	1	0.934729	1	FALSE	FALSE	FALSE
Feature_9144	0.998819	1	-199.685	-199.887	13	7	2487.06	0	0	0	0	0.867482	1	0.687688	1	FALSE	FALSE	FALSE
Feature_9145	0.959748	1	-235.853	-236.601	13	7	2172.31	0	0	0	0	0.917832	1	1	1	FALSE	FALSE	FALSE
Feature_9152	0.992241	1	-206.596	-206.993	13	7	2020.2	0	0	0	0	0.823755	1	0.691784	1	FALSE	FALSE	FALSE
Feature_9157	0.976504	1	-244.537	-245.141	13	7	1903.06	0	0	0	0	0.79582	1	0.735803	1	FALSE	FALSE	FALSE
Feature_9233	0.999647	1	-230.352	-230.485	13	7	2064.3	0	0	0	0	0.852011	1	0.984984	1	FALSE	FALSE	FALSE
Feature_9238	0.824918	1	-217.339	-218.774	13	7	2018.82	0	0	0	0	0.315042	1	0.94586	1	FALSE	FALSE	FALSE
Feature_9245	0.992833	1	-300.248	-300.634	13	7	1597.12	0	0	0	0	0.797063	1	0.997791	1	FALSE	FALSE	FALSE
Feature_9272	0.960118	1	-284.202	-284.947	13	7	1840.49	0	0	0	0	0.36168	1	0.978064	1	FALSE	FALSE	FALSE
Feature_9303	0.236671	1	-201.086	-205.096	13	7	1723.78	0	0	0	0	0.190695	1	0.999971	1	FALSE	FALSE	FALSE
Feature_9304	0.99987	1	-191.341	-191.436	13	7	1724.38	0	0	0	0	0.975454	1	0.944905	1	FALSE	FALSE	FALSE
Feature_9319	0.999931	1	-209.165	-209.241	13	7	1621.65	0	0	0	0	0.997749	1	0.606482	1	FALSE	FALSE	FALSE
Feature_9327	0.999308	1	-304.521	-304.689	13	7	1277.26	0	0	0	0	0.885057	1	0.814113	1	FALSE	FALSE	FALSE
Feature_9439	1	1	-199.713	-199.538	13	7	1887.56	0	0	0	0	0.804908	1	0.744408	1	FALSE	FALSE	FALSE
Feature_9474	0.978626	1	-202.426	-203.008	13	7	2309.22	0	0	0	0	0.870368	1	0.655233	1	FALSE	FALSE	FALSE
Feature_9475	0.808698	1	-241.504	-243.004	13	7	1796.09	0	0	0	0	0.496397	1	0.345242	1	FALSE	FALSE	FALSE
Feature_9488	0.826285	1	-225.621	-227.051	13	7	1585.46	0	0	0	0	0.534376	1	0.955377	1	FALSE	FALSE	FALSE
Feature_9599	0.454907	1	-290.958	-293.82	13	7	1479.32	0	0	0	0	1	1	0.0111184	0.427996	FALSE	FALSE	FALSE
Feature_9601	0.989572	1	-200.942	-201.385	13	7	2039.17	0	0	0	0	0.858678	1	0.627778	1	FALSE	FALSE	FALSE
Feature_9646	0.993793	1	-230.961	-231.327	13	7	1788.22	0	0	0	0	0.906334	1	0.955634	1	FALSE	FALSE	FALSE
Feature_9652	0.204789	1	-287.121	-291.363	13	7	1482.69	0	0	0	0	0.624038	1	0.980207	1	FALSE	FALSE	FALSE
Feature_9658	0.999827	1	-209.556	-209.66	13	7	1657.86	0	0	0	0	0.984889	1	0.752211	1	FALSE	FALSE	FALSE
Feature_9747	0.987137	1	-201.194	-201.673	13	7	2304.61	0	0	0	0	0.858484	1	0.476443	1	FALSE	FALSE	FALSE
Feature_9749	0.910453	1	-214.606	-215.655	13	7	2207.53	0	0	0	0	0.510936	1	0.933614	1	FALSE	FALSE	FALSE
Feature_9764	0.979813	1	-198.57	-199.139	13	7	1863.77	0	0	0	0	0.831475	1	0.964948	1	FALSE	FALSE	FALSE
Feature_9820	0.150478	1	-271.206	-275.925	13	7	1530.03	0	0	0	0	0.542991	1	0.997458	1	FALSE	FALSE	FALSE
Feature_9937	0.925968	1	-252.939	-253.905	13	7	1785.02	0	0	0	0	0.677644	1	0.938393	1	FALSE	FALSE	FALSE
Feature_10086	0.999964	1	-215.913	-215.974	13	7	2248.39	0	0	0	0	0.85107	1	0.971596	1	FALSE	FALSE	FALSE
Feature_10133	0.982792	1	-249.63	-250.166	13	7	1957.33	0	0	0	0	0.688056	1	0.970769	1	FALSE	FALSE	FALSE
Feature_10159	0.829381	1	-246.001	-247.418	13	7	1711.34	0	0	0	0	0.879534	1	0.999936	1	FALSE	FALSE	FALSE
Feature_10220	0.198668	1	-211.36	-215.65	13	7	1930	0	0	0	0	0.704496	1	0.59309	1	FALSE	FALSE	FALSE
Feature_10228	0.948167	1	-199.515	-200.345	13	7	1859.85	0	0	0	0	0.757601	1	0.989761	1	FALSE	FALSE	FALSE
Feature_10235	0.197207	1	-234.578	-238.879	13	7	1744.87	0	0	0	0	0.137927	1	0.925524	1	FALSE	FALSE	FALSE
Feature_10325	0.826136	1	-232.354	-233.784	13	7	2353.07	0	0	0	0	0.987001	1	0.877756	1	FALSE	FALSE	FALSE
Feature_10338	0.956966	1	-246.912	-247.681	13	7	1619.06	0	0	0	0	0.910867	1	0.995904	1	FALSE	FALSE	FALSE
Feature_10350	0.994158	1	-234.187	-234.544	13	7	1986.04	0	0	0	0	0.670285	1	0.992092	1	FALSE	FALSE	FALSE
Feature_10353	0.88286	1	-214.984	-216.168	13	7	1809.45	0	0	0	0	0.942837	1	0.497892	1	FALSE	FALSE	FALSE
Feature_10386	0.796036	1	-224.759	-226.31	13	7	1583.97	0	0	0	0	0.989122	1	0.803113	1	FALSE	FALSE	FALSE
Feature_10435	0.95966	1	-234.891	-235.64	13	7	1629.22	0	0	0	0	1	1	0.795214	1	FALSE	FALSE	FALSE
Feature_10451	0.997251	1	-294.44	-294.713	13	7	1438.39	0	0	0	0	0.858577	1	0.388544	1	FALSE	FALSE	FALSE
Feature_10558	0.973294	1	-253.279	-253.914	13	7	2321.37	0	0	0	0	0.963803	1	0.999203	1	FALSE	FALSE	FALSE
Feature_10591	0.909107	1	-283.357	-284.413	13	7	1525.62	0	0	0	0	0.543891	1	0.910383	1	FALSE	FALSE	FALSE
Feature_10831	0.996146	1	-223.551	-223.858	13	7	2003.35	0	0	0	0	0.888753	1	0.967911	1	FALSE	FALSE	FALSE
Feature_10909	1	1	-230.292	-230.054	13	7	2221.6	0	0	0	0	0.676698	1	0.812854	1	FALSE	FALSE	FALSE
Feature_10937	0.868927	1	-193.143	-194.391	13	7	1665.02	0	0	0	0	0.325949	1	0.91531	1	FALSE	FALSE	FALSE
Feature_11015	0.181326	1	-292.424	-296.857	13	7	1464.53	0	0	0	0	0.822093	1	0.998854	1	FALSE	FALSE	FALSE
Feature_11018	0.327924	1	-203.024	-206.486	13	7	1805.99	0	0	0	0	0.0878165	1	0.767345	1	FALSE	FALSE	FALSE
Feature_11347	0.848656	1	-221.074	-222.41	13	7	2387.36	0	0	0	0	0.90449	1	0.999577	1	FALSE	FALSE	FALSE
Feature_11434	0.830062	1	-201.637	-203.051	13	7	1925.34	0	0	0	0	0.700963	1	0.838695	1	FALSE	FALSE	FALSE
Feature_11489	0.965435	1	-223.346	-224.05	13	7	2082.41	0	0	0	0	0.780431	1	0.958307	1	FALSE	FALSE	FALSE
Feature_11635	0.999979	1	-195.15	-195.2	13	7	2377.94	0	0	0	0	0.884476	1	0.999695	1	FALSE	FALSE	FALSE
Feature_11834	0.558018	1	-299.224	-301.669	13	7	1110.31	0	0	0	0	0.947118	1	0.944403	1	FALSE	FALSE	FALSE
Feature_11845	0.99996	1	-200.96	-201.024	13	7	3049.27	0	0	0	0	1	1	0.788365	1	FALSE	FALSE	FALSE
Feature_11846	1	1	-199.935	-199.933	13	7	2993.02	0	0	0	0	0.974933	1	0.868875	1	FALSE	FALSE	FALSE
Feature_11847	1	1	-199.4	-199.389	13	7	2945.26	0	0	0	0	0.983125	1	0.887267	1	FALSE	FALSE	FALSE
Feature_11848	1	1	-199.135	-199.148	13	7	2856.31	0	0	0	0	0.895559	1	0.897291	1	FALSE	FALSE	FALSE
Feature_11849	1	1	-198.428	-198.335	13	7	2818.46	0	0	0	0	1	1	0.896506	1	FALSE	FALSE	FALSE
Feature_11850	0.999995	1	-199.636	-199.667	13	7	2807.74	0	0	0	0	0.999646	1	0.986629	1	FALSE	FALSE	FALSE
Feature_11851	1	1	-197.631	-197.626	13	7	2629.81	0	0	0	0	0.845788	1	0.920683	1	FALSE	FALSE	FALSE
Feature_11852	0.999412	1	-198.979	-199.138	13	7	2746.58	0	0	0	0	0.999997	1	0.893396	1	FALSE	FALSE	FALSE
Feature_11853	0.963145	1	-204.778	-205.5	13	7	2580.28	0	0	0	0	0.972027	1	1	1	FALSE	FALSE	FALSE
Feature_11854	1	1	-197.769	-197.784	13	7	2661.02	0	0	0	0	0.979581	1	0.968572	1	FALSE	FALSE	FALSE
Feature_11855	0.999996	1	-196.883	-196.912	13	7	2590.58	0	0	0	0	0.832131	1	0.987411	1	FALSE	FALSE	FALSE
Feature_11856	0.490049	1	-204.594	-207.309	13	7	2385.03	0	0	0	0	0.896215	1	0.870794	1	FALSE	FALSE	FALSE
Feature_11857	0.997942	1	-266.003	-266.248	13	7	2383.76	0	0	0	0	0.948153	1	0.891379	1	FALSE	FALSE	FALSE
Feature_11858	0.99734	1	-203.763	-204.032	13	7	2986.9	0	0	0	0	0.999674	1	0.903954	1	FALSE	FALSE	FALSE
Feature_11859	0.996108	1	-197.039	-197.347	13	7	2551.45	0	0	0	0	0.80631	1	0.998287	1	FALSE	FALSE	FALSE
Feature_11860	0.97936	1	-203.841	-204.415	13	7	2541.52	0	0	0	0	0.987226	1	0.998614	1	FALSE	FALSE	FALSE
Feature_11861	0.952019	1	-207.988	-208.791	13	7	2686.06	0	0	0	0	0.516572	1	0.222587	1	FALSE	FALSE	FALSE
Feature_11862	0.996629	1	-197.198	-197.491	13	7	2565.84	0	0	0	0	0.729606	1	0.967248	1	FALSE	FALSE	FALSE
Feature_11863	0.876211	1	-207.95	-209.165	13	7	2530.25	0	0	0	0	0.460326	1	0.716605	1	FALSE	FALSE	FALSE
Feature_11865	0.999915	1	-196.394	-196.476	13	7	2515.58	0	0	0	0	0.759434	1	0.980743	1	FALSE	FALSE	FALSE
Feature_11866	0.891906	1	-200.909	-202.05	13	7	2455.87	0	0	0	0	0.435078	1	0.489974	1	FALSE	FALSE	FALSE
Feature_11867	1	1	-196.644	-196.626	13	7	2554.7	0	0	0	0	0.976879	1	0.958743	1	FALSE	FALSE	FALSE
Feature_11868	0.926172	1	-203.262	-204.226	13	7	2554.08	0	0	0	0	0.691464	1	0.983719	1	FALSE	FALSE	FALSE
Feature_11869	0.994406	1	-202.693	-203.045	13	7	2672.57	0	0	0	0	0.818833	1	0.588474	1	FALSE	FALSE	FALSE
Feature_11870	0.991736	1	-287.697	-288.103	13	7	2222.2	0	0	0	0	0.820606	1	0.90831	1	FALSE	FALSE	FALSE
Feature_11871	0.929263	1	-219.982	-220.929	13	7	2354.23	0	0	0	0	0.697989	1	0.251831	1	FALSE	FALSE	FALSE
Feature_11872	0.999408	1	-267	-267.159	13	7	2296.48	0	0	0	0	0.949416	1	0.840042	1	FALSE	FALSE	FALSE
Feature_11873	0.919747	1	-208.481	-209.48	13	7	2499.9	0	0	0	0	0.290425	1	0.237107	1	FALSE	FALSE	FALSE
Feature_11874	0.999138	1	-198.449	-198.63	13	7	2648.16	0	0	0	0	0.999632	1	0.991534	1	FALSE	FALSE	FALSE
Feature_11875	1	1	-196.36	-196.36	13	7	2507.26	0	0	0	0	0.914584	1	0.974333	1	FALSE	FALSE	FALSE
Feature_11876	0.999723	1	-196.564	-196.686	13	7	2504.39	0	0	0	0	0.902503	1	0.999534	1	FALSE	FALSE	FALSE
Feature_11877	0.997917	1	-202.855	-203.102	13	7	2870.09	0	0	0	0	0.994445	1	0.953485	1	FALSE	FALSE	FALSE
Feature_11878	0.998416	1	-201.995	-202.219	13	7	2361.34	0	0	0	0	0.967999	1	0.958423	1	FALSE	FALSE	FALSE
Feature_11880	0.999928	1	-199.699	-199.776	13	7	2507.42	0	0	0	0	0.857219	1	0.941782	1	FALSE	FALSE	FALSE
Feature_11881	0.99984	1	-198.066	-198.167	13	7	2476.24	0	0	0	0	0.908293	1	0.999999	1	FALSE	FALSE	FALSE
Feature_11882	0.960586	1	-251.141	-251.883	13	7	2391.08	0	0	0	0	0.353744	1	0.877612	1	FALSE	FALSE	FALSE
Feature_11883	0.999959	1	-196.794	-196.857	13	7	2394.84	0	0	0	0	0.923095	1	0.987651	1	FALSE	FALSE	FALSE
Feature_11885	0.998531	1	-205.279	-205.497	13	7	2543.85	0	0	0	0	0.827715	1	0.881596	1	FALSE	FALSE	FALSE
Feature_11886	0.997195	1	-197.346	-197.62	13	7	2514.72	0	0	0	0	0.935446	1	0.998359	1	FALSE	FALSE	FALSE
Feature_11887	0.868442	1	-217.193	-218.443	13	7	2574.55	0	0	0	0	0.654321	1	0.278945	1	FALSE	FALSE	FALSE
Feature_11888	1	1	-196.739	-196.7	13	7	2368.27	0	0	0	0	0.818265	1	0.999565	1	FALSE	FALSE	FALSE
Feature_11889	0.930118	1	-288.57	-289.511	13	7	2131.59	0	0	0	0	0.831899	1	0.900757	1	FALSE	FALSE	FALSE
Feature_11890	0.99653	1	-196.531	-196.827	13	7	2342.82	0	0	0	0	0.801991	1	0.944531	1	FALSE	FALSE	FALSE
Feature_11891	0.784088	1	-229.007	-230.604	13	7	2387.61	0	0	0	0	0.0885793	1	0.972844	1	FALSE	FALSE	FALSE
Feature_11892	0.999789	1	-202.222	-202.334	13	7	2315.25	0	0	0	0	0.854123	1	0.979831	1	FALSE	FALSE	FALSE
Feature_11893	0.999979	1	-195.796	-195.846	13	7	2371.15	0	0	0	0	0.96831	1	0.979633	1	FALSE	FALSE	FALSE
Feature_11894	0.997121	1	-197.432	-197.709	13	7	2486.52	0	0	0	0	0.999977	1	0.975941	1	FALSE	FALSE	FALSE
Feature_11895	0.948189	1	-200.261	-201.091	13	7	2183.03	0	0	0	0	0.380568	1	0.850649	1	FALSE	FALSE	FALSE
Feature_11896	0.999999	1	-195.69	-195.705	13	7	2415.61	0	0	0	0	0.897397	1	0.999988	1	FALSE	FALSE	FALSE
Feature_11897	0.999966	1	-196.35	-196.41	13	7	2313.25	0	0	0	0	0.803958	1	1	1	FALSE	FALSE	FALSE
Feature_11898	0.99939	1	-198.189	-198.35	13	7	2574.45	0	0	0	0	0.962922	1	0.998814	1	FALSE	FALSE	FALSE
Feature_11899	0.998863	1	-195.9	-196.099	13	7	2447.64	0	0	0	0	0.53966	1	0.941904	1	FALSE	FALSE	FALSE
Feature_11900	0.999659	1	-203.711	-203.842	13	7	2240.86	0	0	0	0	0.81312	1	0.999998	1	FALSE	FALSE	FALSE
Feature_11901	0.999445	1	-266.989	-267.144	13	7	2152.59	0	0	0	0	0.951022	1	0.888148	1	FALSE	FALSE	FALSE
Feature_11902	1	1	-195.72	-195.715	13	7	2430.3	0	0	0	0	0.953034	1	0.999984	1	FALSE	FALSE	FALSE
Feature_11903	0.999864	1	-264.623	-264.718	13	7	2148.93	0	0	0	0	0.971108	1	0.857385	1	FALSE	FALSE	FALSE
Feature_11904	0.998294	1	-204.414	-204.644	13	7	2249.11	0	0	0	0	0.700747	1	0.90707	1	FALSE	FALSE	FALSE
Feature_11906	0.705534	1	-221.492	-223.385	13	7	2230.97	0	0	0	0	0.776856	1	0.978511	1	FALSE	FALSE	FALSE
Feature_11907	0.999974	1	-195.048	-195.103	13	7	2333.89	0	0	0	0	0.929444	1	0.992573	1	FALSE	FALSE	FALSE
Feature_11908	0.971673	1	-200.477	-201.127	13	7	2421.34	0	0	0	0	0.829955	1	0.845285	1	FALSE	FALSE	FALSE
Feature_11909	0.129117	1	-210.595	-215.542	13	7	2103.17	0	0	0	0	0.134911	1	0.209359	1	FALSE	FALSE	FALSE
Feature_11910	0.999998	1	-195.773	-195.797	13	7	2400.48	0	0	0	0	0.892619	1	0.999958	1	FALSE	FALSE	FALSE
Feature_11911	0.999545	1	-198.805	-198.95	13	7	2314.97	0	0	0	0	0.72688	1	0.9998	1	FALSE	FALSE	FALSE
Feature_11912	0.999979	1	-198.075	-198.126	13	7	2383.39	0	0	0	0	0.898453	1	0.999999	1	FALSE	FALSE	FALSE
Feature_11913	0.878631	1	-223.783	-224.986	13	7	2640.5	0	0	0	0	0.339253	1	0.988382	1	FALSE	FALSE	FALSE
Feature_11914	0.999973	1	-195.402	-195.457	13	7	2337.96	0	0	0	0	0.978279	1	0.987338	1	FALSE	FALSE	FALSE
Feature_11915	0.999253	1	-197.869	-198.041	13	7	2311.06	0	0	0	0	0.903826	1	0.984545	1	FALSE	FALSE	FALSE
Feature_11916	0.99293	1	-196.811	-197.194	13	7	2325.19	0	0	0	0	0.999584	1	0.99977	1	FALSE	FALSE	FALSE
Feature_11918	0.960281	1	-210.207	-210.951	13	7	2368.88	0	0	0	0	0.459124	1	0.199871	1	FALSE	FALSE	FALSE
Feature_11919	0.995032	1	-197.295	-197.632	13	7	2362.57	0	0	0	0	0.960695	1	0.995754	1	FALSE	FALSE	FALSE
Feature_11920	1	1	-197.063	-196.932	13	7	2377.05	0	0	0	0	0.981785	1	0.975617	1	FALSE	FALSE	FALSE
Feature_11921	0.999992	1	-195.613	-195.65	13	7	2243.56	0	0	0	0	0.827224	1	0.988046	1	FALSE	FALSE	FALSE
Feature_11922	0.8349	1	-217.955	-219.349	13	7	2046.61	0	0	0	0	0.32137	1	0.945152	1	FALSE	FALSE	FALSE
Feature_11923	0.999848	1	-195.157	-195.256	13	7	2311.16	0	0	0	0	0.885442	1	0.983803	1	FALSE	FALSE	FALSE
Feature_11924	0.998503	1	-197.273	-197.492	13	7	2374.59	0	0	0	0	0.998736	1	0.998588	1	FALSE	FALSE	FALSE
Feature_11927	0.999766	1	-195.179	-195.294	13	7	2306.71	0	0	0	0	0.967566	1	0.990657	1	FALSE	FALSE	FALSE
Feature_11928	0.999114	1	-201.508	-201.69	13	7	2424.4	0	0	0	0	0.917536	1	0.893931	1	FALSE	FALSE	FALSE
Feature_11929	0.999981	1	-194.854	-194.903	13	7	2305.65	0	0	0	0	0.981996	1	0.99334	1	FALSE	FALSE	FALSE
Feature_11931	0.999946	1	-196.727	-196.797	13	7	2322.9	0	0	0	0	0.888579	1	0.99786	1	FALSE	FALSE	FALSE
Feature_11932	0.338053	1	-200.301	-203.71	13	7	2126.54	0	0	0	0	0.786835	1	0.863938	1	FALSE	FALSE	FALSE
Feature_11933	0.996637	1	-202.912	-203.204	13	7	2714.15	0	0	0	0	0.996938	1	0.950292	1	FALSE	FALSE	FALSE
Feature_11934	0.999987	1	-195.233	-195.277	13	7	2359.66	0	0	0	0	0.927075	1	0.999939	1	FALSE	FALSE	FALSE
Feature_11935	0.967812	1	-200.928	-201.611	13	7	2328.04	0	0	0	0	0.730667	1	0.999524	1	FALSE	FALSE	FALSE
Feature_11936	0.994289	1	-198.311	-198.666	13	7	2290.27	0	0	0	0	0.995301	1	0.737352	1	FALSE	FALSE	FALSE
Feature_11938	0.999065	1	-199.643	-199.829	13	7	2252.34	0	0	0	0	0.837797	1	0.988883	1	FALSE	FALSE	FALSE
Feature_11939	0.305952	1	-254.446	-258.028	13	7	2055.94	0	0	0	0	0.295566	1	0.887189	1	FALSE	FALSE	FALSE
Feature_11940	0.999927	1	-196.871	-196.948	13	7	2342.35	0	0	0	0	0.865095	1	0.999753	1	FALSE	FALSE	FALSE
Feature_11942	0.998723	1	-197.176	-197.383	13	7	2433.11	0	0	0	0	0.97301	1	0.999899	1	FALSE	FALSE	FALSE
Feature_11943	0.999999	1	-208.435	-208.453	13	7	2187.25	0	0	0	0	0.814736	1	0.987608	1	FALSE	FALSE	FALSE
Feature_11944	0.999583	1	-197.889	-198.029	13	7	2352.09	0	0	0	0	0.528448	1	0.806281	1	FALSE	FALSE	FALSE
Feature_11945	0.998214	1	-202.011	-202.244	13	7	2606.61	0	0	0	0	0.99072	1	0.980487	1	FALSE	FALSE	FALSE
Feature_11946	0.782003	1	-206.775	-208.38	13	7	2256.61	0	0	0	0	0.303431	1	0.971994	1	FALSE	FALSE	FALSE
Feature_11947	0.999583	1	-264.449	-264.59	13	7	2065.28	0	0	0	0	0.984145	1	0.947831	1	FALSE	FALSE	FALSE
Feature_11948	0.964401	1	-239.642	-240.354	13	7	2249.54	0	0	0	0	0.338748	1	0.998772	1	FALSE	FALSE	FALSE
Feature_11949	0.987333	1	-198.409	-198.885	13	7	2416.1	0	0	0	0	0.998923	1	0.994099	1	FALSE	FALSE	FALSE
Feature_11950	0.856472	1	-258.46	-259.762	13	7	2061.48	0	0	0	0	0.597856	1	0.504518	1	FALSE	FALSE	FALSE
Feature_11951	0.999206	1	-286.729	-286.904	13	7	1997.96	0	0	0	0	0.845832	1	0.909254	1	FALSE	FALSE	FALSE
Feature_11954	0.757462	1	-314.387	-316.086	13	7	1842.06	0	0	0	0	0.834053	1	0.903858	1	FALSE	FALSE	FALSE
Feature_11955	0.999308	1	-198.429	-198.597	13	7	2456.63	0	0	0	0	0.945803	1	0.981453	1	FALSE	FALSE	FALSE
Feature_11956	0.118229	1	-217.051	-222.129	13	7	2091.82	0	0	0	0	0.951355	1	0.8799	1	FALSE	FALSE	FALSE
Feature_11957	0.991363	1	-215.711	-216.124	13	7	2256.34	0	0	0	0	0.331569	1	0.726014	1	FALSE	FALSE	FALSE
Feature_11958	0.999995	1	-196.496	-196.527	13	7	2235.7	0	0	0	0	0.80302	1	0.999976	1	FALSE	FALSE	FALSE
Feature_11959	0.18967	1	-316.903	-321.266	13	7	1488.97	0	0	0	0	0.0709476	1	0.920742	1	FALSE	FALSE	FALSE
Feature_11960	0.999797	1	-195.605	-195.715	13	7	2224.34	0	0	0	0	0.84111	1	0.999789	1	FALSE	FALSE	FALSE
Feature_11961	0.906335	1	-238.476	-239.546	13	7	2311.25	0	0	0	0	0.23404	1	0.99587	1	FALSE	FALSE	FALSE
Feature_11963	0.190133	1	-209.549	-213.908	13	7	2122.94	0	0	0	0	0.0251203	0.67845	0.574413	1	FALSE	FALSE	FALSE
Feature_11966	0.743665	1	-208.52	-210.271	13	7	2556	0	0	0	0	0.961756	1	0.0325569	1	FALSE	FALSE	FALSE
Feature_11967	0.740169	1	-309.446	-311.211	13	7	1637.25	0	0	0	0	0.417087	1	0.999112	1	FALSE	FALSE	FALSE
Feature_11968	0.998906	1	-263.196	-263.393	13	7	2089.89	0	0	0	0	0.994128	1	0.988389	1	FALSE	FALSE	FALSE
Feature_11969	0.985078	1	-199.977	-200.484	13	7	2194.97	0	0	0	0	0.994217	1	0.961803	1	FALSE	FALSE	FALSE
Feature_11970	0.993831	1	-200.945	-201.31	13	7	2082.62	0	0	0	0	0.863811	1	0.97672	1	FALSE	FALSE	FALSE
Feature_11971	0.862852	1	-200.347	-201.622	13	7	2419.04	0	0	0	0	0.524419	1	0.730615	1	FALSE	FALSE	FALSE
Feature_11974	0.9995	1	-222.222	-222.372	13	7	2167.39	0	0	0	0	0.789776	1	1	1	FALSE	FALSE	FALSE
Feature_11975	0.999725	1	-196.863	-196.985	13	7	2287.82	0	0	0	0	0.994827	1	0.999744	1	FALSE	FALSE	FALSE
Feature_11976	0.998952	1	-196.509	-196.702	13	7	2284.97	0	0	0	0	0.954501	1	0.998116	1	FALSE	FALSE	FALSE
Feature_11977	0.999913	1	-196.017	-196.099	13	7	2398.71	0	0	0	0	0.999737	1	0.81534	1	FALSE	FALSE	FALSE
Feature_11978	0.999963	1	-197.304	-197.366	13	7	2302.8	0	0	0	0	0.677653	1	0.844613	1	FALSE	FALSE	FALSE
Feature_11979	1	1	-197.158	-197.168	13	7	2288.4	0	0	0	0	0.800582	1	0.984897	1	FALSE	FALSE	FALSE
Feature_11981	0.999974	1	-195.493	-195.548	13	7	2207.79	0	0	0	0	0.939391	1	0.993559	1	FALSE	FALSE	FALSE
Feature_11982	0.936781	1	-211.942	-212.844	13	7	2081.06	0	0	0	0	0.819066	1	0.964742	1	FALSE	FALSE	FALSE
Feature_11983	0.998712	1	-196.492	-196.7	13	7	2305.82	0	0	0	0	0.778253	1	0.999999	1	FALSE	FALSE	FALSE
Feature_11984	0.470643	1	-207.231	-210.026	13	7	1964.66	0	0	0	0	0.0659368	1	0.46643	1	FALSE	FALSE	FALSE
Feature_11985	0.999797	1	-198.03	-198.14	13	7	2181.63	0	0	0	0	0.66869	1	0.984085	1	FALSE	FALSE	FALSE
Feature_11986	0.997696	1	-195.795	-196.05	13	7	2175.47	0	0	0	0	0.893261	1	0.971054	1	FALSE	FALSE	FALSE
Feature_11987	0.999758	1	-196.978	-197.094	13	7	2274.45	0	0	0	0	0.538248	1	0.986548	1	FALSE	FALSE	FALSE
Feature_11988	0.999948	1	-196.734	-196.803	13	7	2291	0	0	0	0	0.674625	1	0.850899	1	FALSE	FALSE	FALSE
Feature_11989	0.971592	1	-248.077	-248.727	13	7	2192.28	0	0	0	0	0.391588	1	0.874854	1	FALSE	FALSE	FALSE
Feature_11990	0.993776	1	-194.642	-195.008	13	7	2187.17	0	0	0	0	0.981676	1	0.978074	1	FALSE	FALSE	FALSE
Feature_11991	0.895633	1	-260.434	-261.558	13	7	2011.61	0	0	0	0	0.643532	1	0.976279	1	FALSE	FALSE	FALSE
Feature_11993	0.999994	1	-207.372	-207.406	13	7	2126.18	0	0	0	0	0.851316	1	0.935501	1	FALSE	FALSE	FALSE
Feature_11996	0.934819	1	-203.58	-204.494	13	7	1966.04	0	0	0	0	0.999121	1	0.933716	1	FALSE	FALSE	FALSE
Feature_11998	0.710373	1	-202.217	-204.093	13	7	2265.66	0	0	0	0	0.998981	1	0.0144077	0.530732	FALSE	FALSE	FALSE
Feature_12000	0.822483	1	-249.31	-250.756	13	7	2457.59	0	0	0	0	0.776034	1	0.986207	1	FALSE	FALSE	FALSE
Feature_12001	0.99996	1	-194.557	-194.62	13	7	2280.53	0	0	0	0	0.98222	1	0.998389	1	FALSE	FALSE	FALSE
Feature_12004	0.916163	1	-246.138	-247.157	13	7	2152.71	0	0	0	0	0.372136	1	0.980465	1	FALSE	FALSE	FALSE
Feature_12005	0.843152	1	-219.36	-220.72	13	7	2201.35	0	0	0	0	0.539755	1	0.266776	1	FALSE	FALSE	FALSE
Feature_12006	0.995136	1	-201.569	-201.903	13	7	2011.2	0	0	0	0	0.640045	1	0.862093	1	FALSE	FALSE	FALSE
Feature_12007	0.994559	1	-204.289	-204.637	13	7	2260.25	0	0	0	0	0.472515	1	0.996273	1	FALSE	FALSE	FALSE
Feature_12009	0.999996	1	-195.959	-195.987	13	7	2231.26	0	0	0	0	0.873606	1	0.996105	1	FALSE	FALSE	FALSE
Feature_12010	0.91057	1	-258.757	-259.805	13	7	2056.72	0	0	0	0	0.182876	1	0.946192	1	FALSE	FALSE	FALSE
Feature_12011	0.8064	1	-201.756	-203.266	13	7	2262.36	0	0	0	0	0.999731	1	0.017299	0.616324	FALSE	FALSE	FALSE
Feature_12013	0.766265	1	-211.232	-212.897	13	7	2180.31	0	0	0	0	1	1	0.11342	1	FALSE	FALSE	FALSE
Feature_12014	0.99584	1	-196.364	-196.68	13	7	2204.72	0	0	0	0	0.993293	1	0.999082	1	FALSE	FALSE	FALSE
Feature_12016	0.976282	1	-236.903	-237.509	13	7	2142.17	0	0	0	0	0.344835	1	0.99818	1	FALSE	FALSE	FALSE
Feature_12018	0.999646	1	-197.931	-198.064	13	7	2188.22	0	0	0	0	0.88285	1	0.992572	1	FALSE	FALSE	FALSE
Feature_12020	1	1	-196.248	-196.177	13	7	2223.67	0	0	0	0	1	1	0.962083	1	FALSE	FALSE	FALSE
Feature_12021	0.981665	1	-222.407	-222.956	13	7	2128.53	0	0	0	0	0.767953	1	0.338526	1	FALSE	FALSE	FALSE
Feature_12023	0.990714	1	-207.128	-207.552	13	7	2331.76	0	0	0	0	0.825469	1	0.886329	1	FALSE	FALSE	FALSE
Feature_12024	0.999935	1	-195.32	-195.395	13	7	2122.65	0	0	0	0	0.794072	1	0.993313	1	FALSE	FALSE	FALSE
Feature_12025	0.99882	1	-286.379	-286.581	13	7	1892.47	0	0	0	0	0.857261	1	0.686423	1	FALSE	FALSE	FALSE
Feature_12026	0.237087	1	-217.242	-221.249	13	7	1994.71	0	0	0	0	0.992604	1	0.663642	1	FALSE	FALSE	FALSE
Feature_12027	0.997765	1	-201.02	-201.273	13	7	2096.07	0	0	0	0	1	1	0.825673	1	FALSE	FALSE	FALSE
Feature_12030	0.434226	1	-213.074	-216.025	13	7	2022.36	0	0	0	0	0.820057	1	0.95528	1	FALSE	FALSE	FALSE
Feature_12031	0.999885	1	-199.177	-199.268	13	7	2215.57	0	0	0	0	0.932246	1	0.994558	1	FALSE	FALSE	FALSE
Feature_12032	0.191146	1	-198.562	-202.912	13	7	1962.96	0	0	0	0	0.378247	1	0.902417	1	FALSE	FALSE	FALSE
Feature_12035	0.995759	1	-202.831	-203.149	13	7	2582.38	0	0	0	0	0.978701	1	0.982982	1	FALSE	FALSE	FALSE
Feature_12036	0.935338	1	-203.962	-204.873	13	7	2279.68	0	0	0	0	0.957609	1	0.936373	1	FALSE	FALSE	FALSE
Feature_12037	0.991058	1	-195.689	-196.107	13	7	2194.17	0	0	0	0	0.952619	1	1	1	FALSE	FALSE	FALSE
Feature_12038	0.964604	1	-258.014	-258.724	13	7	1974.71	0	0	0	0	0.999804	1	0.916086	1	FALSE	FALSE	FALSE
Feature_12039	0.320373	1	-307.556	-311.058	13	7	1399.06	0	0	0	0	0.729872	1	0.0329182	1	FALSE	FALSE	FALSE
Feature_12040	0.889389	1	-269.911	-271.065	13	7	1965.67	0	0	0	0	0.732566	1	0.604002	1	FALSE	FALSE	FALSE
Feature_12041	0.990898	1	-210.587	-211.008	13	7	2058.68	0	0	0	0	0.544059	1	0.900167	1	FALSE	FALSE	FALSE
Feature_12042	0.997435	1	-196.597	-196.863	13	7	2294.46	0	0	0	0	0.948094	1	0.623558	1	FALSE	FALSE	FALSE
Feature_12044	0.964407	1	-195.083	-195.794	13	7	2100.77	0	0	0	0	0.808351	1	0.919867	1	FALSE	FALSE	FALSE
Feature_12047	0.822503	1	-289.791	-291.236	13	7	1647.01	0	0	0	0	0.402309	1	0.999996	1	FALSE	FALSE	FALSE
Feature_12048	0.99803	1	-202.436	-202.678	13	7	2363.92	0	0	0	0	0.95611	1	0.98166	1	FALSE	FALSE	FALSE
Feature_12049	0.91183	1	-203.439	-204.481	13	7	2188.7	0	0	0	0	0.664843	1	0.954341	1	FALSE	FALSE	FALSE
Feature_12051	0.999984	1	-195.429	-195.475	13	7	2195.67	0	0	0	0	0.907456	1	0.931397	1	FALSE	FALSE	FALSE
Feature_12052	0.998515	1	-194.043	-194.262	13	7	2128.5	0	0	0	0	0.999474	1	0.993225	1	FALSE	FALSE	FALSE
Feature_12055	0.998352	1	-195.892	-196.119	13	7	2210.71	0	0	0	0	0.730738	1	1	1	FALSE	FALSE	FALSE
Feature_12056	0.191781	1	-208.491	-212.836	13	7	1965.39	0	0	0	0	0.0230647	0.627997	0.582953	1	FALSE	FALSE	FALSE
Feature_12057	0.953087	1	-207.526	-208.323	13	7	2098.2	0	0	0	0	0.736364	1	0.98939	1	FALSE	FALSE	FALSE
Feature_12058	0.999598	1	-198.378	-198.516	13	7	2104.16	0	0	0	0	0.622576	1	0.999999	1	FALSE	FALSE	FALSE
Feature_12061	0.999997	1	-199.89	-199.915	13	7	2155.93	0	0	0	0	0.910534	1	0.999216	1	FALSE	FALSE	FALSE
Feature_12062	0.999623	1	-194.2	-194.336	13	7	2134.59	0	0	0	0	0.930641	1	0.987041	1	FALSE	FALSE	FALSE
Feature_12063	0.740106	1	-212.834	-214.598	13	7	1990.92	0	0	0	0	0.298184	1	0.988681	1	FALSE	FALSE	FALSE
Feature_12064	0.999973	1	-199.81	-199.865	13	7	2169.38	0	0	0	0	0.636371	1	0.915785	1	FALSE	FALSE	FALSE
Feature_12067	0.979124	1	-211.458	-212.035	13	7	2314.6	0	0	0	0	0.815524	1	0.831234	1	FALSE	FALSE	FALSE
Feature_12068	0.999753	1	-196.502	-196.62	13	7	2124.56	0	0	0	0	0.969955	1	0.999054	1	FALSE	FALSE	FALSE
Feature_12070	0.993147	1	-195.806	-196.185	13	7	2187.85	0	0	0	0	0.519025	1	0.984598	1	FALSE	FALSE	FALSE
Feature_12071	0.984188	1	-211.063	-211.582	13	7	1954.52	0	0	0	0	0.980522	1	0.31637	1	FALSE	FALSE	FALSE
Feature_12072	0.984014	1	-217.802	-218.322	13	7	2144.18	0	0	0	0	0.404274	1	0.14354	1	FALSE	FALSE	FALSE
Feature_12073	0.999805	1	-279.901	-280.009	13	7	1829.46	0	0	0	0	0.89298	1	0.866368	1	FALSE	FALSE	FALSE
Feature_12074	0.99513	1	-196.573	-196.907	13	7	2056.17	0	0	0	0	0.997832	1	0.937687	1	FALSE	FALSE	FALSE
Feature_12075	0.89243	1	-270.301	-271.44	13	7	1901.37	0	0	0	0	0.772286	1	0.612478	1	FALSE	FALSE	FALSE
Feature_12076	0.999396	1	-202.243	-202.403	13	7	2324.46	0	0	0	0	0.923312	1	0.999945	1	FALSE	FALSE	FALSE
Feature_12077	0.993183	1	-203.377	-203.755	13	7	2286.56	0	0	0	0	0.955274	1	0.999157	1	FALSE	FALSE	FALSE
Feature_12078	1	1	-198.718	-198.642	13	7	2250.14	0	0	0	0	0.977024	1	0.999759	1	FALSE	FALSE	FALSE
Feature_12079	0.999967	1	-196.712	-196.771	13	7	2172.98	0	0	0	0	0.791872	1	0.872593	1	FALSE	FALSE	FALSE
Feature_12081	0.999207	1	-199.553	-199.728	13	7	2196.98	0	0	0	0	0.699267	1	0.986221	1	FALSE	FALSE	FALSE
Feature_12082	1	1	-194.262	-194.257	13	7	2120.26	0	0	0	0	0.999637	1	0.998886	1	FALSE	FALSE	FALSE
Feature_12084	0.99944	1	-197.436	-197.591	13	7	2264.66	0	0	0	0	0.959072	1	0.990797	1	FALSE	FALSE	FALSE
Feature_12085	0.998359	1	-195.776	-196.003	13	7	2242.13	0	0	0	0	0.851908	1	0.988724	1	FALSE	FALSE	FALSE
Feature_12087	0.998738	1	-193.591	-193.797	13	7	2102.75	0	0	0	0	0.870351	1	0.994791	1	FALSE	FALSE	FALSE
Feature_12088	0.999849	1	-194.117	-194.216	13	7	2185.12	0	0	0	0	0.917032	1	0.999953	1	FALSE	FALSE	FALSE
Feature_12090	0.999555	1	-197.159	-197.303	13	7	2294.91	0	0	0	0	0.982795	1	0.993894	1	FALSE	FALSE	FALSE
Feature_12091	0.961421	1	-194.721	-195.456	13	7	2186.85	0	0	0	0	0.986705	1	0.992325	1	FALSE	FALSE	FALSE
Feature_12095	0.787454	1	-210.263	-211.847	13	7	2111.06	0	0	0	0	0.363867	1	0.987292	1	FALSE	FALSE	FALSE
Feature_12096	0.999992	1	-197.619	-197.656	13	7	2143.3	0	0	0	0	0.970246	1	0.999678	1	FALSE	FALSE	FALSE
Feature_12097	0.976509	1	-201.045	-201.649	13	7	2232.69	0	0	0	0	0.856366	1	0.716378	1	FALSE	FALSE	FALSE
Feature_12098	0.548761	1	-228.878	-231.359	13	7	1932.76	0	0	0	0	0.45908	1	0.231779	1	FALSE	FALSE	FALSE
Feature_12099	0.567422	1	-261.307	-263.716	13	7	1918.3	0	0	0	0	0.802637	1	0.973167	1	FALSE	FALSE	FALSE
Feature_12100	0.921058	1	-225.676	-226.669	13	7	1994.64	0	0	0	0	0.76347	1	0.147187	1	FALSE	FALSE	FALSE
Feature_12102	0.868114	1	-204.455	-205.707	13	7	2065.85	0	0	0	0	0.313455	1	0.898149	1	FALSE	FALSE	FALSE
Feature_12103	0.886181	1	-200.354	-201.523	13	7	2163.01	0	0	0	0	0.666441	1	0.164541	1	FALSE	FALSE	FALSE
Feature_12105	0.999981	1	-194.686	-194.735	13	7	2184.29	0	0	0	0	0.887608	1	0.997882	1	FALSE	FALSE	FALSE
Feature_12106	0.996131	1	-225.085	-225.393	13	7	2121.73	0	0	0	0	0.940183	1	0.988224	1	FALSE	FALSE	FALSE
Feature_12107	0.999167	1	-208.822	-209.001	13	7	2283.37	0	0	0	0	0.913427	1	0.99993	1	FALSE	FALSE	FALSE
Feature_12109	0.941255	1	-201.095	-201.969	13	7	2259.04	0	0	0	0	0.828947	1	0.574882	1	FALSE	FALSE	FALSE
Feature_12110	0.999849	1	-195.188	-195.287	13	7	2156.26	0	0	0	0	0.906954	1	0.9561	1	FALSE	FALSE	FALSE
Feature_12115	0.956349	1	-194.095	-194.869	13	7	2158.56	0	0	0	0	0.56885	1	0.965641	1	FALSE	FALSE	FALSE
Feature_12118	0.934	1	-208.908	-209.827	13	7	2387.78	0	0	0	0	0.609215	1	0.692986	1	FALSE	FALSE	FALSE
Feature_12120	0.979275	1	-238.709	-239.284	13	7	2457.69	0	0	0	0	0.999297	1	0.0837777	1	FALSE	FALSE	FALSE
Feature_12122	0.959429	1	-198.508	-199.259	13	7	2308.04	0	0	0	0	0.966132	1	0.85017	1	FALSE	FALSE	FALSE
Feature_12124	0.996715	1	-200.892	-201.182	13	7	2308.86	0	0	0	0	0.972817	1	0.958468	1	FALSE	FALSE	FALSE
Feature_12125	0.999387	1	-196.032	-196.193	13	7	2122.1	0	0	0	0	0.540033	1	0.967521	1	FALSE	FALSE	FALSE
Feature_12127	0.969593	1	-248.314	-248.983	13	7	2046.27	0	0	0	0	0.477032	1	0.841207	1	FALSE	FALSE	FALSE
Feature_12128	0.664292	1	-234.57	-236.616	13	7	2073.21	0	0	0	0	1	1	0.16654	1	FALSE	FALSE	FALSE
Feature_12131	0.989731	1	-271.876	-272.317	13	7	1828.62	0	0	0	0	0.861779	1	0.968458	1	FALSE	FALSE	FALSE
Feature_12132	0.988917	1	-296.323	-296.777	13	7	856.421	0	0	0	0	0.740827	1	0.988045	1	FALSE	FALSE	FALSE
Feature_12135	0.968477	1	-252.545	-253.223	13	7	2012.82	0	0	0	0	0.437365	1	0.980981	1	FALSE	FALSE	FALSE
Feature_12136	0.705734	1	-223.779	-225.671	13	7	2065.62	0	0	0	0	0.892139	1	0.251068	1	FALSE	FALSE	FALSE
Feature_12138	0.999727	1	-202.497	-202.619	13	7	2023.5	0	0	0	0	0.631886	1	0.984386	1	FALSE	FALSE	FALSE
Feature_12141	1	1	-194.16	-194.163	13	7	2125.03	0	0	0	0	0.974852	1	0.992778	1	FALSE	FALSE	FALSE
Feature_12142	1	1	-220.76	-220.688	13	7	2128.93	0	0	0	0	0.986635	1	0.961448	1	FALSE	FALSE	FALSE
Feature_12143	0.921171	1	-244.207	-245.199	13	7	2318.51	0	0	0	0	0.630969	1	0.994765	1	FALSE	FALSE	FALSE
Feature_12145	1	1	-230.771	-230.432	13	7	2055.05	0	0	0	0	0.995056	1	0.999373	1	FALSE	FALSE	FALSE
Feature_12146	0.987088	1	-225.046	-225.526	13	7	2000.42	0	0	0	0	0.248557	1	0.996483	1	FALSE	FALSE	FALSE
Feature_12152	0.99199	1	-201.967	-202.368	13	7	2440.83	0	0	0	0	0.985133	1	0.985438	1	FALSE	FALSE	FALSE
Feature_12154	0.999999	1	-195.394	-195.412	13	7	2127.5	0	0	0	0	0.941381	1	0.967138	1	FALSE	FALSE	FALSE
Feature_12155	0.332743	1	-216.717	-220.154	13	7	1926.42	0	0	0	0	0.832402	1	0.951675	1	FALSE	FALSE	FALSE
Feature_12156	0.970844	1	-198.452	-199.109	13	7	2305.77	0	0	0	0	0.984122	1	0.885018	1	FALSE	FALSE	FALSE
Feature_12163	0.999972	1	-197.194	-197.25	13	7	2012.51	0	0	0	0	0.936441	1	0.960752	1	FALSE	FALSE	FALSE
Feature_12164	0.955884	1	-198.109	-198.886	13	7	2284.79	0	0	0	0	0.660957	1	0.838687	1	FALSE	FALSE	FALSE
Feature_12165	0.771241	1	-210.266	-211.913	13	7	2009.3	0	0	0	0	0.297756	1	0.232053	1	FALSE	FALSE	FALSE
Feature_12168	0.995883	1	-198.886	-199.201	13	7	2182.57	0	0	0	0	0.930092	1	0.908429	1	FALSE	FALSE	FALSE
Feature_12169	0.841851	1	-196.067	-197.433	13	7	2043.54	0	0	0	0	0.234274	1	0.954529	1	FALSE	FALSE	FALSE
Feature_12171	0.982237	1	-195.609	-196.151	13	7	1967.25	0	0	0	0	0.94093	1	0.824094	1	FALSE	FALSE	FALSE
Feature_12173	0.858005	1	-203.743	-205.039	13	7	2290.76	0	0	0	0	1	1	0.164327	1	FALSE	FALSE	FALSE
Feature_12174	0.735329	1	-204.244	-206.026	13	7	2301.7	0	0	0	0	1	1	0.217745	1	FALSE	FALSE	FALSE
Feature_12175	0.978798	1	-205.491	-206.072	13	7	2108.62	0	0	0	0	0.797694	1	0.912895	1	FALSE	FALSE	FALSE
Feature_12179	0.999999	1	-193.526	-193.542	13	7	2083.22	0	0	0	0	0.986102	1	0.999443	1	FALSE	FALSE	FALSE
Feature_12181	0.982739	1	-202.365	-202.901	13	7	1841.53	0	0	0	0	1	1	0.998124	1	FALSE	FALSE	FALSE
Feature_12184	0.99125	1	-220.755	-221.17	13	7	2086.16	0	0	0	0	0.646488	1	0.999999	1	FALSE	FALSE	FALSE
Feature_12185	0.645774	1	-216.429	-218.543	13	7	2055.01	0	0	0	0	0.218114	1	0.838202	1	FALSE	FALSE	FALSE
Feature_12188	0.847545	1	-205.457	-206.798	13	7	2164.14	0	0	0	0	0.856558	1	0.488159	1	FALSE	FALSE	FALSE
Feature_12189	0.971471	1	-214.003	-214.655	13	7	1987.69	0	0	0	0	0.973527	1	0.965974	1	FALSE	FALSE	FALSE
Feature_12190	0.999999	1	-197.258	-197.276	13	7	2009.57	0	0	0	0	0.759944	1	0.989039	1	FALSE	FALSE	FALSE
Feature_12192	0.629043	1	-212.045	-214.222	13	7	1810.29	0	0	0	0	0.307752	1	0.78283	1	FALSE	FALSE	FALSE
Feature_12193	0.996413	1	-203.483	-203.783	13	7	2445.04	0	0	0	0	0.989797	1	0.997497	1	FALSE	FALSE	FALSE
Feature_12194	1	1	-271.927	-271.726	13	7	1795.57	0	0	0	0	0.888252	1	0.663661	1	FALSE	FALSE	FALSE
Feature_12197	0.951413	1	-200	-200.808	13	7	2006.31	0	0	0	0	0.619243	1	0.718502	1	FALSE	FALSE	FALSE
Feature_12198	0.992778	1	-194.845	-195.231	13	7	2027.02	0	0	0	0	0.956438	1	0.988777	1	FALSE	FALSE	FALSE
Feature_12200	0.996594	1	-206.372	-206.666	13	7	1948.24	0	0	0	0	0.431004	1	0.980228	1	FALSE	FALSE	FALSE
Feature_12201	1	1	-198.372	-198.35	13	7	2065.01	0	0	0	0	0.978041	1	0.995796	1	FALSE	FALSE	FALSE
Feature_12204	0.999967	1	-205.739	-205.798	13	7	2098.11	0	0	0	0	0.841238	1	0.998918	1	FALSE	FALSE	FALSE
Feature_12207	0.945484	1	-251.046	-251.894	13	7	2013.59	0	0	0	0	0.565057	1	0.961829	1	FALSE	FALSE	FALSE
Feature_12212	0.961769	1	-200.108	-200.84	13	7	1962.97	0	0	0	0	0.976104	1	0.991479	1	FALSE	FALSE	FALSE
Feature_12215	0.999825	1	-194.246	-194.35	13	7	2152.88	0	0	0	0	0.873134	1	0.999986	1	FALSE	FALSE	FALSE
Feature_12218	0.998667	1	-196.706	-196.917	13	7	2188.23	0	0	0	0	1	1	0.979904	1	FALSE	FALSE	FALSE
Feature_12225	0.968192	1	-195.75	-196.431	13	7	1968.97	0	0	0	0	0.636969	1	0.871926	1	FALSE	FALSE	FALSE
Feature_12227	0.863216	1	-207.266	-208.539	13	7	1834.12	0	0	0	0	0.930449	1	0.370293	1	FALSE	FALSE	FALSE
Feature_12231	0.983347	1	-194.692	-195.22	13	7	2028.52	0	0	0	0	0.891172	1	0.722784	1	FALSE	FALSE	FALSE
Feature_12233	0.999926	1	-197.979	-198.056	13	7	2576.4	0	0	0	0	0.870851	1	0.928684	1	FALSE	FALSE	FALSE
Feature_12234	0.979911	1	-197.401	-197.969	13	7	2028.43	0	0	0	0	0.363296	1	0.835129	1	FALSE	FALSE	FALSE
Feature_12235	0.991296	1	-197.6	-198.014	13	7	2255.23	0	0	0	0	0.924264	1	0.968989	1	FALSE	FALSE	FALSE
Feature_12238	0.978622	1	-212.615	-213.197	13	7	1913.5	0	0	0	0	0.861974	1	0.913334	1	FALSE	FALSE	FALSE
Feature_12241	0.973568	1	-198.347	-198.98	13	7	1994.99	0	0	0	0	0.916892	1	0.876898	1	FALSE	FALSE	FALSE
Feature_12244	0.456277	1	-257.577	-260.433	13	7	2025.54	0	0	0	0	0.85591	1	0.993365	1	FALSE	FALSE	FALSE
Feature_12245	0.549068	1	-242.187	-244.666	13	7	1986.22	0	0	0	0	1	1	0.170088	1	FALSE	FALSE	FALSE
Feature_12246	0.912384	1	-264.699	-265.738	13	7	2013.56	0	0	0	0	0.533772	1	0.855002	1	FALSE	FALSE	FALSE
Feature_12248	0.99677	1	-216.505	-216.794	13	7	2688.91	0	0	0	0	0.999925	1	0.692674	1	FALSE	FALSE	FALSE
Feature_12249	0.999812	1	-197.811	-197.918	13	7	2023.94	0	0	0	0	0.897229	1	0.975211	1	FALSE	FALSE	FALSE
Feature_12250	0.997563	1	-201.695	-201.956	13	7	2435.26	0	0	0	0	0.989967	1	0.993422	1	FALSE	FALSE	FALSE
Feature_12252	0.991512	1	-197.946	-198.357	13	7	2125.26	0	0	0	0	0.910815	1	1	1	FALSE	FALSE	FALSE
Feature_12253	0.952724	1	-215.274	-216.073	13	7	2234.45	0	0	0	0	0.605766	1	0.908358	1	FALSE	FALSE	FALSE
Feature_12256	0.912561	1	-200.213	-201.251	13	7	2175.04	0	0	0	0	0.734634	1	0.87861	1	FALSE	FALSE	FALSE
Feature_12261	0.998473	1	-196.511	-196.732	13	7	2090.58	0	0	0	0	0.683085	1	0.92198	1	FALSE	FALSE	FALSE
Feature_12263	0.983824	1	-202.922	-203.444	13	7	2197.83	0	0	0	0	1	1	0.837681	1	FALSE	FALSE	FALSE
Feature_12264	0.943106	1	-195.601	-196.464	13	7	1867.63	0	0	0	0	0.641766	1	0.838699	1	FALSE	FALSE	FALSE
Feature_12265	0.873637	1	-211.805	-213.032	13	7	1999.64	0	0	0	0	0.674067	1	0.0202587	0.692309	FALSE	FALSE	FALSE
Feature_12267	0.995122	1	-205.352	-205.687	13	7	2218.25	0	0	0	0	0.777207	1	0.995007	1	FALSE	FALSE	FALSE
Feature_12268	0.505228	1	-205.173	-207.826	13	7	2206.34	0	0	0	0	1	1	3.29787e-08	5.81293e-06	FALSE	TRUE	FALSE
Feature_12269	0.327886	1	-277.752	-281.214	13	7	689.774	0	0	0	0	0.999769	1	0.791807	1	FALSE	FALSE	FALSE
Feature_12272	0.966215	1	-203.734	-204.431	13	7	1777.51	0	0	0	0	0.972106	1	0.96408	1	FALSE	FALSE	FALSE
Feature_12276	0.999919	1	-196.754	-196.834	13	7	1975.75	0	0	0	0	0.874274	1	0.81208	1	FALSE	FALSE	FALSE
Feature_12278	0.995407	1	-196.293	-196.62	13	7	2178.54	0	0	0	0	0.938398	1	0.973867	1	FALSE	FALSE	FALSE
Feature_12281	0.958055	1	-201.816	-202.577	13	7	2151.46	0	0	0	0	1	1	0.496712	1	FALSE	FALSE	FALSE
Feature_12282	0.550366	1	-260.253	-262.728	13	7	2290.02	0	0	0	0	0.508845	1	0.960342	1	FALSE	FALSE	FALSE
Feature_12283	0.998422	1	-199.712	-199.936	13	7	2255.08	0	0	0	0	0.807794	1	0.99455	1	FALSE	FALSE	FALSE
Feature_12285	0.999943	1	-213.544	-213.615	13	7	2017.11	0	0	0	0	0.997954	1	0.560613	1	FALSE	FALSE	FALSE
Feature_12289	0.816163	1	-233.953	-235.424	13	7	1948.03	0	0	0	0	0.168636	1	0.972303	1	FALSE	FALSE	FALSE
Feature_12295	0.887457	1	-227.498	-228.661	13	7	2049.83	0	0	0	0	0.32846	1	0.950079	1	FALSE	FALSE	FALSE
Feature_12300	0.982414	1	-197.071	-197.61	13	7	1937.04	0	0	0	0	0.927193	1	0.999616	1	FALSE	FALSE	FALSE
Feature_12301	0.915521	1	-219.55	-220.572	13	7	1836.45	0	0	0	0	0.994141	1	0.83905	1	FALSE	FALSE	FALSE
Feature_12302	1	1	-231.49	-231.192	13	7	1984.49	0	0	0	0	0.998997	1	0.999905	1	FALSE	FALSE	FALSE
Feature_12311	0.618889	1	-208.006	-210.22	13	7	2290.21	0	0	0	0	0.952289	1	0.0678591	1	FALSE	FALSE	FALSE
Feature_12312	0.359542	1	-237.957	-241.257	13	7	2044.95	0	0	0	0	0.603246	1	0.998275	1	FALSE	FALSE	FALSE
Feature_12313	0.999805	1	-193.429	-193.537	13	7	2079.5	0	0	0	0	0.964325	1	0.996685	1	FALSE	FALSE	FALSE
Feature_12320	1	1	-254.655	-254.553	13	7	1948.64	0	0	0	0	0.976868	1	0.798014	1	FALSE	FALSE	FALSE
Feature_12322	0.642285	1	-224.716	-226.843	13	7	2095.95	0	0	0	0	0.358384	1	2.85345e-05	0.0026545	FALSE	FALSE	FALSE
Feature_12323	0.965597	1	-206.779	-207.481	13	7	2139.79	0	0	0	0	0.98588	1	0.987937	1	FALSE	FALSE	FALSE
Feature_12325	0.373435	1	-202.378	-205.609	13	7	2148.44	0	0	0	0	0.816616	1	0.963361	1	FALSE	FALSE	FALSE
Feature_12328	0.993164	1	-195.692	-196.07	13	7	1967.47	0	0	0	0	0.69432	1	0.894527	1	FALSE	FALSE	FALSE
Feature_12331	0.999152	1	-246.718	-246.898	13	7	1830	0	0	0	0	0.943229	1	0.878411	1	FALSE	FALSE	FALSE
Feature_12332	0.999859	1	-261.698	-261.795	13	7	1792.55	0	0	0	0	0.970153	1	0.999999	1	FALSE	FALSE	FALSE
Feature_12333	0.998837	1	-193.652	-193.852	13	7	1962.18	0	0	0	0	0.867295	1	0.999742	1	FALSE	FALSE	FALSE
Feature_12337	0.99239	1	-197.985	-198.379	13	7	2210.86	0	0	0	0	0.999724	1	0.941606	1	FALSE	FALSE	FALSE
Feature_12338	0.407275	1	-200.37	-203.442	13	7	2168.39	0	0	0	0	0.996945	1	0.999983	1	FALSE	FALSE	FALSE
Feature_12342	0.840669	1	-220.481	-221.851	13	7	2107.78	0	0	0	0	0.928146	1	0.798784	1	FALSE	FALSE	FALSE
Feature_12343	0.965235	1	-199.346	-200.051	13	7	1939.63	0	0	0	0	0.365128	1	0.945117	1	FALSE	FALSE	FALSE
Feature_12344	0.984797	1	-198.605	-199.115	13	7	2219.99	0	0	0	0	0.981987	1	0.897539	1	FALSE	FALSE	FALSE
Feature_12345	0.98416	1	-199.731	-200.25	13	7	2032.13	0	0	0	0	0.663037	1	0.861756	1	FALSE	FALSE	FALSE
Feature_12351	0.991326	1	-198.645	-199.059	13	7	1980.62	0	0	0	0	0.98581	1	0.844321	1	FALSE	FALSE	FALSE
Feature_12352	0.998732	1	-196.935	-197.142	13	7	2165	0	0	0	0	0.954845	1	0.992603	1	FALSE	FALSE	FALSE
Feature_12354	0.994891	1	-199.119	-199.46	13	7	1995.91	0	0	0	0	0.992155	1	0.971492	1	FALSE	FALSE	FALSE
Feature_12356	0.994431	1	-197.746	-198.098	13	7	1959.1	0	0	0	0	0.837167	1	0.377569	1	FALSE	FALSE	FALSE
Feature_12367	0.662567	1	-220.06	-222.112	13	7	2079.27	0	0	0	0	0.122474	1	0.479796	1	FALSE	FALSE	FALSE
Feature_12368	0.977897	1	-204.919	-205.509	13	7	2064.45	0	0	0	0	0.51069	1	0.995053	1	FALSE	FALSE	FALSE
Feature_12377	0.95934	1	-234.095	-234.846	13	7	1978.56	0	0	0	0	0.34319	1	0.961526	1	FALSE	FALSE	FALSE
Feature_12378	0.999918	1	-194.003	-194.083	13	7	1974.02	0	0	0	0	0.919717	1	0.999925	1	FALSE	FALSE	FALSE
Feature_12382	0.99994	1	-203.516	-203.588	13	7	2077.02	0	0	0	0	0.863702	1	0.889845	1	FALSE	FALSE	FALSE
Feature_12384	0.999987	1	-192.936	-192.978	13	7	1959.59	0	0	0	0	0.908695	1	0.997793	1	FALSE	FALSE	FALSE
Feature_12385	0.995392	1	-198.516	-198.844	13	7	2173.42	0	0	0	0	0.913662	1	0.912771	1	FALSE	FALSE	FALSE
Feature_12386	0.999407	1	-194.338	-194.497	13	7	2073.4	0	0	0	0	0.926339	1	0.87596	1	FALSE	FALSE	FALSE
Feature_12387	0.99995	1	-193.891	-193.959	13	7	1929.09	0	0	0	0	0.900366	1	0.96397	1	FALSE	FALSE	FALSE
Feature_12391	0.959397	1	-311.32	-312.07	13	7	1258.43	0	0	0	0	0.239549	1	0.966881	1	FALSE	FALSE	FALSE
Feature_12396	0.987928	1	-221.236	-221.704	13	7	2673.68	0	0	0	0	0.999802	1	0.628556	1	FALSE	FALSE	FALSE
Feature_12400	0.213489	1	-255.779	-259.955	13	7	1910.82	0	0	0	0	0.360402	1	0.999869	1	FALSE	FALSE	FALSE
Feature_12403	0.992671	1	-214.854	-215.243	13	7	2039.07	0	0	0	0	0.92473	1	0.561401	1	FALSE	FALSE	FALSE
Feature_12408	0.713709	1	-225.56	-227.423	13	7	1882.88	0	0	0	0	0.120107	1	0.919119	1	FALSE	FALSE	FALSE
Feature_12411	0.199531	1	-202.226	-206.509	13	7	2139.21	0	0	0	0	0.994242	1	0.999059	1	FALSE	FALSE	FALSE
Feature_12412	0.199058	1	-240.239	-244.525	13	7	2118.72	0	0	0	0	0.402864	1	0.747517	1	FALSE	FALSE	FALSE
Feature_12416	0.611632	1	-263.008	-265.25	13	7	2085.86	0	0	0	0	0.89717	1	0.672224	1	FALSE	FALSE	FALSE
Feature_12421	0.997553	1	-201.574	-201.836	13	7	2100.94	0	0	0	0	0.991829	1	0.999886	1	FALSE	FALSE	FALSE
Feature_12429	0.99999	1	-196.177	-196.216	13	7	2011.6	0	0	0	0	0.59403	1	0.999154	1	FALSE	FALSE	FALSE
Feature_12430	0.399949	1	-229.218	-232.323	13	7	2066.36	0	0	0	0	0.284969	1	0.971753	1	FALSE	FALSE	FALSE
Feature_12435	0.999918	1	-195.699	-195.78	13	7	1923.47	0	0	0	0	0.933246	1	0.947738	1	FALSE	FALSE	FALSE
Feature_12437	0.987868	1	-206.238	-206.707	13	7	1873.86	0	0	0	0	0.923716	1	0.996256	1	FALSE	FALSE	FALSE
Feature_12438	0.760033	1	-213.815	-215.504	13	7	2104.15	0	0	0	0	0.569628	1	0.0720343	1	FALSE	FALSE	FALSE
Feature_12439	0.994929	1	-201.858	-202.198	13	7	2293.05	0	0	0	0	0.995353	1	0.998807	1	FALSE	FALSE	FALSE
Feature_12452	0.42698	1	-238.971	-241.954	13	7	1996.81	0	0	0	0	0.587308	1	0.990114	1	FALSE	FALSE	FALSE
Feature_12458	0.91492	1	-206.448	-207.474	13	7	1987.88	0	0	0	0	0.145657	1	0.442416	1	FALSE	FALSE	FALSE
Feature_12466	0.999966	1	-196.621	-196.68	13	7	2516.67	0	0	0	0	0.942664	1	0.992569	1	FALSE	FALSE	FALSE
Feature_12468	0.997733	1	-195.053	-195.307	13	7	1906.55	0	0	0	0	0.759244	1	0.987757	1	FALSE	FALSE	FALSE
Feature_12470	0.999967	1	-196.348	-196.407	13	7	1989.93	0	0	0	0	1	1	0.80833	1	FALSE	FALSE	FALSE
Feature_12484	0.995071	1	-195.808	-196.144	13	7	2079.14	0	0	0	0	0.956191	1	0.912914	1	FALSE	FALSE	FALSE
Feature_12486	0.955794	1	-214.991	-215.768	13	7	1888.36	0	0	0	0	0.645928	1	0.998781	1	FALSE	FALSE	FALSE
Feature_12487	0.209625	1	-246.388	-250.593	13	7	2126.06	0	0	0	0	0.632392	1	0.885133	1	FALSE	FALSE	FALSE
Feature_12489	0.940461	1	-198.109	-198.988	13	7	2183.81	0	0	0	0	0.530304	1	0.990315	1	FALSE	FALSE	FALSE
Feature_12493	0.97011	1	-199.015	-199.679	13	7	2066.98	0	0	0	0	0.870188	1	0.766116	1	FALSE	FALSE	FALSE
Feature_12494	0.995441	1	-194.793	-195.12	13	7	1919.78	0	0	0	0	0.970953	1	0.948034	1	FALSE	FALSE	FALSE
Feature_12495	0.99997	1	-193.815	-193.873	13	7	1958.25	0	0	0	0	0.986937	1	0.977739	1	FALSE	FALSE	FALSE
Feature_12501	0.473852	1	-221.831	-224.613	13	7	2206.9	0	0	0	0	0.428029	1	0.129713	1	FALSE	FALSE	FALSE
Feature_12504	0.817472	1	-219.859	-221.324	13	7	2231.55	0	0	0	0	0.999951	1	0.914409	1	FALSE	FALSE	FALSE
Feature_12511	0.467507	1	-247.802	-250.61	13	7	2148.38	0	0	0	0	1	1	0.865045	1	FALSE	FALSE	FALSE
Feature_12515	0.988148	1	-198.261	-198.726	13	7	2061.17	0	0	0	0	0.985831	1	0.972587	1	FALSE	FALSE	FALSE
Feature_12520	0.999681	1	-213.131	-213.259	13	7	1890.93	0	0	0	0	0.918541	1	0.973843	1	FALSE	FALSE	FALSE
Feature_12524	0.697804	1	-248.368	-250.29	13	7	2033.29	0	0	0	0	0.553848	1	0.89567	1	FALSE	FALSE	FALSE
Feature_12527	0.999977	1	-192.384	-192.436	13	7	1909.72	0	0	0	0	0.911424	1	0.994563	1	FALSE	FALSE	FALSE
Feature_12529	0.861684	1	-202.031	-203.311	13	7	1967.53	0	0	0	0	0.811701	1	0.897756	1	FALSE	FALSE	FALSE
Feature_12530	0.523783	1	-200.169	-202.747	13	7	1886.28	0	0	0	0	0.444285	1	0.991522	1	FALSE	FALSE	FALSE
Feature_12533	0.999429	1	-200.662	-200.819	13	7	1883.69	0	0	0	0	0.723884	1	0.979822	1	FALSE	FALSE	FALSE
Feature_12536	0.995774	1	-212.009	-212.327	13	7	1802.57	0	0	0	0	0.950535	1	0.913244	1	FALSE	FALSE	FALSE
Feature_12537	0.999993	1	-195.546	-195.581	13	7	1913.81	0	0	0	0	0.838215	1	0.96197	1	FALSE	FALSE	FALSE
Feature_12538	0.952234	1	-264.076	-264.878	13	7	2063.19	0	0	0	0	0.671097	1	0.91869	1	FALSE	FALSE	FALSE
Feature_12543	0.999918	1	-195.301	-195.382	13	7	1904.75	0	0	0	0	0.993996	1	0.994679	1	FALSE	FALSE	FALSE
Feature_12544	0.999926	1	-196.227	-196.304	13	7	1994.17	0	0	0	0	0.998518	1	0.999589	1	FALSE	FALSE	FALSE
Feature_12549	0.937811	1	-209.604	-210.5	13	7	2152.81	0	0	0	0	0.800812	1	0.131509	1	FALSE	FALSE	FALSE
Feature_12550	0.99979	1	-194.617	-194.728	13	7	1874.87	0	0	0	0	0.988483	1	0.985079	1	FALSE	FALSE	FALSE
Feature_12563	0.999994	1	-197.889	-197.923	13	7	1982.78	0	0	0	0	0.960142	1	0.274782	1	FALSE	FALSE	FALSE
Feature_12565	0.949127	1	-225.931	-226.754	13	7	1837.53	0	0	0	0	0.454819	1	0.809526	1	FALSE	FALSE	FALSE
Feature_12569	0.999837	1	-193.358	-193.46	13	7	1855.62	0	0	0	0	0.936161	1	0.885991	1	FALSE	FALSE	FALSE
Feature_12580	0.991441	1	-207.12	-207.531	13	7	1761.69	0	0	0	0	0.238463	1	0.999388	1	FALSE	FALSE	FALSE
Feature_12582	0.808556	1	-246.155	-247.656	13	7	1965.08	0	0	0	0	0.440721	1	0.695562	1	FALSE	FALSE	FALSE
Feature_12584	0.850384	1	-201.93	-203.259	13	7	1999.34	0	0	0	0	0.898008	1	0.705212	1	FALSE	FALSE	FALSE
Feature_12585	0.999944	1	-194.571	-194.642	13	7	1930.61	0	0	0	0	0.964226	1	0.984389	1	FALSE	FALSE	FALSE
Feature_12589	0.998625	1	-193.808	-194.021	13	7	1889.61	0	0	0	0	0.990822	1	0.983463	1	FALSE	FALSE	FALSE
Feature_12590	0.999953	1	-193.298	-193.364	13	7	1827.89	0	0	0	0	0.923722	1	0.968675	1	FALSE	FALSE	FALSE
Feature_12591	0.991374	1	-196.987	-197.4	13	7	1814.86	0	0	0	0	0.956133	1	0.999769	1	FALSE	FALSE	FALSE
Feature_12596	0.955114	1	-198.346	-199.128	13	7	1814.94	0	0	0	0	0.815436	1	0.894089	1	FALSE	FALSE	FALSE
Feature_12599	0.981481	1	-252.154	-252.705	13	7	1805.49	0	0	0	0	0.622319	1	0.997972	1	FALSE	FALSE	FALSE
Feature_12601	0.999979	1	-194.339	-194.389	13	7	1884.52	0	0	0	0	0.97465	1	0.945044	1	FALSE	FALSE	FALSE
Feature_12606	0.790847	1	-253.486	-255.057	13	7	1847.54	0	0	0	0	0.169684	1	0.999618	1	FALSE	FALSE	FALSE
Feature_12608	0.91157	1	-196.232	-197.275	13	7	1782.05	0	0	0	0	0.704495	1	0.664981	1	FALSE	FALSE	FALSE
Feature_12612	0.980365	1	-220.814	-221.377	13	7	1643.16	0	0	0	0	0.861472	1	0.826468	1	FALSE	FALSE	FALSE
Feature_12618	0.999519	1	-206.187	-206.335	13	7	1931.01	0	0	0	0	0.789405	1	0.305244	1	FALSE	FALSE	FALSE
Feature_12619	0.999551	1	-192.789	-192.934	13	7	1888.85	0	0	0	0	0.834521	1	0.979348	1	FALSE	FALSE	FALSE
Feature_12620	0.23446	1	-243.143	-247.168	13	7	1997.79	0	0	0	0	0.387145	1	0.993772	1	FALSE	FALSE	FALSE
Feature_12626	0.999207	1	-195.147	-195.323	13	7	1871.46	0	0	0	0	0.997741	1	0.999946	1	FALSE	FALSE	FALSE
Feature_12629	0.744892	1	-229.786	-231.533	13	7	2159.92	0	0	0	0	0.255476	1	0.42094	1	FALSE	FALSE	FALSE
Feature_12635	1	1	-196.515	-196.382	13	7	1787.67	0	0	0	0	0.89919	1	0.974754	1	FALSE	FALSE	FALSE
Feature_12637	0.374011	1	-244.459	-247.688	13	7	2197.25	0	0	0	0	0.330533	1	0.904123	1	FALSE	FALSE	FALSE
Feature_12638	0.911314	1	-289.326	-290.371	13	7	1644.98	0	0	0	0	0.588851	1	0.894857	1	FALSE	FALSE	FALSE
Feature_12644	0.999844	1	-215.689	-215.79	13	7	1774.06	0	0	0	0	0.965922	1	0.978158	1	FALSE	FALSE	FALSE
Feature_12646	0.41063	1	-249.929	-252.986	13	7	2053.36	0	0	0	0	0.997475	1	0.75746	1	FALSE	FALSE	FALSE
Feature_12651	0.936148	1	-234.394	-235.3	13	7	1772.56	0	0	0	0	0.956344	1	0.311338	1	FALSE	FALSE	FALSE
Feature_12655	1	1	-195.937	-195.947	13	7	2398.86	0	0	0	0	0.917327	1	0.999983	1	FALSE	FALSE	FALSE
Feature_12660	0.995114	1	-192.705	-193.04	13	7	1827.77	0	0	0	0	0.911427	1	0.85299	1	FALSE	FALSE	FALSE
Feature_12664	0.989087	1	-194.231	-194.682	13	7	1782.82	0	0	0	0	1	1	0.994339	1	FALSE	FALSE	FALSE
Feature_12670	0.987481	1	-229.352	-229.827	13	7	1667.8	0	0	0	0	0.952175	1	0.999838	1	FALSE	FALSE	FALSE
Feature_12674	0.990387	1	-213.715	-214.145	13	7	1848.31	0	0	0	0	0.972505	1	0.965643	1	FALSE	FALSE	FALSE
Feature_12675	0.977454	1	-202.042	-202.636	13	7	1914.86	0	0	0	0	0.921901	1	0.899371	1	FALSE	FALSE	FALSE
[truncated: 1,351 more rows]

## Sheet: Supp_Table_3_Untargeted Metabol
Metabolite	Module_Number	ImplulseDE2_padj	row_ID	ion_mode	row.m.z	row.retention.time	MolecularFormula	KEGG	superclass	class	subclass	BioCyc	PubChem_CID	LIPIDMAPS	HMDB	InChI	smiles	CHEBI	YMDB	KNApSAcK	PlantCyc	COCONUT	InChIKey
Feature_4566	1	4.55476e-69	4566	negative	165.04	12.2077	C5H10O6	NA	NA	NA	NA	CPD0-1198,CPD-1117,CPD0-2504,CPD-1114,D-XYLONATE,CPD-373,CPD-8902,L-XYLONATE	1.02646e+152		HMDB0000539,HMDB0000867,HMDB0059750,HMDB0060255,HMDB0060256	InChI=1S/C5H10O6/c6-1-2(7)3(8)4(9)5(10)11/h2-4,6-9H,1H2,(H,10,11)	C(C(C(C(C(=O)O)O)O)O)O	CHEBI:134538,CHEBI:48092,CHEBI:17773,CHEBI:87765,CHEBI:33510,CHEBI:20912,CHEBI:6268,CHEBI:48093,CHEBI:16157,CHEBI:16501,CHEBI:28146,CHEBI:21077,CHEBI:17746	NA	NA	CPD0-1198,CPD-1117,CPD-1114,D-XYLONATE	NA
Feature_4580	1	2.16764e-57	4580	negative	195.051	13.0022	C6H12O7	C00257	Organic oxygen compounds	Organooxygen compounds	Carbohydrates and carbohydrate conjugates		10690		HMDB0000625	InChI=1S/C6H12O7/c7-1-2(8)3(9)4(10)5(11)6(12)13/h2-5,7-11H,1H2,(H,12,13)/t2-,3-,4+,5-/m1/s1	C(C(C(C(C(C(=O)O)O)O)O)O)O	CHEBI:33198					RGHNJXZEOKUKBD-SQOUGZDYSA-N
Feature_17266	1	6.76586e-36	17266	positive	579.534	5.12627	C37H70O4	NA	NA	NA	NA	NA	86243284		NA	InChI=1S/C37H70O4/c1-3-5-24-30-36(39)32-26-21-17-12-8-6-7-11-15-19-23-28-34-41-37(40)33-27-22-18-14-10-9-13-16-20-25-31-35(38)29-4-2/h3-34H2,1-2H3	CCCCCC(=O)CCCCCCCCCCCCCCOC(=O)CCCCCCCCCCCCC(=O)CCC	NA	NA	NA	NA	CNP0267327
Feature_4383	1	2.71709e-30	4383	negative	243.062	2.6412	C9H12N2O6	C00299				URIDINE	6029		HMDB0000296	InChI=1S/C9H12N2O6/c12-3-4-6(14)7(15)8(17-4)11-2-1-5(13)10-9(11)16/h1-2,4,6-8,12,14-15H,3H2,(H,10,13,16)/t4-,6-,7-,8-/m1/s1	C1=CN(C(=O)NC1=O)C2C(C(C(O2)CO)O)O	CHEBI:16704					DRTQHJPVMGBUCF-XVFCMESISA-N
Feature_8873	1	3.72755e-29	8873	negative	195.051	14.0614	C6H12O7	C00257	Organic oxygen compounds	Organooxygen compounds	Carbohydrates and carbohydrate conjugates		10690		HMDB0000625	InChI=1S/C6H12O7/c7-1-2(8)3(9)4(10)5(11)6(12)13/h2-5,7-11H,1H2,(H,12,13)/t2-,3-,4+,5-/m1/s1	C(C(C(C(C(C(=O)O)O)O)O)O)O	CHEBI:33198					RGHNJXZEOKUKBD-SQOUGZDYSA-N
Feature_4902	1	8.29967e-29	4902	negative	267.073	4.95543	C10H12N4O5						804			InChI=1S/C10H12N4O5/c15-1-4-6(16)7(17)10(19-4)14-3-13-5-8(14)11-2-12-9(5)18/h2-4,6-7,10,15-17H,1H2,(H,11,12,18)	C1=NC(=O)C2=C(N1)N(C=N2)C3C(C(C(O3)CO)O)O,C1=NC2=C(C(=N1)O)N=CN2C3C(C(C(O3)CO)O)O,C1=NC2=C(C(=O)N1)N=CN2C3C(C(C(O3)CO)O)O						UGQMRVRMYYASKQ-UHFFFAOYSA-N
Feature_6638	1	1.83493e-25	6638	negative	438.137	9.74168	C19H25N3O7S	NA	NA	NA	NA	NA	131838890		HMDB0135282	InChI=1S/C19H25N3O7S/c20-13(19(28)29)6-7-16(24)22-14(18(27)21-10-17(25)26)11-30-15(8-9-23)12-4-2-1-3-5-12/h1-5,9,13-15H,6-8,10-11,20H2,(H,21,27)(H,22,24)(H,25,26)(H,28,29)	C1=CC=C(C=C1)C(CC=O)SCC(C(=O)NCC(=O)O)NC(=O)CCC(C(=O)O)N	NA	NA	NA	NA	NA
Feature_19926	1	7.7227e-25	19926	positive	152.057	4.03811	C5H5N5O	NA	NA	NA	NA	NA	5.36e+23		HMDB0000542	InChI=1S/C5H5N5O/c6-3-2-4(8-1-7-3)10-5(11)9-2/h1H,(H4,6,7,8,9,10,11)	C1=NC(=C2C(=N1)NC(=O)N2)N	CHEBI:134105,CHEBI:134104	NA	C00043227	NA	CNP0167117
Feature_9930	1	2.61883e-23	9930	negative	294.065	16.1286	NA	NA	NA	NA	NA	NA	NA	NA	NA	NA	NA	NA	NA	NA	NA	NA	NA
Feature_8876	1	1.84548e-21	8876	negative	165.04	13.4957	C5H10O6	NA	NA	NA	NA	CPD0-1198,CPD-1117,CPD0-2504,CPD-1114,D-XYLONATE,CPD-373,CPD-8902,L-XYLONATE	1.02646e+152		HMDB0000539,HMDB0000867,HMDB0059750,HMDB0060255,HMDB0060256	InChI=1S/C5H10O6/c6-1-2(7)3(8)4(9)5(10)11/h2-4,6-9H,1H2,(H,10,11)	C(C(C(C(C(=O)O)O)O)O)O	CHEBI:134538,CHEBI:48092,CHEBI:17773,CHEBI:87765,CHEBI:33510,CHEBI:20912,CHEBI:6268,CHEBI:48093,CHEBI:16157,CHEBI:16501,CHEBI:28146,CHEBI:21077,CHEBI:17746	NA	NA	CPD0-1198,CPD-1117,CPD-1114,D-XYLONATE	NA
Feature_8031	1	1.53209e-16	8031	negative	231.098	13.2279	NA	NA	NA	NA	NA	NA	NA	NA	NA	NA	NA	NA	NA	NA	NA	NA	NA
Feature_17307	1	1.14684e-14	17307	positive	565.518	5.14502	NA	NA	NA	NA	NA	NA	NA	NA	NA	NA	NA	NA	NA	NA	NA	NA	NA
Feature_16148	1	4.23172e-12	16148	positive	638.474	5.25307	NA	NA	NA	NA	NA	NA	NA	NA	NA	NA	NA	NA	NA	NA	NA	NA	NA
Feature_5292	1	4.29405e-12	5292	negative	633.45	5.19901	C34H67O8P	NA	NA	NA	NA	NA	1.31822e+17		HMDB0114776	InChI=1S/C34H67O8P/c1-3-5-7-9-11-12-13-14-15-16-17-18-19-20-21-23-25-27-29-34(36)42-32(31-41-43(37,38)39)30-40-33(35)28-26-24-22-10-8-6-4-2/h32H,3-31H2,1-2H3,(H2,37,38,39)	CCCCCCCCCCCCCCCCCCCCC(=O)OC(COC(=O)CCCCCCCCC)COP(=O)(O)O	NA	NA	NA	NA	NA
Feature_17253	1	5.70678e-12	17253	positive	737.489	5.24539	NA	NA	NA	NA	NA	NA	NA	NA	NA	NA	NA	NA	NA	NA	NA	NA	NA
Feature_16287	1	9.98337e-12	16287	positive	765.52	5.17967	NA	NA	NA	NA	NA	NA	NA	NA	NA	NA	NA	NA	NA	NA	NA	NA	NA
Feature_5241	1	2.55201e-11	5241	negative	619.434	5.24896	C33H65O8P	NA	NA	NA	NA	NA	1.31822e+17		HMDB0114772	InChI=1S/C33H65O8P/c1-3-5-7-9-10-11-12-13-14-15-16-17-18-19-20-21-22-24-26-28-33(35)41-31(30-40-42(36,37)38)29-39-32(34)27-25-23-8-6-4-2/h31H,3-30H2,1-2H3,(H2,36,37,38)	CCCCCCCCCCCCCCCCCCCCCC(=O)OC(COC(=O)CCCCCCC)COP(=O)(O)O	NA	NA	NA	NA	NA
Feature_16142	1	4.23653e-11	16142	positive	523.471	5.25064	C33H62O4	NA	NA	NA	NA	NA	6448205		NA	InChI=1S/C33H62O4/c1-5-7-9-11-13-15-16-17-18-19-20-21-23-25-27-29-33(35)37-31(4)30(3)36-32(34)28-26-24-22-14-12-10-8-6-2/h17-18,30-31H,5-16,19-29H2,1-4H3	CCCCCCCCCCC(=O)OC(C)C(C)OC(=O)CCCCCCCC=CCCCCCCCC	NA	NA	NA	NA	NA
Feature_24058	1	4.23653e-11	24058	positive	244.093	6.51267	NA	NA	NA	NA	NA	NA	NA	NA	NA	NA	NA	NA	NA	NA	NA	NA	NA
Feature_15056	1	4.49491e-11	15056	positive	137.046	2.89272	C5H4N4O	C00262	NA	NA	NA	SMA-0000646,SMA-0000313,HYPOXANTHINE	790,4400106,57636748,102431306,102495639,135507760,135546991,136016207,136069790,136636086,136648540,136662831,135948648,136242401,136242402,137185169,135398638,135407690,135437272,135450926,135480515,136913050,136913051,135492974,136960302,136961200,136961201,136961202		HMDB0000157	InChI=1S/C5H4N4O/c10-5-3-4(7-1-6-3)8-2-9-5/h1-2H,(H2,6,7,8,9,10)	C1=NC2=C(N1)C(=O)N=CN2	CHEBI:17368	YMDB00555	C00001502	HYPOXANTHINE	NA
Feature_20745	1	2.04795e-10	20745	positive	112.05	6.52521	NA	NA	NA	NA	NA	NA	NA	NA	NA	NA	NA	NA	NA	NA	NA	NA	NA
Feature_16159	1	8.38598e-10	16159	positive	666.506	5.18236	NA	NA	NA	NA	NA	NA	NA	NA	NA	NA	NA	NA	NA	NA	NA	NA	NA
Feature_16718	1	1.05449e-09	16718	positive	453.26	7.1191	C23H42O6	NA	NA	NA	NA	NA	1.92e+21		NA	InChI=1S/C23H42O6/c1-4-5-6-7-8-9-10-11-12-13-14-15-16-17-23(26)28-19-22(29-21(3)25)18-27-20(2)24/h22H,4-19H2,1-3H3	CCCCCCCCCCCCCCCC(=O)OCC(COC(=O)C)OC(=O)C	NA	NA	NA	NA	NA
Feature_16724	1	3.70313e-09	16724	positive	471.271	7.09895	C23H44O7	NA	NA	NA	NA	NA	1.3e+26		NA	InChI=1S/C23H44O7/c1-2-3-4-5-6-7-8-9-10-11-12-13-14-15-16-17-20(26)30-23(29)22(28)21(27)19(25)18-24/h9-10,19,21-25,27-29H,2-8,11-18H2,1H3	CCCCCCCCC=CCCCCCCCC(=O)OC(C(C(C(CO)O)O)O)O	NA	NA	NA	NA	NA
Feature_16150	1	4.9886e-09	16150	positive	551.502	5.1768	C35H66O4	NA	NA	NA	NA	NA	101247571		NA	InChI=1S/C35H66O4/c1-3-4-5-6-7-8-9-13-17-20-23-26-29-32-35(37)39-33-30-27-24-21-18-15-12-10-11-14-16-19-22-25-28-31-34(36)38-2/h10-11H,3-9,12-33H2,1-2H3	CCCCCCCCCCCCCCCC(=O)OCCCCCCCCC=CCCCCCCCC(=O)OC	NA	NA	NA	NA	CNP0152782
Feature_16016	1	1.16297e-08	16016	positive	523.471	5.3617	C33H62O4	NA	NA	NA	NA	NA	6448205		NA	InChI=1S/C33H62O4/c1-5-7-9-11-13-15-16-17-18-19-20-21-23-25-27-29-33(35)37-31(4)30(3)36-32(34)28-26-24-22-14-12-10-8-6-2/h17-18,30-31H,5-16,19-29H2,1-4H3	CCCCCCCCCCC(=O)OC(C)C(C)OC(=O)CCCCCCCC=CCCCCCCCC	NA	NA	NA	NA	NA
Feature_6281	1	1.30895e-08	6281	negative	747.391	4.42019	NA	NA	NA	NA	NA	NA	NA	NA	NA	NA	NA	NA	NA	NA	NA	NA	NA
Feature_5242	1	3.19264e-08	5242	negative	647.466	5.17213	C35H69O8P	NA	NA	NA	NA	NA	5292952975962380		NA	InChI=1S/C35H69O8P/c1-3-5-7-9-11-13-14-15-16-17-18-19-20-22-24-26-28-30-35(37)43-33(32-42-44(38,39)40)31-41-34(36)29-27-25-23-21-12-10-8-6-4-2/h33H,3-32H2,1-2H3,(H2,38,39,40)	CCCCCCCCCCCCCCCCCCCC(=O)OC(COC(=O)CCCCCCCCCCC)COP(=O)(O)O	NA	NA	NA	NA	CNP0158585
Feature_10992	1	1.97058e-07	10992	negative	139.026	5.95393	C3H7ClN2O2	NA	NA	NA	NA	NA	4.32629e+35		NA	InChI=1S/C3H7ClN2O2/c4-1-2(5)3(7)6-8/h2,8H,1,5H2,(H,6,7)	C(C(C(=O)NO)N)Cl	NA	NA	NA	NA	NA
Feature_21071	1	5.1324e-07	21071	positive	551.502	5.30297	NA	NA	NA	NA	NA	NA	NA	NA	NA	NA	NA	NA	NA	NA	NA	NA	NA
Feature_16098	1	6.71495e-06	16098	positive	137.046	3.61334	C5H4N4O	C00262	NA	NA	NA	SMA-0000646,SMA-0000313,HYPOXANTHINE	790,4400106,57636748,102431306,102495639,135507760,135546991,136016207,136069790,136636086,136648540,136662831,135948648,136242401,136242402,137185169,135398638,135407690,135437272,135450926,135480515,136913050,136913051,135492974,136960302,136961200,136961201,136961202		HMDB0000157	InChI=1S/C5H4N4O/c10-5-3-4(7-1-6-3)8-2-9-5/h1-2H,(H2,6,7,8,9,10)	C1=NC2=C(N1)C(=O)N=CN2	CHEBI:17368	YMDB00555	C00001502	HYPOXANTHINE	NA
Feature_1587	1	1.09016e-05	1587	negative	250.145	0.766466	C16H12O3		Phenylpropanoids and polyketides	Flavonoids	Flavones		5393156			InChI=1S/C16H12O3/c1-10-7-12(17)8-15-16(10)13(18)9-14(19-15)11-5-3-2-4-6-11/h2-9,17H,1H3	CC1=CC(=CC2=C1C(=O)C=C(O2)C3=CC=CC=C3)O						QGHXBJKZPBTQQL-UHFFFAOYSA-N
Feature_5799	1	1.16187e-05	5799	negative	469.257	6.86004	C29H31N3O3		Benzenoids	Benzene and substituted derivatives	Benzoic acids and derivatives		4521770			InChI=1S/C29H31N3O3/c1-19-23(24-9-5-6-10-25(24)31-19)15-16-30-28(34)26(18-22-8-7-17-35-22)32-27(33)20-11-13-21(14-12-20)29(2,3)4/h5-14,17-18,31H,15-16H2,1-4H3,(H,30,34)(H,32,33)	CC1=C(C2=CC=CC=C2N1)CCNC(=O)C(=CC3=CC=CO3)NC(=O)C4=CC=C(C=C4)C(C)(C)C						VIFLWMXTJSJZPC-UHFFFAOYSA-N
Feature_17321	1	1.56786e-05	17321	positive	694.537	4.39977	NA	NA	NA	NA	NA	NA	NA	NA	NA	NA	NA	NA	NA	NA	NA	NA	NA
Feature_16313	1	0.000141026	16313	positive	299.258	6.82785	C18H34O3	NA	NA	NA	NA	NA	361941		HMDB0030980	InChI=1S/C18H34O3/c1-2-3-4-5-8-11-14-17(19)15-12-9-6-7-10-13-16-18(20)21/h2-16H2,1H3,(H,20,21)	CCCCCCCCC(=O)CCCCCCCCC(=O)O	NA	NA	NA	NA	CNP0202953
Feature_3851	1	0.000245407	3851	negative	195.051	14.4443	C6H12O7	C00257	Organic oxygen compounds	Organooxygen compounds	Carbohydrates and carbohydrate conjugates		10690		HMDB0000625	InChI=1S/C6H12O7/c7-1-2(8)3(9)4(10)5(11)6(12)13/h2-5,7-11H,1H2,(H,12,13)/t2-,3-,4+,5-/m1/s1	C(C(C(C(C(C(=O)O)O)O)O)O)O	CHEBI:33198					RGHNJXZEOKUKBD-SQOUGZDYSA-N
Feature_24270	1	0.000659291	24270	positive	541.156	5.0065	C24H28O14	NA	NA	NA	NA	NA	NA		NA	InChI=1S/C24H28O14/c1-32-12-5-10(6-13(33-2)17(12)25)22(30)36-9-16-19(27)20(28)21(29)24(37-16)38-23(31)11-7-14(34-3)18(26)15(8-11)35-4/h5-8,16,19-21,24-29H,9H2,1-4H3	COC1=CC(=CC(=C1O)OC)C(=O)OCC2C(C(C(C(O2)OC(=O)C3=CC(=C(C(=C3)OC)O)OC)O)O)O	NA	NA	NA	NA	CNP0366790
Feature_4563	1	0.0114107	4563	negative	197.032	2.57242	C6H6N4O4	NA	NA	NA	NA	NA	38747010703144		NA	InChI=1S/C6H6N4O4/c1-8-4-3(10(13)14-7-4)5(11)9(2)6(8)12/h1-2H3	CN1C2=NO[N+](=C2C(=O)N(C1=O)C)[O-]	NA	NA	NA	NA	NA
Feature_5043	1	0.0129736	5043	negative	94.9807	2.06029	CH4O3S	C11145	Organic acids and derivatives	Organic sulfonic acids and derivatives	Organosulfonic acids and derivatives		203000000000		HMDB0240280	InChI=1S/CH4O3S/c1-5(2,3)4/h1H3,(H,2,3,4)	CS(=O)(=O)O,[H+].CS(=O)(=O)[O-]	CHEBI:27376					AFVFQIVMOAPDHO-UHFFFAOYSA-N
Feature_19935	1	0.0272651	19935	positive	137.046	5.01847	C5H4N4O	C00262	NA	NA	NA	SMA-0000646,SMA-0000313,HYPOXANTHINE	790,4400106,57636748,102431306,102495639,135507760,135546991,136016207,136069790,136636086,136648540,136662831,135948648,136242401,136242402,137185169,135398638,135407690,135437272,135450926,135480515,136913050,136913051,135492974,136960302,136961200,136961201,136961202		HMDB0000157	InChI=1S/C5H4N4O/c10-5-3-4(7-1-6-3)8-2-9-5/h1-2H,(H2,6,7,8,9,10)	C1=NC2=C(N1)C(=O)N=CN2	CHEBI:17368	YMDB00555	C00001502	HYPOXANTHINE	NA
Feature_19324	1	0.0293237	19324	positive	652.49	4.42764	NA	NA	NA	NA	NA	NA	NA	NA	NA	NA	NA	NA	NA	NA	NA	NA	NA
Feature_16488	1	0.0334549	16488	positive	529.324	6.81623	NA	NA	NA	NA	NA	NA	NA	NA	NA	NA	NA	NA	NA	NA	NA	NA	NA
Feature_17322	1	0.0334549	17322	positive	737.488	4.77725	NA	NA	NA	NA	NA	NA	NA	NA	NA	NA	NA	NA	NA	NA	NA	NA	NA
Feature_11001	2	7.19783e-69	11001	negative	659.301	1.53527	NA	NA	NA	NA	NA	NA	NA	NA	NA	NA	NA	NA	NA	NA	NA	NA	NA
Feature_17000	2	5.72223e-18	17000	positive	509.228	1.11257	C23H38N2O8	NA	NA	NA	NA	NA	1.7e+21		NA	InChI=1S/C23H38N2O8/c1-16(2)19(26)30-10-12-32-21(28)24-9-8-18(5)14-23(6,7)15-25-22(29)33-13-11-31-20(27)17(3)4/h18H,1,3,8-15H2,2,4-7H3,(H,24,28)(H,25,29)	CC(CCNC(=O)OCCOC(=O)C(=C)C)CC(C)(C)CNC(=O)OCCOC(=O)C(=C)C	NA	NA	NA	NA	NA
Feature_3815	2	2.95861e-15	3815	negative	276.055	2.27651	C10H15NO6S	NA	NA	NA	NA	NA	139595097		NA	InChI=1S/C10H15NO6S/c1-3-18(15,16)9-5(11)4-6(17-2)7(8(9)12)10(13)14/h4,7-8,12H,3,11H2,1-2H3,(H,13,14)	CCS(=O)(=O)C1=C(C=C(C(C1O)C(=O)O)OC)N	NA	NA	NA	NA	NA
Feature_14360	2	7.87989e-12	14360	positive	268.104	2.87357	C10H13N5O4	C00212	NA	NA	NA	SMA-0000369,CPD-13918,ADENOSINE	191,21704,60961,96368,102198,638036,644174,160739,171798,447270,447916,448374,448378,450776,453548,466397,5702004,7000182,7040251,7048607,5232242,6420052,6552084,6560357,10539954,10611929,6713976,10754484,10778501,12358319,12358320,12358321,12358322,12358325,12358335,10890867,10923602,10924111,10945502,10978491,11032861,11097670,11129405,11807674,10492175,21580289,21603567,22816614,22864552,23279…		HMDB0000050,HMDB0014340	InChI=1S/C10H13N5O4/c11-8-5-9(13-2-12-8)15(3-14-5)10-7(18)6(17)4(1-16)19-10/h2-4,6-7,10,16-18H,1H2,(H2,11,12,13)	C1=NC(=C2C(=N1)N(C=N2)C3C(C(C(O3)CO)O)O)N	CHEBI:95180,CHEBI:45327,CHEBI:140569,CHEBI:46515,CHEBI:93913,CHEBI:16335	YMDB00058	C00007444	ADENOSINE	NA
Feature_20239	2	6.61301e-11	20239	positive	136.062	2.77677	NA	NA	NA	NA	NA	NA	NA	NA	NA	NA	NA	NA	NA	NA	NA	NA	NA
Feature_16099	2	3.19264e-08	16099	positive	112.051	4.79266	NA	NA	NA	NA	NA	NA	NA	NA	NA	NA	NA	NA	NA	NA	NA	NA	NA
Feature_21958	2	1.20325e-07	21958	positive	523.206	16.9071	NA	NA	NA	NA	NA	NA	NA	NA	NA	NA	NA	NA	NA	NA	NA	NA	NA
Feature_16112	2	3.30676e-07	16112	positive	228.091	4.80651	C9H12N2O5	C00526	Nucleosides, nucleotides, and analogues	Pyrimidine nucleosides	Pyrimidine 2'-deoxyribonucleosides	DEOXYURIDINE	13712		HMDB0000012	InChI=1S/C9H12N2O5/c12-4-6-5(13)3-8(16-6)11-2-1-7(14)10-9(11)15/h1-2,5-6,8,12-13H,3-4H2,(H,10,14,15)/t5-,6+,8+/m0/s1	C1C(C(OC1N2C=CC(=O)NC2=O)CO)O	CHEBI:16450					MXHRCPNRJAMMIM-SHYZEUOFSA-N
Feature_13333	2	9.98364e-07	13333	positive	123.055	1.20712	C6H6N2O	C00153,D00036	Organoheterocyclic compounds	Pyridines and derivatives	Pyridinecarboxylic acids and derivatives	NIACINAMIDE	936		HMDB0001406	InChI=1S/C6H6N2O/c7-6(9)5-2-1-3-8-4-5/h1-4H,(H2,7,9)	C1=CC(=CN=C1)C(=O)N	CHEBI:17154					DFPAKSUCGFBDDF-UHFFFAOYSA-N
Feature_15756	2	2.89836e-06	15756	positive	261.144	14.5051	C11H20N2O5	NA	NA	NA	NA	CPD-20391	1.51e+68		HMDB0011171	InChI=1S/C11H20N2O5/c1-6(2)5-8(11(17)18)13-9(14)4-3-7(12)10(15)16/h6-8H,3-5,12H2,1-2H3,(H,13,14)(H,15,16)(H,17,18)	CC(C)CC(C(=O)O)NC(=O)CCC(C(=O)O)N	CHEBI:133038,CHEBI:68433	NA	NA	NA	CNP0259843
Feature_16096	2	3.27854e-06	16096	positive	136.062	2.52611	C5H5N5	C00147	NA	NA	NA	ADENINE,SMA-0000072	190,145773,5231965,5232021,10510933,10558676,12254451,12254453,12254454,10855511,10920592,10997088,11094673,11116183,11263523,16735292,16735560,22564646,53835261,53835262,53349103,57461989,66995532,101129868,101129869,101153232,101153233,101239558,101239559,136016208,136136180,136165284,136645033,136645034,137067458,136174353,136680286,136238512,136735806,136494260,136496524,138396137		HMDB0000034	InChI=1S/C5H5N5/c6-4-3-5(9-1-7-3)10-2-8-4/h1-2H,(H3,6,7,8,9,10)	C1=NC2=NC=NC(=C2N1)N	CHEBI:16708	YMDB00887	C00001490	ADENINE	CNP0128332
Feature_15761	2	6.52181e-06	15761	positive	281.097	14.8802	NA	NA	NA	NA	NA	NA	NA	NA	NA	NA	NA	NA	NA	NA	NA	NA	NA
Feature_16177	2	6.92122e-06	16177	positive	210.11	5.93197	NA	NA	NA	NA	NA	NA	NA	NA	NA	NA	NA	NA	NA	NA	NA	NA	NA
Feature_17524	2	1.09016e-05	17524	positive	233.113	15.446	C9H16N2O5	C21015	NA	NA	NA	CPD-22077	7.01e+64		NA	InChI=1S/C9H16N2O5/c1-2-6(9(15)16)11-7(12)4-3-5(10)8(13)14/h5-6H,2-4,10H2,1H3,(H,11,12)(H,13,14)(H,15,16)	CCC(C(=O)O)NC(=O)CCC(C(=O)O)N	CHEBI:133093,CHEBI:133092	NA	NA	NA	NA
Feature_2719	2	1.51516e-05	2719	negative	277.086	14.8811	C10H18N2O5S	NA	NA	NA	NA	NA	6.42695e+49		HMDB0028825	InChI=1S/C10H18N2O5S/c1-18-5-4-7(10(16)17)12-9(15)6(11)2-3-8(13)14/h6-7H,2-5,11H2,1H3,(H,12,15)(H,13,14)(H,16,17)	CSCCC(C(=O)O)NC(=O)C(CCC(=O)O)N	CHEBI:73507	NA	NA	NA	CNP0346757
Feature_15714	2	1.56152e-05	15714	positive	566.186	14.8812	C26H31NO13	NA	NA	NA	NA	NA	NA		NA	InChI=1S/C26H31NO13/c1-10(28)8-27-9-36-14-6-5-13-16-20(39-21(13)22(14)35-2)12-4-3-11(7-15(12)38-25(16)34)37-26-19(31)17(29)18(30)23(40-26)24(32)33/h3-7,10,16-20,23,25-31,34H,8-9H2,1-2H3,(H,32,33)/p-1	CC(CNCOC1=C(C2=C(C=C1)C3C(O2)C4=C(C=C(C=C4)OC5C(C(C(C(O5)C(=O)[O-])O)O)O)OC3O)OC)O	NA	NA	NA	NA	NA
Feature_2592	2	1.73813e-05	2592	negative	151.026	2.54524	C5H4N4O2	C00385	Organoheterocyclic compounds	Imidazopyrimidines	Purines and purine derivatives	XANTHINE	1188		HMDB0000292	InChI=1S/C5H4N4O2/c10-4-2-3(7-1-6-2)8-5(11)9-4/h1H,(H3,6,7,8,9,10,11)	C1=NC2=C(N1)C(=O)NC(=O)N2,C1=NC2=C(N1)C(=NC(=N2)O)O	CHEBI:17712,CHEBI:48517					LRFVTYWOQMYALW-UHFFFAOYSA-N
Feature_16304	2	4.13757e-05	16304	positive	152.057	8.14765	C5H5N5O	C00242	NA	NA	NA	GUANINE,SMA-0000461	1.01e+179		HMDB0000132	InChI=1S/C5H5N5O/c6-5-9-3-2(4(11)10-5)7-1-8-3/h1H,(H4,6,7,8,9,10,11)	C1=NC2=C(N1)NC(=N)N=C2O	CHEBI:16235	YMDB00698	C00001501	GUANINE	CNP0181327
Feature_15901	2	5.57582e-05	15901	positive	166.053	13.9752	C7H7BO4	NA	NA	NA	NA	NA	2733957		NA	InChI=1S/C7H7BO4/c9-7(10)5-2-1-3-6(4-5)8(11)12/h1-4,11-12H,(H,9,10)	B(C1=CC(=CC=C1)C(=O)O)(O)O	NA	NA	NA	NA	NA
Feature_3813	2	5.72985e-05	3813	negative	164.039	13.9308	C5H9NO3S	NA	NA	NA	NA	NA	4120162		NA	InChI=1S/C5H9NO3S/c1-2-10(8,9)4-3-5(6)7/h2H,1,3-4H2,(H2,6,7)	C=CS(=O)(=O)CCC(=O)N	NA	NA	NA	NA	NA
Feature_15776	2	0.000120245	15776	positive	176.139	7.65036	NA	NA	NA	NA	NA	NA	NA	NA	NA	NA	NA	NA	NA	NA	NA	NA	NA
Feature_2768	2	0.000137621	2768	negative	128.035	14.8692	C6H13NO2	C01933	Organic acids and derivatives	Carboxylic acids and derivatives	Amino acids, peptides, and analogues	L-2-AMINOHEXANOATE	212000000000	LMFA01100042	HMDB0001645	InChI=1S/C6H13NO2/c1-2-3-4-5(7)6(8)9/h5H,2-4,7H2,1H3,(H,8,9)/t5-/m0/s1	CCCCC(C(=O)O)N,CCCCC(C(=O)[O-])[NH3+]	CHEBI:18347,CHEBI:58455					LRQKBLKVPFOOQJ-YFKPBYRVSA-N
Feature_3828	2	0.000145927	3828	negative	555.18	14.8663	NA	NA	NA	NA	NA	NA	NA	NA	NA	NA	NA	NA	NA	NA	NA	NA	NA
Feature_2782	2	0.000171559	2782	negative	191.02	14.9344	C6H8O7	C00158,D00037	Organic acids and derivatives	Carboxylic acids and derivatives	Tricarboxylic acids and derivatives		1.98e+18		HMDB0000094	InChI=1S/C6H8O7/c7-3(8)1-6(13,5(11)12)2-4(9)10/h13H,1-2H2,(H,7,8)(H,9,10)(H,11,12)	C(C(=O)O)C(CC(=O)O)(C(=O)O)O,[H+].[H+].[H+].C(C(=O)[O-])C(CC(=O)[O-])(C(=O)[O-])O,[H+].[H+].C(C(=O)O)C(CC(=O)[O-])(C(=O)[O-])O	CHEBI:30769					KRKNYBCHXYNGOX-UHFFFAOYSA-N
Feature_17494	2	0.000233891	17494	positive	534.214	15.064	C26H33N5O5	NA	NA	NA	NA	NA	4520000000000000		NA	InChI=1S/C26H33N5O5/c1-15(27-18(4)32)23(33)29-17(3)26(36)31-13-7-10-22(31)25(35)28-16(2)24(34)30-21-12-11-19-8-5-6-9-20(19)14-21/h5-6,8-9,11-12,14-17,22H,7,10,13H2,1-4H3,(H,27,32)(H,28,35)(H,29,33)(H,30,34)	CC(C(=O)NC(C)C(=O)N1CCCC1C(=O)NC(C)C(=O)NC2=CC3=CC=CC=C3C=C2)NC(=O)C	NA	NA	NA	NA	NA
Feature_12223	2	0.000254025	12223	positive	118.086	7.68394	NA	NA	NA	NA	NA	NA	NA	NA	NA	NA	NA	NA	NA	NA	NA	NA	NA
Feature_15671	2	0.000258183	15671	positive	247.129	15.056	C10H18N2O5	NA	NA	NA	NA	NA	7.02e+29		HMDB0011172	InChI=1S/C10H18N2O5/c1-5(2)8(10(16)17)12-7(13)4-3-6(11)9(14)15/h5-6,8H,3-4,11H2,1-2H3,(H,12,13)(H,14,15)(H,16,17)	CC(C)C(C(=O)O)NC(=O)CCC(C(=O)O)N	CHEBI:68848,CHEBI:133642	NA	NA	NA	NA
Feature_4837	2	0.000367698	4837	negative	148.044	10.0159	NA	NA	NA	NA	NA	NA	NA	NA	NA	NA	NA	NA	NA	NA	NA	NA	NA
Feature_4784	2	0.000402269	4784	negative	506.155	14.0272	C25H25N5O5S	NA	NA	NA	NA	NA	11879869		NA	InChI=1S/C25H25N5O5S/c1-16(31)27-20-4-6-21(7-5-20)36(34,35)28-22-8-9-23-19-11-17(14-30(23)25(22)33)13-29(15-19)24(32)18-3-2-10-26-12-18/h2-10,12,17,19,28H,11,13-15H2,1H3,(H,27,31)	CC(=O)NC1=CC=C(C=C1)S(=O)(=O)NC2=CC=C3C4CC(CN(C4)C(=O)C5=CN=CC=C5)CN3C2=O	NA	NA	NA	NA	CNP0046717
Feature_24243	2	0.000422643	24243	positive	136.062	1.62643	NA	NA	NA	NA	NA	NA	NA	NA	NA	NA	NA	NA	NA	NA	NA	NA	NA
Feature_4896	2	0.000480534	4896	negative	555.183	15.0457	NA	NA	NA	NA	NA	NA	NA	NA	NA	NA	NA	NA	NA	NA	NA	NA	NA
Feature_4802	2	0.000584857	4802	negative	319.097	14.8096	C12H20N2O6S	NA	NA	NA	NA	NA	75529551		NA	InChI=1S/C12H20N2O6S/c1-6-12(7(2)20-13-6)21(17,18)14-9-4-8(5-19-3)10(15)11(9)16/h8-11,14-16H,4-5H2,1-3H3	CC1=C(C(=NO1)C)S(=O)(=O)NC2CC(C(C2O)O)COC	NA	NA	NA	NA	CNP0137312
Feature_3047	2	0.000713292	3047	negative	163.025	1.26137	NA	NA	NA	NA	NA	NA	NA	NA	NA	NA	NA	NA	NA	NA	NA	NA	NA
Feature_18951	2	0.000772065	18951	positive	314.091	1.62668	C11H15N5O4S	NA	NA	NA	NA	NA	1.65e+39		HMDB0033662	InChI=1S/C11H15N5O4S/c1-21(19)2-5-7(17)8(18)11(20-5)16-4-15-6-9(12)13-3-14-10(6)16/h3-5,7-8,11,17-18H,2H2,1H3,(H2,12,13,14)	CS(=O)CC1C(C(C(O1)N2C=NC3=C(N=CN=C32)N)O)O	CHEBI:136554	NA	NA	NA	CNP0289825
Feature_16109	2	0.00269533	16109	positive	152.057	5.94148	C5H5N5O	C00242	NA	NA	NA	GUANINE,SMA-0000461	1.01e+179		HMDB0000132	InChI=1S/C5H5N5O/c6-5-9-3-2(4(11)10-5)7-1-8-3/h1H,(H4,6,7,8,9,10,11)	C1=NC2=C(N1)NC(=N)N=C2O	CHEBI:16235	YMDB00698	C00001501	GUANINE	CNP0181327
Feature_15713	2	0.00275717	15713	positive	298.097	1.62867	C11H15N5O3S	C00170	NA	NA	NA	5-METHYLTHIOADENOSINE,CPD-18501	1.5e+149		HMDB0001173	InChI=1S/C11H15N5O3S/c1-20-2-5-7(17)8(18)11(19-5)16-4-15-6-9(12)13-3-14-10(6)16/h3-5,7-8,11,17-18H,2H2,1H3,(H2,12,13,14)	CSCC1C(C(C(O1)N2C=NC3=C(N=CN=C32)N)O)O	CHEBI:17509	YMDB00178	NA	5-METHYLTHIOADENOSINE,CPD4FS-4,CPDQT-42	CNP0141020
Feature_24336	2	0.00309311	24336	positive	390.187	15.712	NA	NA	NA	NA	NA	NA	NA	NA	NA	NA	NA	NA	NA	NA	NA	NA	NA
Feature_20486	2	0.00373029	20486	positive	247.129	15.41	C10H18N2O5	NA	NA	NA	NA	NA	7.02e+29		HMDB0011172	InChI=1S/C10H18N2O5/c1-5(2)8(10(16)17)12-7(13)4-3-6(11)9(14)15/h5-6,8H,3-4,11H2,1-2H3,(H,12,13)(H,14,15)(H,16,17)	CC(C)C(C(=O)O)NC(=O)CCC(C(=O)O)N	CHEBI:68848,CHEBI:133642	NA	NA	NA	NA
Feature_4876	2	0.00374687	4876	negative	134.047	1.61816	C5H3N5	NA	NA	NA	NA	NA	170446		NA	InChI=1S/C5H3N5/c6-1-3-4(2-7)10-5(8)9-3/h(H3,8,9,10)	C(#N)C1=C(N=C(N1)N)C#N	NA	NA	NA	NA	NA
Feature_8872	2	0.00521947	8872	negative	128.035	14.927	C5H7NO3	C02237	Organic acids and derivatives	Carboxylic acids and derivatives	Amino acids, peptides, and analogues		439685			InChI=1S/C5H7NO3/c7-4-2-1-3(6-4)5(8)9/h3H,1-2H2,(H,6,7)(H,8,9)/t3-/m1/s1	C1CC(=O)NC1C(=O)O	CHEBI:16924					ODHCTXKNWHHXJC-GSVOUGTGSA-N
Feature_16466	2	0.00784709	16466	positive	552.506	6.4222	NA	NA	NA	NA	NA	NA	NA	NA	NA	NA	NA	NA	NA	NA	NA	NA	NA
Feature_4337	2	0.00904022	4337	negative	128.035	15.7092	C5H7NO3	C01879	Organic acids and derivatives	Carboxylic acids and derivatives	Amino acids, peptides, and analogues		7405		HMDB0000267	InChI=1S/C5H7NO3/c7-4-2-1-3(6-4)5(8)9/h3H,1-2H2,(H,6,7)(H,8,9)/t3-/m0/s1	C1CC(=O)NC1C(=O)O	CHEBI:18183					ODHCTXKNWHHXJC-VKHMYHEASA-N
Feature_18986	2	0.00970345	18986	positive	314.091	4.60613	C11H21N3O3S	NA	NA	NA	NA	NA	53352204		NA	InChI=1S/C11H21N3O3S/c1-6(2)5-7(12)10(16)14-8(11(17)18)3-4-9(13)15/h6-8H,3-5,12H2,1-2H3,(H2,13,15)(H,14,16)(H,17,18)	CC(C)CC(C(=O)NC(CCC(=O)N)C(=O)S)N	NA	NA	NA	NA	NA
Feature_641	2	0.00970817	641	negative	102.056	15.7018	C4H9NO2	C03665	Organic acids and derivatives	Carboxylic acids and derivatives	Amino acids, peptides, and analogues	CPD-17880	52456726119	LMFA01100053	HMDB0001906	InChI=1S/C4H9NO2/c1-4(2,5)3(6)7/h5H2,1-2H3,(H,6,7)	CC(C)(C(=O)O)N,CC(C)(C(=O)[O-])[NH3+]	CHEBI:27971					FUOOLUPWFVMBKG-UHFFFAOYSA-N
Feature_16108	2	0.0111006	16108	positive	112.05	5.38335	NA	NA	NA	NA	NA	NA	NA	NA	NA	NA	NA	NA	NA	NA	NA	NA	NA
Feature_20252	2	0.0111006	20252	positive	279.101	17.3949	NA	NA	NA	NA	NA	NA	NA	NA	NA	NA	NA	NA	NA	NA	NA	NA	NA
Feature_24514	2	0.0121299	24514	positive	298.097	1.51254	C11H15N5O3S	C00170	NA	NA	NA	5-METHYLTHIOADENOSINE,CPD-18501	1.5e+149		HMDB0001173	InChI=1S/C11H15N5O3S/c1-20-2-5-7(17)8(18)11(19-5)16-4-15-6-9(12)13-3-14-10(6)16/h3-5,7-8,11,17-18H,2H2,1H3,(H2,12,13,14)	CSCC1C(C(C(O1)N2C=NC3=C(N=CN=C32)N)O)O	CHEBI:17509	YMDB00178	NA	5-METHYLTHIOADENOSINE,CPD4FS-4,CPDQT-42	CNP0141020
Feature_18319	2	0.0123965	18319	positive	524.378	1.41608	C33H49NO4	NA	NA	NA	NA	NA	71692125		NA	InChI=1S/C33H49NO4/c1-20(8-11-30(38)34-15-13-21-6-4-5-7-22(21)19-34)25-9-10-26-31-27(18-29(37)33(25,26)3)32(2)14-12-24(35)16-23(32)17-28(31)36/h4-7,20,23-29,31,35-37H,8-19H2,1-3H3	CC(CCC(=O)N1CCC2=CC=CC=C2C1)C3CCC4C3(C(CC5C4C(CC6C5(CCC(C6)O)C)O)O)C	NA	NA	NA	NA	CNP0399607
Feature_848	2	0.0196864	848	negative	117.056	1.86334	C5H11NO2	C00431	Organic acids and derivatives	Carboxylic acids and derivatives	Amino acids, peptides, and analogues	5-AMINOPENTANOATE	1386992101	LMFA01100040	HMDB0003355	InChI=1S/C5H11NO2/c6-4-2-1-3-5(7)8/h1-4,6H2,(H,7,8)	C(CCN)CC(=O)O,C(CC[NH3+])CC(=O)[O-]	CHEBI:15887,CHEBI:356010					JJMDCOVWQOJGCB-UHFFFAOYSA-N
Feature_16008	2	0.0217733	16008	positive	537.487	6.45154	NA	NA	NA	NA	NA	NA	NA	NA	NA	NA	NA	NA	NA	NA	NA	NA	NA
Feature_3874	2	0.0231851	3874	negative	783.503	6.50234	NA	NA	NA	NA	NA	NA	NA	NA	NA	NA	NA	NA	NA	NA	NA	NA	NA
Feature_16138	2	0.0233123	16138	positive	118.086	10.5509	NA	NA	NA	NA	NA	NA	NA	NA	NA	NA	NA	NA	NA	NA	NA	NA	NA
Feature_15888	2	0.0247482	15888	positive	523.471	6.50388	C33H62O4	NA	NA	NA	NA	NA	6448205		NA	InChI=1S/C33H62O4/c1-5-7-9-11-13-15-16-17-18-19-20-21-23-25-27-29-33(35)37-31(4)30(3)36-32(34)28-26-24-22-14-12-10-8-6-2/h17-18,30-31H,5-16,19-29H2,1-4H3	CCCCCCCCCCC(=O)OC(C)C(C)OC(=O)CCCCCCCC=CCCCCCCCC	NA	NA	NA	NA	NA
Feature_16396	2	0.0264491	16396	positive	189.123	14.9262	NA	NA	NA	NA	NA	NA	NA	NA	NA	NA	NA	NA	NA	NA	NA	NA	NA
Feature_4007	2	0.0278942	4007	negative	783.503	6.09832	NA	NA	NA	NA	NA	NA	NA	NA	NA	NA	NA	NA	NA	NA	NA	NA	NA
Feature_7941	2	0.0286336	7941	negative	166.014	2.93703	C8H10N2O2		Organoheterocyclic compounds	Pyridines and derivatives	Pyridinecarboxylic acids and derivatives		738127			InChI=1S/C8H10N2O2/c1-4-3-5(2)10-7(9)6(4)8(11)12/h3H,1-2H3,(H2,9,10)(H,11,12)	CC1=CC(=NC(=C1C(=O)O)N)C						XITZJLJVSFQXLV-UHFFFAOYSA-N
Feature_93	2	0.0288051	93	negative	146.046	15.7024	C5H9NO4	C00025,D00007	Organic acids and derivatives	Carboxylic acids and derivatives	Amino acids, peptides, and analogues		3.3e+20		HMDB0000148	InChI=1S/C5H9NO4/c6-3(5(9)10)1-2-4(7)8/h3H,1-2,6H2,(H,7,8)(H,9,10)/t3-/m0/s1	C(CC(=O)O)C(C(=O)O)N,C(CC(=O)O)C(C(=O)[O-])[NH3+],[H+].C(CC(=O)O)C(C(=O)[O-])N	CHEBI:16015,CHEBI:53374					WHUUTDBJXJRKMK-VKHMYHEASA-N
Feature_16164	2	0.0288051	16164	positive	120.081	8.77788	C8H9N	NA	NA	NA	NA	NA	11734968		NA	InChI=1S/C8H9N/c9-7-6-8-4-2-1-3-5-8/h1-5,7,9H,6H2	C1=CC=C(C=C1)CC=N	CHEBI:137093	NA	NA	NA	NA
Feature_16439	2	0.0288051	16439	positive	524.475	6.50388	NA	NA	NA	NA	NA	NA	NA	NA	NA	NA	NA	NA	NA	NA	NA	NA	NA
Feature_6907	2	0.0312449	6907	negative	277.086	15.688	NA	NA	NA	NA	NA	NA	NA	NA	NA	NA	NA	NA	NA	NA	NA	NA	NA
Feature_8894	2	0.033939	8894	negative	182.009	2.9329	NA	NA	NA	NA	NA	NA	NA	NA	NA	NA	NA	NA	NA	NA	NA	NA	NA
Feature_3839	2	0.0339942	3839	negative	275.088	16.9244	C10H16N2O7		Organic acids and derivatives	Carboxylic acids and derivatives	Amino acids, peptides, and analogues		1000000000000			InChI=1S/C10H16N2O7/c11-5(1-3-7(13)14)9(17)12-6(10(18)19)2-4-8(15)16/h5-6H,1-4,11H2,(H,12,17)(H,13,14)(H,15,16)(H,18,19)	C(CC(=O)O)C(C(=O)NC(CCC(=O)O)C(=O)O)N,C(CC(=O)O)C(C(=O)NC(CCC(=O)O)C(=O)[O-])[NH3+]						KOSRFJWDECSPRO-UHFFFAOYSA-N
Feature_4788	2	0.0476941	4788	negative	249.016	13.9249	C10H6N2O6	C16152	NA	NA	NA	NA	19276776515986		NA	InChI=1S/C10H6N2O6/c13-5-1-3(7(15)11-9(5)17)4-2-6(14)10(18)12-8(4)16/h1-2,13H,(H2,11,15,17)(H,12,16,18)	C1=C(C(=O)NC(=O)C1=O)C2=C(NC(=O)C(=C2)O)O	CHEBI:80355,CHEBI:65011,CHEBI:64998	NA	NA	NA	CNP0056585
Feature_5002	3	1.50134e-12	5002	negative	189.077	1.70141	C8H14O5	NA	NA	NA	NA	NA	1.86417e+23		NA	InChI=1S/C8H14O5/c1-5(2)3-8(13,7(11)12)4-6(9)10/h5,13H,3-4H2,1-2H3,(H,9,10)(H,11,12)	CC(C)CC(CC(=O)O)(C(=O)O)O	NA	NA	NA	NA	NA
Feature_2966	3	5.31167e-11	2966	negative	175.061	2.52089	C7H12O5		Lipids and lipid-like molecules	Fatty Acyls	Fatty acids and conjugates		77			InChI=1S/C7H12O5/c1-4(2)7(12,6(10)11)3-5(8)9/h4,12H,3H2,1-2H3,(H,8,9)(H,10,11)	CC(C)C(CC(=O)O)(C(=O)O)O	CHEBI:28635					BITYXLXUCSKTJS-UHFFFAOYSA-N
Feature_17702	3	2.49908e-09	17702	positive	220.118	15.2612	NA	NA	NA	NA	NA	NA	NA	NA	NA	NA	NA	NA	NA	NA	NA	NA	NA
Feature_9620	3	2.1202e-07	9620	negative	189.077	2.52794	C8H12O5	NA	NA	NA	NA	NA	79561		NA	InChI=1S/C8H12O5/c1-12-7(10)4-3-6(9)5-8(11)13-2/h3-5H2,1-2H3	COC(=O)CCC(=O)CC(=O)OC	NA	NA	NA	NA	CNP0306860
Feature_17652	3	5.98044e-07	17652	positive	234.133	4.57762	C10H19NO5	NA	NA	NA	NA	NA	2.53e+36		NA	InChI=1S/C10H19NO5/c1-10(2,6-12)8(15)9(16)11-5-3-4-7(13)14/h8,12,15H,3-6H2,1-2H3,(H,11,16)(H,13,14)	CC(C)(CO)C(C(=O)NCCCC(=O)O)O	CHEBI:134949	NA	NA	NA	NA
Feature_390	3	2.87913e-06	390	negative	94.9807	5.71593	CH4O3S	C11145	Organic acids and derivatives	Organic sulfonic acids and derivatives	Organosulfonic acids and derivatives		203000000000		HMDB0240280	InChI=1S/CH4O3S/c1-5(2,3)4/h1H3,(H,2,3,4)	CS(=O)(=O)O,[H+].CS(=O)(=O)[O-]	CHEBI:27376					AFVFQIVMOAPDHO-UHFFFAOYSA-N
Feature_20327	3	1.08914e-05	20327	positive	470.42	0.863506	NA	NA	NA	NA	NA	NA	NA	NA	NA	NA	NA	NA	NA	NA	NA	NA	NA
Feature_2922	3	4.13757e-05	2922	negative	175.061	1.97143	C7H12O5	C02504	Lipids and lipid-like molecules	Fatty Acyls	Fatty acids and conjugates		5280523	LMFA01170083	HMDB0000402	InChI=1S/C7H12O5/c1-4(2)7(12,6(10)11)3-5(8)9/h4,12H,3H2,1-2H3,(H,8,9)(H,10,11)/t7-/m0/s1	CC(C)C(CC(=O)O)(C(=O)O)O	CHEBI:35128					BITYXLXUCSKTJS-ZETCQYMHSA-N
Feature_17680	3	6.00315e-05	17680	positive	369.263	5.51834	NA	NA	NA	NA	NA	NA	NA	NA	NA	NA	NA	NA	NA	NA	NA	NA	NA
Feature_2755	3	6.00817e-05	2755	negative	126.953	1.73772	C6H6O3	C11918	Organoheterocyclic compounds	Pyrans	Pyranones and derivatives	CPD-15508	8369		HMDB0030776	InChI=1S/C6H6O3/c1-4-6(8)5(7)2-3-9-4/h2-3,8H,1H3	CC1=C(C(=O)C=CO1)O	CHEBI:69438					XPCTZQVDEJYUGT-UHFFFAOYSA-N
Feature_17535	3	0.000145927	17535	positive	211.108	1.64304	C10H14N2O3	NA	NA	NA	NA	NA	187648		NA	InChI=1S/C10H14N2O3/c1-15-9-4-2-8(3-5-9)12-10(14)11-6-7-13/h2-5,13H,6-7H2,1H3,(H2,11,12,14)	COC1=CC=C(C=C1)NC(=O)NCCO	NA	NA	NA	NA	CNP0230485
Feature_15937	3	0.000276239	15937	positive	387.273	5.54376	C19H40O6	NA	NA	NA	NA	NA	22667364		NA	InChI=1S/C19H40O6/c1-7-8-9-21-11-16(3)23-13-18(5)25-14-19(6)24-12-17(4)22-10-15(2)20/h15-20H,7-14H2,1-6H3	CCCCOCC(C)OCC(C)OCC(C)OCC(C)OCC(C)O	NA	NA	NA	NA	CNP0347846
Feature_18241	3	0.000276239	18241	positive	279.092	1.28648	C12H14N4O2S	C02892	NA	NA	NA	CPD-7101	4400000000000		NA	InChI=1S/C12H14N4O2S/c1-7-10(3-11(17)18)19-6-16(7)5-9-4-14-8(2)15-12(9)13/h4,6H,3,5H2,1-2H3,(H2-,13,14,15,17,18)/p+1	CC1=C(SC=[N+]1CC2=CN=C(N=C2N)C)CC(=O)O	CHEBI:18306,CHEBI:58438	NA	NA	NA	NA
Feature_4999	3	0.000327773	4999	negative	173.045	3.24815	C6H8O7	C00311	Organic acids and derivatives	Carboxylic acids and derivatives	Tricarboxylic acids and derivatives		1198		HMDB0000193	InChI=1S/C6H8O7/c7-3(8)1-2(5(10)11)4(9)6(12)13/h2,4,9H,1H2,(H,7,8)(H,10,11)(H,12,13)	C(C(C(C(=O)O)O)C(=O)O)C(=O)O	CHEBI:30887					ODBLHEXUDAPZAU-UHFFFAOYSA-N
Feature_17671	3	0.000958865	17671	positive	299.258	5.44584	NA	NA	NA	NA	NA	NA	NA	NA	NA	NA	NA	NA	NA	NA	NA	NA	NA
Feature_5059	3	0.0012299	5059	negative	146.025	5.60961	NA	NA	NA	NA	NA	NA	NA	NA	NA	NA	NA	NA	NA	NA	NA	NA	NA
Feature_17737	3	0.00401194	17737	positive	198.062	4.22685	C6H7N5O3	NA	NA	NA	NA	NA	135618622		NA	InChI=1S/C6H7N5O3/c12-2-1-11-4-3(9-10-11)5(13)8-6(14)7-4/h12H,1-2H2,(H2,7,8,13,14)	C(CO)N1C2=C(C(=O)NC(=O)N2)N=N1	NA	NA	NA	NA	NA
Feature_4806	3	0.0101578	4806	negative	165.023	10.3702	C6H12O5	C07326	Organic oxygen compounds	Organooxygen compounds	Carbohydrates and carbohydrate conjugates	15-ANHYDRO-D-GLUCITOL	64960		HMDB0002712	InChI=1S/C6H12O5/c7-1-4-6(10)5(9)3(8)2-11-4/h3-10H,1-2H2/t3-,4+,5+,6+/m0/s1	C1C(C(C(C(O1)CO)O)O)O	CHEBI:16070					MPCAJMNYNOGXPB-SLPGGIOYSA-N
Feature_16135	3	0.0141795	16135	positive	590.423	0.809368	NA	NA	NA	NA	NA	NA	NA	NA	NA	NA	NA	NA	NA	NA	NA	NA	NA
Feature_4993	3	0.0161264	4993	negative	194.906	5.75948	NA	NA	NA	NA	NA	NA	NA	NA	NA	NA	NA	NA	NA	NA	NA	NA	NA
Feature_16158	3	0.0176464	16158	positive	458.348	0.801214	NA	NA	NA	NA	NA	NA	NA	NA	NA	NA	NA	NA	NA	NA	NA	NA	NA
Feature_11953	3	0.018723	11953	positive	515.272	0.873818	C27H38N4O4S	NA	NA	NA	NA	NA	40779728		NA	InChI=1S/C27H38N4O4S/c1-34-24-7-9-25(10-8-24)36(32,33)28-18-23-17-21-11-12-31(23)20-22(21)19-29-13-15-30(16-14-29)26-5-3-4-6-27(26)35-2/h3-10,21-23,28H,11-20H2,1-2H3	COC1=CC=C(C=C1)S(=O)(=O)NCC2CC3CCN2CC3CN4CCN(CC4)C5=CC=CC=C5OC	NA	NA	NA	NA	NA
Feature_4859	3	0.0263728	4859	negative	179.021	4.43577	C6H5N5O2		Organoheterocyclic compounds	Pteridines and derivatives	Pterins and derivatives		8397			InChI=1S/C6H5N5O2/c7-6-10-4-3(5(13)11-6)9-2(12)1-8-4/h1H,(H,9,12)(H3,7,8,10,11,13)	C1=NC2=C(C(=O)N=C(N2)N)NC1=O,C1=C(N=C2C(=N1)N=C(N=C2O)N)O,C1=NC2=C(C(=O)NC(=N2)N)NC1=O						VURKRJGMSKJIQX-UHFFFAOYSA-N
Feature_5391	3	0.0278512	5391	negative	517.135	16.1572	NA	NA	NA	NA	NA	NA	NA	NA	NA	NA	NA	NA	NA	NA	NA	NA	NA
Feature_350	3	0.0458166	350	negative	365.268	0.865066	NA	NA	NA	NA	NA	NA	NA	NA	NA	NA	NA	NA	NA	NA	NA	NA	NA
Feature_14350	3	0.0483824	14350	positive	116.07	10.3508	NA	NA	NA	NA	NA	NA	NA	NA	NA	NA	NA	NA	NA	NA	NA	NA	NA
Feature_20598	3	0.0493776	20598	positive	219.174	1.78261	C13H24O	NA	NA	NA	NA	NA	78197		NA	InChI=1S/C13H24O/c14-13(11-7-3-1-4-8-11)12-9-5-2-6-10-12/h11-14H,1-10H2	C1CCC(CC1)C(C2CCCCC2)O	NA	NA	NA	NA	NA
